# Supplementary material for: Genetic diversity, population structure, and taxonomic confirmation in annual medic (Medicago spp.) collections from Crimea, Ukraine
Source: Front Plant Sci. 2024 Apr 3;15:1339298. doi: 10.3389/fpls.2024.1339298 (PMC11021755; doi:10.3389/fpls.2024.1339298)
Supplement: Supplementary file 1 [file DataSheet_1.zip]

Archive with 3 entries (3 files):
- Figures S1 - S7.DOCX
- Table S8.CSV
- Tables S1 - S7.XLSX
