# Supplementary material for: Genetic diversity, population structure, and taxonomic confirmation in annual medic (Medicago spp.) collections from Crimea, Ukraine
Source: Front Plant Sci. 2024 Apr 3;15:1339298. doi: 10.3389/fpls.2024.1339298 (PMC11021755; doi:10.3389/fpls.2024.1339298)
Supplement: Supplementary file 1 [file DataSheet_1.zip › Table S8.CSV]

Supplementary Table 8: MADC report of all the genotyped accession
AlleleID	CloneID	AlleleSequence	1_33642_W6_P1	1_33642_W6_P2	1_33642_W6_P3	1_33642_W6_B4	2_33649_W6_P1	2_33649_W6_P2	2_33649_W6_P3	2_33649_W6_B4	25_33660_W6_P1	25_33660_W6_P2	25_33660_W6_P3	25_33660_W6_B4	26_33666_W6_P1	26_33666_W6_P2	26_33666_W6_P3	26_33666_W6_B4	3_33650_W6_P1	3_33650_W6_P2	3_33650_W6_P3	3_33650_W6_B4	4_33661_W6_P1	4_33661_W6_P2	4_33661_W6_P3	4_33661_W6_B4	27_33674_W6_P1	27_33674_W6_P2	27_33674_W6_P3	27_33674_W6_B4	28_33681_W6_P1	28_33681_W6_P2	28_33681_W6_P3	28_33681_W6_B4	5_33663_W6_P1	5_33663_W6_P2	5_33663_W6_P3	5_33663_W6_B4	6_33673_W6_P1	6_33673_W6_P2	6_33673_W6_P3	6_33673_W6_B4	29_33688_W6_P1	29_33688_W6_P2	29_33688_W6_P3	29_33688_W6_B4	30_33689_W6_P1	30_33689_W6_P2	30_33689_W6_P3
chr1.1_000194324|AltMatch_0001	chr1.1_000194324	CGAAATAATAACCCAAGTTCTGCCAGTTTATGTTAAAACTTTTTTTACAAGGTACAAGTTCGGTGACAAC	0	0	0	0	0	0	0	0	0	0	0	0	0	0	0	0	0	0	0	0	0	0	0	0	1	0	0	0	0	0	0	0	0	0	0	0	0	0	0	0	0	0	0	0	0	0	0
chr1.1_000194324|AltMatch_0002	chr1.1_000194324	CGAAATAATAACCCAAGTTCTGCCAGTTTATGTTAAACTTTTCATACAAAGTAAAAGTTCGGTGACAAC	0	0	0	0	0	0	0	0	420	475	412	452	6	1	4	4	0	0	0	0	0	0	0	0	4	4	6	9	0	4	6	1	0	0	0	0	0	0	0	0	9	9	5	5	6	1	3
chr1.1_000194324|AltMatch_0003	chr1.1_000194324	CGAAATAATAACCCAAGTTCTGCCAGTTTATGTTAAACTTTTCTCACAAAGTAAAAGTTCGGTGACAAC	1	6	2	3	12	14	4	0	0	0	0	0	0	0	0	0	2	19	4	18	4	6	8	6	0	0	0	0	0	0	0	0	13	7	3	11	5	15	2	18	0	0	0	0	0	0	0
chr1.1_000194324|AltMatch_0004	chr1.1_000194324	CGAAATAATAACCCAAGTTCTGCCAGTTTATGTTAAACTTTTCTCACAAAGTAAAAGTTTGGTGACAAC	46	113	61	50	86	115	55	20	0	0	0	0	0	0	0	0	104	157	85	162	116	112	102	109	0	0	0	0	0	0	0	0	152	111	57	124	127	136	37	187	0	0	0	0	1	0	0
chr1.1_000194324|AltMatch_0005	chr1.1_000194324	CGAAATAATAACCCAAGTTCTGCCAGTTTATGTTAAACTTTTCTTACAAAGCACAAGTTCGGTGACAAC	0	0	0	0	0	0	0	0	0	0	0	0	0	0	0	0	0	0	0	0	0	0	0	0	0	0	0	0	0	0	0	0	0	0	0	0	0	0	0	0	0	0	0	0	0	0	0
chr1.1_000194324|AltMatch_0006	chr1.1_000194324	CGAAATAATAACCCAAGTTCTGCCAGTTTATGTTAAACTTTTCTTACAAAGTAAAAGTTCGGTGACAAC	0	0	0	0	0	0	0	0	0	0	0	0	0	0	0	0	0	0	0	0	0	0	0	0	0	0	0	0	0	0	0	0	0	0	0	0	0	0	0	0	0	0	0	0	0	0	0
chr1.1_000194324|Alt_0002	chr1.1_000194324	CGAAATAATAACCCAAGTTCTGCCAGTTTATGTTAAAACTTTTCTTACAAGGTACAAGTTCGGTGACAACTTAACAAGTAA	0	0	0	0	0	0	0	0	0	0	0	0	0	0	0	0	1	0	0	0	1	0	0	0	0	0	0	0	0	0	0	0	0	0	0	0	0	0	0	0	0	0	0	0	0	0	0
chr1.1_000194324|Ref_0001	chr1.1_000194324	CGAAATAATAACCCAAGTTCTGCCAGTTTATGTTAAAACTTTTCTTACATGGTACAAGTTCGGTGACAACTTAACAAGTAA	0	0	0	0	0	0	0	0	0	0	0	0	0	0	0	0	0	0	0	0	0	0	0	0	0	0	0	0	0	0	0	0	0	0	0	0	0	0	0	0	0	0	0	0	0	0	0
chr1.1_000309952|AltMatch_0001	chr1.1_000309952	TGGTATTGTATTAGATGAGATATTCTAACTTGTAAGGTAGAAATCTTGACCACTTATAAACACATATTCA	0	0	0	0	0	0	0	0	0	0	0	0	0	0	0	0	0	0	0	0	0	0	0	0	0	0	0	0	0	0	0	0	0	0	0	0	0	0	0	0	0	0	0	0	0	0	0
chr1.1_000309952|Alt_0002	chr1.1_000309952	TGGTATTGTATTAGATGAGATATTCTAACTTGTAAGATTGAGATCTTGACCACTTATAAACACATATTCATATCATATGTA	0	0	0	0	0	0	0	0	0	0	0	0	0	0	0	0	0	0	0	0	0	0	0	0	0	0	0	0	0	0	0	0	0	0	0	0	0	0	0	0	0	0	0	0	0	0	0
chr1.1_000309952|RefMatch_0001	chr1.1_000309952	TGGTATTGTATTAGATGAGATATTCTAACTTGTAAGGTGGAGATCTCGACGACTTATAAACACATATTCA	0	0	0	0	0	0	0	0	0	0	0	0	0	0	0	0	0	0	0	0	0	0	0	0	0	0	0	0	0	0	0	0	0	0	0	0	0	0	0	0	0	0	0	0	0	0	0
chr1.1_000309952|RefMatch_0002	chr1.1_000309952	TGGTATTGTATTAGATGAGATATTCTGACTTGTAAGGTCGAGATCTCGACCACTTATAAACACATATTCA	0	0	0	0	0	0	0	0	0	0	0	0	0	0	0	0	0	0	0	0	0	0	0	0	0	0	0	0	0	0	0	0	0	0	0	0	0	0	0	0	0	0	0	0	0	0	0
chr1.1_000309952|Ref_0001	chr1.1_000309952	TGGTATTGTATTAGATGAGATATTCTAACTTGTAAGATTGAGATCTCGACCACTTATAAACACATATTCATATCATATGTA	0	0	0	0	0	0	0	0	0	0	0	0	0	0	0	0	0	0	0	0	0	0	0	0	0	0	0	0	0	0	0	0	0	0	0	0	0	0	0	0	0	0	0	0	0	0	0
chr1.1_000452961|Alt_0002	chr1.1_000452961	TTACGAGATCGCGAAGTTCGTTCCTTTCTTTATCTTTCTTCTCTTTTACCCGACCGGCTCCCTGCAGACCAGAAAGCCCAA	0	0	0	0	0	0	0	0	0	0	0	0	0	0	0	0	0	0	0	0	0	0	0	0	0	0	0	0	0	0	0	0	0	0	0	0	0	1	0	0	0	0	0	0	0	0	0
chr1.1_000452961|Ref_0001	chr1.1_000452961	TTACGAGATCGCGAAGCTCGTTCCTTTCTTTATCTTTCTTCTCTTTTACCCGACCGGCTCCCTGCAGACCAGAAAGCCCAA	5	2	5	4	1	3	3	0	13	8	4	4	3	0	0	0	3	3	4	0	2	2	2	3	0	1	5	1	3	8	5	1	3	2	2	2	3	4	2	0	0	0	5	2	0	2	5
chr1.1_000532584|Alt_0002	chr1.1_000532584	CAACGGAACATATAAAGATATCCACTTCTCTTGGAGCTTGATGATACTTGTAATGTTGGGGATTTGTGTTTTGCAGGATTT	0	0	0	0	0	0	0	0	0	0	0	0	0	0	0	0	0	0	0	0	0	0	0	0	0	0	0	0	0	0	0	0	0	0	0	0	0	0	0	0	0	0	0	0	0	0	0
chr1.1_000532584|RefMatch_0001	chr1.1_000532584	CAACGGAACATATAAAGATATCCACTTCTCTTGGAGCTTGATAATACTTATAATGTTGGGGATTTGTGTT	0	0	0	0	0	0	0	0	0	0	0	0	0	0	0	0	0	0	0	0	0	0	0	0	0	0	0	0	0	0	0	0	0	0	0	0	0	0	0	0	0	0	0	0	0	0	0
chr1.1_000532584|RefMatch_0002	chr1.1_000532584	CAACGGAACATATAAAGATATCCACTTCTCTTGGGGCTTGATAATACTTATAATGTTGGGGATTTGTGTT	0	0	0	0	0	0	0	0	0	0	0	0	0	0	0	0	0	0	0	0	0	0	0	0	0	0	0	0	0	0	0	0	0	0	0	0	0	0	0	0	0	0	0	0	0	0	0
chr1.1_000532584|RefMatch_0003	chr1.1_000532584	CAACGGAACATATAAAGATATCCACTTTTCTCGGAGCTTGATAATACTTATAATGTTGGGGATTTGTGTT	0	0	0	0	0	0	0	0	0	0	0	0	0	0	0	0	0	0	0	0	0	0	0	0	0	0	0	0	0	0	0	0	0	0	0	0	0	0	0	0	0	0	0	0	0	0	0
chr1.1_000532584|RefMatch_0004	chr1.1_000532584	CAACGGAACATATAAAGATATCCACTTCTCTCGGAGCTTGATAATATTTATAATGTTGGGGATTTGTGTT	0	0	0	0	0	0	0	0	621	567	616	411	47	198	506	175	0	0	0	0	0	0	0	0	501	354	702	470	42	214	54	228	0	0	0	3	0	0	0	1	55	26	347	365	33	188	201
chr1.1_000532584|RefMatch_0005	chr1.1_000532584	CAACGGAACATATAAAGATATCCACTTCTCTCGGAGCTTGATAATATTTATACTGTGTGGGATTTGTGTT	0	0	0	0	0	0	0	0	0	0	0	0	0	0	0	0	0	0	0	0	0	0	0	0	0	0	0	0	0	0	0	0	0	0	0	0	0	0	0	0	0	0	0	0	0	0	0
chr1.1_000532584|RefMatch_0006	chr1.1_000532584	CAACGGAACATATAAAGATATCCACTTCTCTCGGAGCTTGTTAATATTTATAATGTTGGGGATTTGTGTT	555	650	684	655	596	620	538	128	0	0	1	0	2	0	0	0	663	739	573	556	593	653	798	599	2	1	0	0	0	0	0	0	606	525	448	568	566	729	535	784	0	1	0	0	3	0	1
chr1.1_000532584|Ref_0001	chr1.1_000532584	CAACGGAACATATAAAGATATCCACTTCTCTTGGAGCTTGATGATACTTATAATGTTGGGGATTTGTGTTTTGCAGGATTT	0	0	0	0	0	0	0	0	0	0	0	0	0	0	0	0	0	0	0	0	0	0	0	0	0	0	0	0	0	0	0	0	0	0	0	0	0	0	0	0	0	0	0	0	0	0	0
chr1.1_000735393|AltMatch_0001	chr1.1_000735393	GACTCTTGGAAGGAAAATGGTTTTTCTAGGTAATTAAACTTCATAGTTACATATTTGACTCACTTC	92	86	74	115	82	92	73	17	0	0	0	0	0	0	0	0	97	119	94	80	94	79	88	75	0	0	0	0	0	0	0	0	105	82	58	84	94	102	71	86	0	0	0	0	0	0	0
chr1.1_000735393|AltMatch_0002	chr1.1_000735393	GACTCTTGGAAGGAAAATGGTTTTTCTAGGTAATTAACCTTCAATCGTAGTTACATATTTGACTCACTTC	42	43	36	59	28	45	40	14	0	0	0	0	0	0	0	0	62	74	54	39	57	61	60	45	0	0	0	0	0	0	0	0	65	50	49	57	34	66	33	54	0	0	0	0	0	0	0
chr1.1_000735393|Alt_0002	chr1.1_000735393	GACTCTTGGAAGGAAAATGGTTTTTCTAGGTAATTAAACTTCAATCAAAGTTACATATTTGACTCACTTCACTATTCTAAA	0	0	0	0	0	0	1	0	0	0	0	0	0	0	0	0	0	0	0	0	0	0	0	0	0	0	0	0	0	0	0	0	0	0	0	0	0	0	0	0	0	0	0	0	0	0	0
chr1.1_000735393|Ref_0001	chr1.1_000735393	GACTCTTGGAAGGAAAATGGTTTTTCTAGGTAGTTAAACTTCAATCAAAGTTACATATTTGACTCACTTCACTATTCTAAA	0	0	0	0	0	0	0	0	0	0	0	0	0	0	0	0	0	0	0	0	0	0	0	0	0	0	0	0	0	0	0	0	0	0	0	0	0	0	0	0	0	0	0	0	0	0	0
chr1.1_000837330|Alt_0002	chr1.1_000837330	CCTCTATCTAATAGAGAATATTGATTGGCTGAATGTTGACCATATTCCATGTACCCACTAGGGTTACCCCGTGGAGTCCAA	0	0	0	2	0	0	0	1	0	0	0	0	1	0	0	2	0	2	1	3	0	1	0	1	0	1	0	1	1	1	0	1	0	0	0	0	0	1	0	1	0	1	0	1	0	2	0
chr1.1_000837330|RefMatch_0002	chr1.1_000837330	CCTCTATCTAATAGAGAATATTGATTGGCTGAATGTTGACCATATTCCCAGTACCCACTAGGGTTACCCC	0	0	0	0	0	0	0	0	0	0	0	0	0	0	0	0	2	0	0	0	0	0	0	0	0	0	0	0	0	0	0	0	0	0	0	0	0	0	0	0	0	0	0	0	0	0	0
chr1.1_000837330|RefMatch_0003	chr1.1_000837330	CCTCTATCTAATAGAGAATATTGATTGGCTGAATGTTGACCATATTCCCGGTACCCACTAGGGTTACCCC	0	0	0	0	0	0	0	0	0	0	0	0	0	0	0	0	0	0	0	0	0	0	0	0	0	0	0	0	1	0	0	0	0	0	0	0	0	0	0	0	0	0	0	0	0	0	0
chr1.1_000837330|RefMatch_0004	chr1.1_000837330	CCTCTATCTAATAGAGAATATTGATTGGCCGAATGTTGACCATATTCCCTGTACCCACTAGGGTTACCCC	0	0	0	0	0	0	0	0	0	0	0	0	0	0	0	0	0	0	0	0	0	0	0	0	0	0	0	0	0	0	0	0	0	0	0	0	0	0	0	0	0	0	0	0	0	0	0
chr1.1_000837330|Ref_0001	chr1.1_000837330	CCTCTATCTAATAGAGAATATTGATTGGCTGAATGTTGACCATATTCCCTGTACCCACTAGGGTTACCCCGTGGAGTCCAA	808	828	857	880	846	796	798	303	1107	957	903	929	927	553	910	1013	876	989	791	746	871	856	938	856	898	931	1113	1008	1142	983	1056	1138	940	792	603	840	730	957	862	902	1027	977	1015	957	869	1187	879
chr1.1_000915014|Alt_0002	chr1.1_000915014	CCAGGCTTCTATATATACAATGATCAGATATGTTAAACCTAAGCTGCTCAGTGCTCCTTAACCCTAAGACACACAGAACCT	0	0	0	0	0	0	0	0	0	0	0	0	0	0	0	0	0	0	0	0	0	0	0	0	0	0	0	0	0	0	0	0	0	0	0	0	0	0	0	0	0	0	0	0	0	0	0
chr1.1_000915014|Ref_0001	chr1.1_000915014	CCAGGCTTCTATATATACAATGATCAGATATGTTAAACCTAAGCTGCTCGGTGCTCCTTAACCCTAAGACACACAGAACCT	0	0	0	0	0	0	0	0	0	0	0	0	0	0	0	0	0	0	0	0	0	0	0	0	0	0	0	0	0	0	0	0	0	0	0	0	0	0	0	0	0	0	0	0	0	0	0
chr1.1_001169609|AltMatch_0001	chr1.1_001169609	CAATGATCTCTGCGCAACTGCACCTTTAAAATCTTCCTGCCTACATAGTACTTTTGGTTTTTGGAACCC	0	0	0	0	0	0	0	0	0	0	0	0	0	0	0	0	0	0	0	0	0	0	0	0	0	0	0	0	0	0	0	0	0	0	0	0	0	0	0	0	0	0	0	0	0	0	0
chr1.1_001169609|Alt_0002	chr1.1_001169609	CAATGATCTCTGCGCAACTGCACCTTTAAAATCTTCCTGCCTGACATAGTACTTTTGGTTTTTGGAACCCAAGTACCGTAT	0	0	0	0	0	0	0	0	0	0	0	0	0	0	0	0	0	0	0	0	0	0	0	0	0	0	0	0	0	0	0	0	0	0	0	0	0	0	0	0	0	0	0	0	0	0	0
chr1.1_001169609|RefMatch_0002	chr1.1_001169609	CAATGATCTCTGCGCAACTGCACCTTTTAAATCTTCCTGCCTGACAAAGTACTTTTGGTTTTTGGAACCC	0	0	0	0	0	0	0	0	0	0	0	0	0	0	0	0	0	0	0	0	0	0	0	0	0	0	0	0	0	0	0	0	0	0	0	0	0	0	0	0	0	0	0	0	0	0	0
chr1.1_001169609|RefMatch_0004	chr1.1_001169609	CAATGATCTCTGCGCAACTGCACCTTTTAAATCTTCCTGCCCGACATAGTACTTTTGGTTTTTGGAACCC	0	0	0	0	0	0	0	0	34	24	48	31	28	17	14	18	0	0	0	0	0	0	0	0	37	26	57	23	14	9	23	26	0	0	0	0	0	0	0	0	21	34	26	24	9	10	17
chr1.1_001169609|Ref_0001	chr1.1_001169609	CAATGATCTCTGCGCAACTGCACCTTTTAAATCTTCCTGCCTGACATAGTACTTTTGGTTTTTGGAACCCAAGTACCGTAT	2	0	1	0	2	0	0	0	0	0	1	0	0	0	0	0	0	0	0	1	0	0	0	0	0	0	0	0	0	0	0	1	0	0	0	0	0	0	1	0	0	1	0	0	0	0	0
chr1.1_001494903|Alt_0002	chr1.1_001494903	TTGGTGCAGTGTTGATAGTAGCTGGACTATACTTTGTGTTGTGGGGTAAAAGTGAAGAGAAGAAATTATTTGCAAAGGAAC	130	98	121	137	89	84	120	19	120	89	151	101	87	98	79	90	107	96	119	53	102	78	115	85	99	93	113	64	96	76	76	51	103	74	93	64	88	99	129	69	73	124	99	73	83	99	88
chr1.1_001494903|Ref_0001	chr1.1_001494903	TTGGTGCAGTGTTGATAGTAGCTGGACTATACTTTGTGCTGTGGGGTAAAAGTGAAGAGAAGAAATTATTTGCAAAGGAAC	0	0	0	0	0	0	0	0	0	0	0	0	0	0	0	0	0	0	0	0	0	0	0	0	0	0	0	0	0	0	0	0	0	0	0	0	0	0	0	0	0	0	1	0	0	0	0
chr1.1_001590881|Alt_0002	chr1.1_001590881	CTGTGAGAAGCACTTCATCTGAATTAAGCAATCCTTTTCCCGTAAGTAAGAGTTTGTAATAGGTATTATCAAACATTCTTG	0	0	0	0	0	0	0	0	0	0	0	0	0	0	0	0	0	0	0	0	0	1	0	0	0	0	0	0	0	0	0	0	0	0	0	0	0	0	0	0	0	0	0	0	0	0	0
chr1.1_001590881|Ref_0001	chr1.1_001590881	CTGTGAGAAGCACTTCATCTGAATTAAGCAATCCTTTTCCCCTAAGTAAGAGTTTGTAATAGGTATTATCAAACATTCTTG	26	32	24	35	36	22	27	9	28	33	42	25	34	10	27	41	32	32	26	27	29	33	33	32	29	26	27	29	41	23	34	46	49	37	20	26	23	18	26	41	23	27	28	33	15	21	27
chr1.1_001938036|AltMatch_0003	chr1.1_001938036	CAGTGTTATCAGCCACACATGTAAATTGATGCTTTTATCTGGACTTGTTAAGTATACTGACAGCTTATC	0	0	0	0	0	0	0	0	0	0	0	0	0	0	0	0	0	0	0	0	0	0	0	0	0	0	0	0	0	0	0	0	0	0	0	0	0	0	0	0	0	0	0	0	0	0	0
chr1.1_001938036|AltMatch_0004	chr1.1_001938036	CAGTGTTATCAGCCACACATGTAAATTGATGCTTTTCTCTGGACTTGTTAAGTATACTGACAGCTTATC	0	0	0	0	0	0	0	0	0	0	0	0	0	0	0	0	0	0	0	0	0	0	0	0	0	0	0	0	0	0	0	0	0	0	0	0	0	0	0	0	0	0	0	0	0	0	0
chr1.1_001938036|Alt_0002	chr1.1_001938036	CAGTGTTATCAGCCACACATGTAAATTGATGCTTTTCTCTGGACTTGTTTAAGTATACTGACAGCTTATCATGTCTGTTGG	0	0	0	0	0	0	0	0	0	0	0	0	0	0	0	0	0	0	0	0	0	0	0	0	0	0	0	0	0	0	0	0	0	0	0	0	0	0	0	0	0	0	0	0	0	0	0
chr1.1_001938036|Ref_0001	chr1.1_001938036	CAGTGTTATCAGCCACACATGTAAATTGATTCTTTTCTCTGGACTTGTTTAAGTATACTGACAGCTTATCATGTCTGTTGG	0	0	0	0	0	0	0	0	0	0	0	0	0	0	0	0	0	0	0	0	0	0	0	0	0	0	0	0	0	0	0	0	0	0	0	0	0	0	0	0	0	0	0	0	0	0	0
chr1.1_002111756|Alt_0002	chr1.1_002111756	GGTAGATAAATTTTACAGATGCTTAAAAGGTTTGCTAAATGGAATTCTGAGTATTGATCCTAAGAAAATCCATGTATAGAT	0	0	0	0	0	0	0	0	0	0	0	0	0	0	0	0	0	0	0	0	0	0	0	0	0	0	0	0	0	0	0	0	0	0	0	0	0	0	0	0	0	0	0	0	0	0	0
chr1.1_002111756|RefMatch_0001	chr1.1_002111756	GGTAGATAAATTTTACAGATGCTTAAAAGGTTTGTTAAATGGAATGCTGAGTATTAATCCTAAGAAAATC	0	0	0	0	0	0	0	0	0	0	0	0	0	0	0	0	0	0	0	0	0	0	0	0	0	0	0	0	0	0	0	0	0	0	0	0	0	0	0	0	0	0	0	0	0	0	0
chr1.1_002111756|Ref_0001	chr1.1_002111756	GGTAGATAAATTTTACAGATGCTTAAAAGGTTTGTTAAATGGAATTCTGAGTATTGATCCTAAGAAAATCCATGTATAGAT	0	0	0	0	0	0	0	0	0	0	0	0	0	0	0	0	0	0	0	0	0	0	0	0	0	0	0	0	0	0	0	0	0	0	0	0	0	0	0	0	0	0	0	0	0	0	0
chr1.1_002341138|Alt_0002	chr1.1_002341138	GACTGTTGGAGTAATTTGCATATCAAAATATCTATATGTGATCACAGGGTTCTTTAAACAGAACATGGAGATTTTGACTTA	0	0	0	0	0	0	0	0	0	0	0	0	0	0	0	0	0	0	0	0	0	0	0	0	0	0	0	0	0	0	0	0	0	0	0	0	0	0	0	0	0	0	0	0	0	0	0
chr1.1_002341138|RefMatch_0002	chr1.1_002341138	GACTGTTGGAGTAATTTGCATATCAAAATATCTATATGTGATCAAAGGGTACTTTAAACAGAACATGGAG	0	0	0	0	0	0	0	0	0	0	0	0	0	0	0	0	0	0	0	0	0	0	0	0	0	0	0	0	0	0	0	0	0	0	0	0	0	0	0	0	0	0	0	0	0	0	0
chr1.1_002341138|Ref_0001	chr1.1_002341138	GACTGTTGGAGTAATTTGCATATCAAAATATCTATATGTGATCACAGGGTACTTTAAACAGAACATGGAGATTTTGACTTA	0	0	0	0	0	0	0	0	0	0	0	0	0	0	0	0	0	0	0	0	0	0	0	0	0	0	0	0	0	0	0	0	0	0	0	0	0	0	0	0	0	0	0	0	0	0	0
chr1.1_002432574|AltMatch_0002	chr1.1_002432574	ATACATCCTTCCTATCCTGGATTATCACCGACCTGTGTTCAGGGATGTTTCATCAACAAAATCCTGTCTT	0	0	0	0	0	0	0	0	0	0	0	0	0	0	0	0	0	0	0	0	0	0	0	0	0	0	0	0	0	0	0	0	0	0	0	0	0	0	0	0	0	0	0	0	0	0	0
chr1.1_002432574|AltMatch_0003	chr1.1_002432574	ATACATCCTTCCTATCCTGGATTATCACTGACCTGGATTTAGGGATGTTTCATCAACAAAATCCTGTCTT	0	0	0	0	0	0	0	0	0	0	0	0	0	0	0	0	0	0	0	0	0	0	0	0	0	0	0	0	1	0	0	0	0	0	0	0	0	0	0	0	0	0	0	0	0	0	0
chr1.1_002432574|AltMatch_0004	chr1.1_002432574	ATACATCCTTCCTATCCTGGATTATCACTGACCTGGGTTTAGGGATGTTTCATCAACAAAATCCTGTCTT	122	112	98	120	92	154	98	56	253	232	138	217	253	140	237	208	135	162	97	161	131	131	147	150	235	276	196	259	188	244	283	235	224	143	86	175	88	168	102	168	356	191	119	202	156	251	205
chr1.1_002432574|AltMatch_0005	chr1.1_002432574	ATACATCCTTCCTATCCTGGATTATCACTGACCTGTGTTCAGGAATGTATCATCAACAAAATCCTGTCTT	0	0	0	0	0	0	0	0	0	0	0	0	0	0	0	0	0	0	0	0	0	0	0	0	0	0	0	0	0	0	0	0	0	0	0	0	0	0	0	0	0	0	0	0	0	0	0
chr1.1_002432574|AltMatch_0006	chr1.1_002432574	ATACATCCTTCCTATCCTGGATTATCACTGACCTGTGTTCAGGGATGTTTCATCAACAAAATCCTGTCTT	0	0	0	0	0	0	0	0	0	0	0	0	0	0	0	0	0	0	0	0	0	0	0	0	0	0	0	0	0	0	0	0	0	0	0	0	0	0	0	0	0	0	0	0	0	0	0
chr1.1_002432574|AltMatch_0007	chr1.1_002432574	ATACATCCTTCCTATCCTGGATTATCACTGTCCTGGGTTTAGGGATGTTTCATCAACAAAATCCTGTCTT	0	0	0	0	0	0	0	0	0	0	0	0	0	0	0	33	0	0	0	0	0	0	0	0	0	0	0	0	0	0	0	55	0	0	0	0	0	0	0	0	0	0	150	52	0	0	0
chr1.1_002432574|Alt_0002	chr1.1_002432574	ATACATCCTTCCTATCCTGGATTATCACTGACCAGTTTTCAGGGATGTTTCATCAACAAAATCCTGTCTTATATTACATTC	0	0	0	0	0	0	0	0	0	0	0	0	0	0	0	0	0	0	0	0	0	0	0	0	0	0	0	0	0	0	0	0	0	0	0	0	0	0	0	0	0	0	0	0	0	0	0
chr1.1_002432574|Ref_0001	chr1.1_002432574	ATACATCCTTCCTATCCTGGATTATCACTGACCACTTTTCAGGGATGTTTCATCAACAAAATCCTGTCTTATATTACATTC	0	0	0	0	0	0	0	0	0	0	0	0	0	0	0	0	0	0	0	0	0	0	0	0	0	0	0	0	0	0	0	0	0	0	0	0	0	0	0	0	0	0	0	0	0	0	0
chr1.1_002703089|Alt_0002	chr1.1_002703089	CAACCACTTTGCAACCTTGCATGAAACTTTTATTTTCATCTGATATCCTAAACCCACCATTCGCACTGTAGAACCCACAAT	0	0	0	0	0	0	0	0	0	0	0	0	0	0	0	0	0	0	0	0	0	0	0	0	0	0	0	0	0	0	0	0	0	1	0	0	0	0	0	0	0	0	0	0	0	0	0
chr1.1_002703089|RefMatch_0001	chr1.1_002703089	CAACCACTTTGCAACCTTGCATGAAACTTTTATCATCATCTGATATCCTAAACCCACCATTCGCACTGTA	0	0	0	0	0	0	1	0	0	0	0	0	0	0	0	0	0	0	0	0	0	0	0	0	0	0	0	0	0	0	0	0	0	0	0	0	0	0	0	0	0	0	0	0	0	0	0
chr1.1_002703089|RefMatch_0003	chr1.1_002703089	CAACCACTTTGCAACCTTGCATGAAACTTTTATCTTCATCTGATATCTTAAACCCACCATTCGCACTGTA	0	0	0	1	0	0	0	0	0	0	0	0	0	0	0	0	0	0	0	0	0	0	0	0	0	1	0	0	0	0	0	0	0	0	0	0	0	0	0	0	0	0	0	0	0	0	0
chr1.1_002703089|Ref_0001	chr1.1_002703089	CAACCACTTTGCAACCTTGCATGAAACTTTTATCTTCATCTGATATCCTAAACCCACCATTCGCACTGTAGAACCCACAAT	374	350	366	431	343	338	414	122	862	696	668	657	781	404	672	543	440	423	361	307	362	364	425	354	552	702	688	609	677	552	701	615	470	353	329	362	229	408	314	397	907	806	695	792	595	797	795
chr1.1_002798325|Alt_0002	chr1.1_002798325	TAGAAGTGTATTATATATATCTAACCTAGTATGTTATTTGCATTTGGACAAATTTGTAAAGGCATGGAGAAATTGGAAGGA	0	0	0	0	0	0	0	0	0	0	0	0	0	0	0	0	0	0	0	0	0	0	0	0	0	0	0	0	0	0	0	0	0	0	0	0	0	0	0	0	0	0	0	0	0	0	0
chr1.1_002798325|Ref_0001	chr1.1_002798325	TAGAAGTGTATTATATATATCTAACCTAGTATTTTATTTGCATTTGGACAAATTTGTAAAGGCATGGAGAAATTGGAAGGA	0	0	0	0	0	0	0	0	0	0	0	0	0	0	0	0	0	0	0	0	0	0	0	0	0	0	0	0	0	0	0	0	0	0	0	0	0	0	0	0	0	0	0	0	0	0	0
chr1.1_003103125|Alt_0002	chr1.1_003103125	CAGTGATAGCTTATCTCAAGTGATGTAGTTAATTTTTGTTCTCAAACTTTAATAGTAATGGTATTTAAAGTTCTACTTTGA	0	0	0	0	0	0	0	0	0	0	0	0	0	0	0	0	0	0	0	0	0	0	0	0	0	0	0	0	0	0	0	0	0	0	0	0	0	0	0	0	0	0	0	0	0	0	0
chr1.1_003103125|Ref_0001	chr1.1_003103125	CAGTGATAGCTTATCTCAAGTGATGTAGTTAATTTTTGTTCTCAAACTATAATAGTAATGGTATTTAAAGTTCTACTTTGA	0	0	0	0	0	0	0	0	0	0	0	0	0	0	0	0	0	0	0	0	0	1	0	0	0	0	0	0	0	0	0	0	0	0	0	0	0	0	0	0	0	0	0	0	0	0	0
chr1.1_003243094|Alt_0002	chr1.1_003243094	AAGGTAAGAACACAACCATTAATGTTATGTTTTTCTGTTTTGTCTTAATGTTTTTATTGATTAGTTACATAATGTCCCATA	0	0	0	0	0	0	0	0	0	0	0	0	0	0	0	0	0	0	0	0	0	0	0	0	0	0	0	0	0	0	0	0	0	0	0	0	0	0	0	0	0	0	0	0	0	0	0
chr1.1_003243094|Ref_0001	chr1.1_003243094	AAGGTAAGAACACAACCATTAATGTTATGTTATTCTGTTTTGTCTTAATGTTTTTATTGATTAGTTACATAATGTCCCATA	0	0	0	0	0	0	0	0	0	0	0	0	0	0	0	0	0	0	0	0	0	0	0	0	0	0	0	0	0	0	0	0	0	0	0	0	0	0	0	0	0	0	0	0	0	0	0
chr1.1_003329439|Alt_0002	chr1.1_003329439	GAACTAAGACCAACGTTTAAATACTAAGTTTATACTAATTAGGGTTTATTTTCTGGTTTGTAACACTGCATGTAAAAGTTA	0	0	0	0	0	0	0	0	0	0	0	0	0	0	0	0	0	0	0	0	0	0	0	0	0	0	0	0	0	0	0	0	0	0	0	0	0	0	0	0	0	0	0	0	0	0	0
chr1.1_003329439|RefMatch_0001	chr1.1_003329439	GAACTAAGACCAACGTTTAAATACTAAGTCTATCCTAATTAGGGTTTATTTTCTGGTTTGTAACACTGCA	0	0	0	0	0	0	0	0	0	0	0	0	0	0	0	0	0	0	0	0	0	0	0	0	0	0	0	0	0	0	0	0	0	0	0	0	0	0	0	0	0	0	0	0	0	0	0
chr1.1_003329439|RefMatch_0002	chr1.1_003329439	GAACTAAGACCAACGTTTAAATACTAAGTTTATCCTAATTAGGGTTTATTTTTTGGTTTGTAACACTGCA	0	0	0	0	0	0	0	0	0	0	0	0	0	0	0	0	0	0	0	0	0	0	0	0	0	0	0	0	0	0	0	0	0	0	0	0	0	0	0	0	0	0	0	0	0	0	0
chr1.1_003329439|Ref_0001	chr1.1_003329439	GAACTAAGACCAACGTTTAAATACTAAGTTTATCCTAATTAGGGTTTATTTTCTGGTTTGTAACACTGCATGTAAAAGTTA	0	0	0	0	0	0	0	0	0	0	0	0	0	0	0	0	0	0	0	0	0	0	0	0	0	0	0	0	0	0	0	0	0	0	0	0	0	0	0	0	0	0	0	0	0	0	0
chr1.1_003491884|Alt_0002	chr1.1_003491884	GAGGAAATCGACACTTTAGTTGATTATCTCATTAGCCGTGGTTTTGGCAAGAACTAATTATTAAGAGGTGATATACGATCA	0	0	0	0	0	0	0	0	0	0	0	0	0	0	0	0	0	0	0	0	0	0	0	0	0	0	0	0	0	0	0	0	0	0	0	0	0	0	0	0	0	0	0	0	0	0	0
chr1.1_003491884|RefMatch_0001	chr1.1_003491884	GAGGAAATCGACACTTTAGTTGATTATCTCCTTACCCGTGGTTTTGGCAAGAACTAATTATTAAGAGGTG	0	0	0	0	0	0	0	0	0	0	0	0	0	0	0	0	0	0	0	0	0	0	0	0	0	0	0	0	0	0	0	0	0	0	0	0	0	0	0	0	0	0	0	0	0	0	0
chr1.1_003491884|RefMatch_0003	chr1.1_003491884	GAGGAAATCGACACTTTAGTTGACTATCTCCTTACCCGTGGTTTTGGCAAGAACTAATTATTAAGAGGTG	0	0	0	0	0	0	0	0	1	4	4	11	37	13	0	14	0	0	0	0	0	0	0	0	0	4	29	6	38	0	18	22	0	0	0	0	0	0	0	0	0	0	12	2	2	0	0
chr1.1_003491884|RefMatch_0004	chr1.1_003491884	GAGGAAATCGACACTTTAGTTGATTATCTCCTCACTCGTGGTTTTGGCAAGAACTAATTATTAAGAGGTG	0	0	0	0	0	0	0	0	0	0	0	0	0	0	0	0	0	0	0	0	0	0	0	2	0	0	0	0	0	0	0	0	0	0	0	0	0	0	0	0	0	0	0	0	0	0	0
chr1.1_003491884|RefMatch_0005	chr1.1_003491884	GAGGAAATCGACACTTTAGTTGATTATCTCCTTACTCGTGGTTTTGGCAAGAACTAATTATTAAGAGGTG	0	0	0	0	0	0	0	0	0	0	0	0	0	0	0	0	0	0	0	0	0	0	0	0	0	0	0	0	0	0	0	0	0	0	0	0	0	0	0	0	0	0	0	0	0	0	0
chr1.1_003491884|RefMatch_0006	chr1.1_003491884	GAGGAAATCGACACTTTAGTTGATTATCTTCTCACTCGTGGTTTTGGCAAGAACTAATTATTAAGAGGTG	458	376	387	453	445	420	421	156	2	2	4	3	0	4	0	0	482	474	471	301	398	482	487	398	6	4	2	3	5	0	0	2	507	414	316	437	417	448	445	429	4	2	3	3	1	3	2
chr1.1_003491884|Ref_0001	chr1.1_003491884	GAGGAAATCGACACTTTAGTTGATTATCTCCTTAGCCGTGGTTTTGGCAAGAACTAATTATTAAGAGGTGATATACGATCA	0	0	0	0	0	0	0	0	0	0	0	0	0	0	0	0	0	0	0	0	0	0	0	0	0	0	0	0	0	0	0	0	0	0	0	0	0	0	0	0	0	0	0	0	0	0	0
chr1.1_003613850|AltMatch_0001	chr1.1_003613850	CATGATCAACCACCAAGGAGGCAAACCCTTGATCAGATTGGATCTGGCATGAACAGTGTTACAATGAGTG	0	0	0	0	0	0	0	0	0	0	0	0	0	0	0	0	0	0	0	0	0	0	0	0	0	0	0	0	0	0	0	0	0	0	0	0	0	0	0	0	0	0	0	0	0	0	0
chr1.1_003613850|Alt_0002	chr1.1_003613850	CATGATCAACCACCAAGGAGGCAAACCCTTGATCAGATTGGATCTGGCGTGAACAGTGTTACAATGAGTGACCGTTCTGTA	0	0	0	0	0	0	0	0	0	0	0	0	0	0	0	0	0	0	0	0	0	0	0	0	0	0	0	0	0	0	0	0	0	0	0	0	0	0	0	0	0	0	0	0	0	0	0
chr1.1_003613850|RefMatch_0001	chr1.1_003613850	CATGATCAACCACCAAGGAGGCAAACCCTCGATCAGATTGGATCTGGTGTGAACAGTGTTACAATGAGTG	0	0	0	0	0	0	0	0	0	0	0	0	0	0	0	0	0	0	0	0	0	0	0	0	0	0	0	0	0	0	0	0	0	0	0	0	0	0	0	0	0	0	0	0	0	0	0
chr1.1_003613850|RefMatch_0002	chr1.1_003613850	CATGATCAACCACCAAGGAGGCAAACCCTTGATCAGATTGGATCCGGTGTGAACAGTGTTACAATGAGTG	0	0	0	0	0	0	0	0	0	0	0	0	0	0	0	0	0	0	0	0	0	0	1	0	0	0	0	0	0	0	0	0	0	0	0	0	0	0	0	0	0	0	0	0	0	0	0
chr1.1_003613850|RefMatch_0004	chr1.1_003613850	CATGATCAACCACCAAGGAGGCAAACCCTTGATCAGATTGGATCTGGTGTGAATAGTGTTACAATGAGTG	1033	1047	997	1022	904	1004	1105	727	0	0	0	0	0	0	0	0	1166	1120	888	813	1104	1038	1139	1103	7	0	1	0	1	0	0	0	1184	860	840	1031	789	1148	1015	1184	1	0	0	1	1	1	0
chr1.1_003613850|RefMatch_0005	chr1.1_003613850	CATGATCAACCACCAAGGAGGCAAACCCTTGAGTAGATTGGATCTGGTGTGAACAGTGTTACAATGAGTG	0	0	0	0	0	0	0	0	0	0	0	0	0	0	0	0	0	0	0	0	0	0	0	0	0	0	0	0	0	0	0	0	0	0	0	0	0	0	0	0	0	0	0	0	0	0	0
chr1.1_003613850|RefMatch_0006	chr1.1_003613850	CATGATCAACCACCAAGGAGGCAAACCCTTGATCAGATTGGATCCGGTGTGAACAGTGTTACAATGAGCG	0	0	0	0	0	0	0	0	0	0	0	0	0	0	0	0	0	0	0	0	0	0	0	0	0	0	0	0	0	0	0	0	0	0	0	0	0	0	0	0	0	0	0	0	0	0	0
chr1.1_003613850|RefMatch_0007	chr1.1_003613850	CATGATCAACCACCAAGGAGGCAAACCCTTGATCAGATTGGATCTGGTGTTAACAGTGTTACAATGAGTG	1	0	0	0	0	0	0	0	1511	1289	1149	1247	1329	1126	1331	1349	0	0	0	0	0	0	0	0	1235	1198	1297	1464	1418	1278	1408	1454	0	0	0	0	0	0	0	0	1563	1254	1372	1438	1413	1742	1325
chr1.1_003613850|RefMatch_0008	chr1.1_003613850	CATGATCAACCACCAAGGAGGCAAACCCTTGATTAGATTGGATCTGGTGTGAACAGTGTTACAATGAGTG	1	0	0	0	0	0	0	0	0	0	0	0	0	1	0	0	0	0	0	0	0	0	0	0	0	0	0	0	0	0	0	0	0	0	0	0	0	0	0	0	0	0	0	0	0	0	0
chr1.1_003613850|RefMatch_0009	chr1.1_003613850	CATGATCAACCACCAAGGAGGCAAACTCTTGATCAGATTGGATCTGGTGTGAACAGTGTTACAATGAGTG	0	0	0	0	0	0	0	0	0	0	0	0	0	0	0	0	0	0	0	0	0	0	0	0	0	0	0	0	0	0	0	0	0	0	0	0	0	0	0	0	0	0	0	0	0	0	0
chr1.1_003613850|Ref_0001	chr1.1_003613850	CATGATCAACCACCAAGGAGGCAAACCCTTGATCAGATTGGATCTGGTGTGAACAGTGTTACAATGAGTGACCGTTCTGTA	0	0	0	0	0	0	0	1	0	0	0	0	0	0	0	0	1	1	0	0	0	0	0	0	0	0	0	0	0	0	0	0	0	1	0	0	0	1	0	2	0	0	0	0	0	1	0
chr1.1_003712477|AltMatch_0001	chr1.1_003712477	TGATTTTAGAGCTTACCACAAATTATAGCATGTGAATAAATTTCACTCATTTCAAATGCACAAACTTTCC	0	0	0	0	0	0	0	0	0	0	0	0	0	0	0	0	0	0	0	0	0	0	0	0	0	0	0	0	0	0	0	0	0	0	0	0	0	0	0	0	0	0	0	0	0	0	0
chr1.1_003712477|AltMatch_0002	chr1.1_003712477	TGATTTTAGAGCTTACCACAAATTATAGCATGTGAATAAATTTCACTCATTTCCAATGCACAAACTTTCC	0	0	0	0	0	0	0	0	275	240	220	273	264	135	206	184	0	0	0	0	0	0	0	0	190	246	262	228	236	191	281	270	0	0	0	0	0	0	0	0	314	260	310	222	190	243	204
chr1.1_003712477|AltMatch_0003	chr1.1_003712477	TGATTTTAGAGCTTACCACAAATTATAGCATGTAAATAAATTTCACTCATTTCGAATGCACAAACTTTCC	0	0	0	0	0	0	0	0	0	0	0	0	0	0	0	0	0	0	0	0	0	0	0	0	0	0	0	0	0	0	0	0	0	0	0	0	0	0	0	0	0	0	0	0	0	0	0
chr1.1_003712477|Alt_0002	chr1.1_003712477	TGATTTTAGAGCTTACCACAAATTATAGCATGTGAATAAATTTCACTCATTTCGAATGCACAAACTTTCCTGTAATATCTA	0	0	0	0	0	0	1	0	0	0	0	0	0	0	0	0	0	0	0	0	0	0	0	0	0	0	0	0	0	0	0	0	0	0	0	0	0	0	0	0	0	0	0	0	0	0	0
chr1.1_003712477|RefMatch_0001	chr1.1_003712477	TGATTTTAGAGCTTACCACAAATTATAGCATGTGAATAAATTTCACTCATTTTCAATGCACAAACTTTCC	0	0	0	0	0	0	0	0	1	0	0	0	0	0	0	1	0	0	0	0	0	0	0	0	0	0	0	0	0	0	0	0	0	0	0	0	0	0	0	0	0	0	0	0	0	0	0
chr1.1_003712477|Ref_0001	chr1.1_003712477	TGATTTTAGAGCTTACCACAAATTATAGCATGTGAATAAATTTCACTCATTTTGAATGCACAAACTTTCCTGTAATATCTA	0	0	0	0	0	0	0	0	0	0	0	0	0	0	0	0	0	0	0	0	0	0	0	0	0	0	0	0	0	0	0	0	0	0	0	0	0	0	0	0	0	0	0	0	0	0	0
chr1.1_003898103|Alt_0002	chr1.1_003898103	GTCCGAAAGAAGAAAAAGTGTCATGTAAAGCTTTGTGATCAATCGTCTTATCCAAATTCTGCACAACCAACAACAGCATAA	0	0	0	0	0	0	0	0	0	0	0	0	0	0	0	0	0	0	0	0	0	0	0	0	0	0	0	0	0	0	0	0	0	0	0	0	0	0	0	0	0	0	0	0	0	0	0
chr1.1_003898103|RefMatch_0001	chr1.1_003898103	GTCCGAAAGAAGAAAAAGTGTCATGTAAAGCTTTGTGATCAATTGACTTATCCAAATTCTGCACAACCAA	0	0	0	0	0	0	0	0	0	0	0	0	0	0	0	0	0	0	0	0	0	0	0	0	0	0	0	0	0	0	0	0	0	0	0	0	0	0	0	0	0	0	0	0	0	0	0
chr1.1_003898103|RefMatch_0002	chr1.1_003898103	GTCCGAAAGAAGAAAAAGTGTCATGTAAAGCTTTGTGATCAATTGCCTTATCCAAATTCTGCACAACCAA	0	0	0	0	0	0	0	0	0	1	0	0	0	0	0	0	0	0	0	0	0	0	0	0	0	0	0	0	0	0	0	0	0	0	0	0	0	0	0	0	0	1	0	1	0	0	0
chr1.1_003898103|Ref_0001	chr1.1_003898103	GTCCGAAAGAAGAAAAAGTGTCATGTAAAGCTTTGTGATCAATTGTCTTATCCAAATTCTGCACAACCAACAACAGCATAA	0	0	0	0	0	0	0	0	644	685	622	641	499	516	532	437	0	0	0	0	0	0	0	0	563	686	652	617	646	464	571	701	0	1	1	0	0	0	0	0	594	540	586	664	468	509	489
chr1.1_004102347|AltMatch_0001	chr1.1_004102347	GACTTTGCTTCACAAGATTGGTACATACTGTTATATTTCATGAACTTTTTGTTAGAATGTATTCCATTTG	0	0	0	0	0	0	0	0	0	0	0	0	0	0	0	0	0	0	0	0	0	0	0	0	0	0	0	0	0	0	0	0	0	0	0	0	0	0	0	0	0	0	0	0	0	0	0
chr1.1_004102347|Alt_0002	chr1.1_004102347	GACTTTGCTTCACAAGATTGGTACATACTGTTATATTTCATGAACTTTTTGTTTGAATGTATTCCATTTGTCTCTTGTCAG	0	0	0	0	0	0	0	0	0	0	0	0	0	0	0	0	0	0	0	0	0	0	0	0	0	0	0	0	0	0	0	0	0	0	0	0	0	0	0	0	0	0	0	0	0	0	0
chr1.1_004102347|RefMatch_0001	chr1.1_004102347	GACTTTGCTTCACAAGATTGGTACATACTGTTATATTTCATGAACTTTCTGTTAGAATGTATTCCATTTG	0	0	0	0	0	0	0	0	0	0	0	0	0	0	0	0	0	0	0	0	0	0	0	0	0	0	0	0	0	0	0	0	0	0	0	0	0	0	0	0	0	0	0	0	0	0	0
chr1.1_004102347|Ref_0001	chr1.1_004102347	GACTTTGCTTCACAAGATTGGTACATACTGTTATATTTCATGAACTTTCTGTTTGAATGTATTCCATTTGTCTCTTGTCAG	0	0	0	0	0	0	0	0	0	0	0	0	0	0	0	0	0	0	0	0	0	0	0	0	0	0	0	0	0	0	0	0	0	0	0	0	0	0	0	0	0	0	0	0	0	0	0
chr1.1_004315961|Alt_0002	chr1.1_004315961	GATGGAGTATGGAGAAGAAGTTAATTAAGGGCACTTTGGCTTTCCCTTAGAGTTCTTCATGTCCCTATAGCAAGGGCACTC	0	0	0	0	0	0	0	0	0	0	0	0	0	0	0	0	0	0	0	0	0	0	0	0	0	0	0	0	0	0	0	0	0	0	0	0	0	0	0	0	0	0	0	0	0	0	0
chr1.1_004315961|Ref_0001	chr1.1_004315961	GATGGAGTATGGAGAAGAAGTTAATTAAGGGCATTTTGGCTTTCCCTTAGAGTTCTTCATGTCCCTATAGCAAGGGCACTC	0	0	0	0	0	0	0	0	0	0	0	0	0	0	0	0	0	0	0	0	0	0	0	0	0	0	0	0	0	0	0	0	0	0	0	0	0	0	0	0	0	0	0	0	0	0	0
chr1.1_004436755|Alt_0002	chr1.1_004436755	GCACCAATGTTGGTGGTTTAATTACTGCATTTCTCCTGCTTTATTGTATCTTGATAGATATATTATTGTAATATTTTGGAA	0	0	0	0	0	0	0	0	0	0	0	0	0	0	0	0	0	0	0	0	0	0	0	0	0	0	0	0	0	0	0	0	0	0	0	0	0	0	0	0	0	0	0	0	0	0	0
chr1.1_004436755|RefMatch_0002	chr1.1_004436755	GCACCAATGTTGGTGGTTTAATTACTGCATTTCCCCTGCTTTATTGTAACTTGATAGATATATTATTGTA	0	0	0	0	0	0	0	0	0	0	0	0	0	0	0	0	0	0	0	0	0	0	0	0	0	0	0	0	0	0	0	0	0	0	0	0	0	0	0	0	0	0	0	0	0	0	0
chr1.1_004436755|RefMatch_0003	chr1.1_004436755	GCACCAATGTTGGTGGTTTAATTACTGCATTTCTCCTGCTTGATTCTAACTTGATAGTGATGTTATTGTA	0	0	0	0	0	0	0	0	0	0	0	0	0	0	0	0	0	0	0	0	0	0	0	0	0	0	0	0	0	0	0	0	0	0	0	0	0	0	0	0	0	0	0	0	0	0	0
chr1.1_004436755|Ref_0001	chr1.1_004436755	GCACCAATGTTGGTGGTTTAATTACTGCATTTCTCCTGCTTTATTGTAACTTGATAGATATATTATTGTAATATTTTGGAA	0	0	0	0	0	0	0	0	0	0	0	0	0	0	0	0	0	0	0	0	0	0	0	0	0	0	0	0	0	0	0	0	0	0	0	0	0	0	0	0	0	0	0	1	0	0	0
chr1.1_004538231|Alt_0002	chr1.1_004538231	TCTGATCAGAAGGTACTATTGCCGTGCCTTTGATACGAGTCCAAATCTCCTGCCTCCCAAGTTTAGCTTCAACACAAGTGC	0	0	0	0	0	0	0	0	0	0	0	0	0	0	0	0	0	0	0	0	0	0	0	0	0	0	0	0	0	0	0	0	0	0	0	0	1	0	0	0	0	0	0	0	0	0	1
chr1.1_004538231|RefMatch_0002	chr1.1_004538231	TCTGATCAGAAGGTACTATTGCCGTGCCTTTGACACGAGTCCAAATCTCCTACCTCCCAAGTTTAGCTTC	0	0	0	0	0	0	0	0	0	1	0	0	0	0	0	0	0	0	0	0	0	0	0	0	0	0	1	0	0	0	0	0	0	0	0	0	0	0	0	0	0	0	0	0	0	0	0
chr1.1_004538231|RefMatch_0008	chr1.1_004538231	TCTGATCAGAAGGTACTATTGCCGTGCCTTTGATACGAGTCCAGATCTCCTACCTCCCAAGTTTAGCTTC	0	0	0	0	0	0	0	0	0	0	0	0	0	0	0	0	0	0	0	0	0	0	0	0	0	0	0	0	0	0	0	0	0	0	0	0	0	0	0	0	0	0	0	0	0	0	0
chr1.1_004538231|RefMatch_0010	chr1.1_004538231	TCTGATCAGAAGGTACTATTGCCGTGCCTTTGACACGAGTCCAACTCTCCTACCTCCCAAGTTTAGCTTC	0	0	0	0	0	0	0	0	0	0	0	0	0	0	0	0	0	0	0	0	0	0	0	0	0	0	0	0	0	0	0	0	0	0	0	0	0	0	0	0	0	0	0	0	0	0	0
chr1.1_004538231|RefMatch_0011	chr1.1_004538231	TCTGATCAGAAGGTACTATTGCCGTGCCTTTGACACGAGTCCAAGTCTCCTACCTCCCAAGTTTAGCTTC	0	0	0	0	0	0	0	0	0	0	0	0	0	0	0	0	0	0	0	0	0	0	0	0	0	0	0	0	0	0	0	0	0	0	0	0	0	0	0	0	0	0	0	0	0	0	0
chr1.1_004538231|RefMatch_0012	chr1.1_004538231	TCTGATCAGAAGGTACTATTGCCGTGCCTTTGACACGAGTCCAATTCTCCTACCTCCCAAGTTTAGCTTC	0	0	0	0	0	0	0	0	0	0	0	0	0	0	0	0	0	0	0	0	0	0	0	0	0	0	0	0	0	0	0	0	0	0	0	0	0	0	0	0	0	0	0	0	0	0	0
chr1.1_004538231|RefMatch_0013	chr1.1_004538231	TCTGATCAGAAGGTACTATTGCCGTGCCTTTGACACGAGTCCACATCTCCTACCTCCCAAGTTTAGCTTC	0	0	0	0	0	0	0	0	0	0	0	0	0	0	0	0	0	0	0	0	0	0	0	0	0	0	0	0	0	0	0	0	0	0	0	0	0	0	0	0	0	0	0	0	0	0	0
chr1.1_004538231|RefMatch_0014	chr1.1_004538231	TCTGATCAGAAGGTACTATTGCCGTGCCTTTGATACGAGTCCAAATTTCCTACCTCCCAAGTTTAGCTTC	0	0	0	0	0	0	0	0	0	0	0	0	0	0	0	0	0	0	0	0	0	0	0	0	0	0	0	0	0	0	0	0	0	0	0	0	0	0	0	0	0	0	0	0	0	1	0
chr1.1_004538231|RefMatch_0015	chr1.1_004538231	TCTGATCAGAAGGTACTATTGCCGTGCCTTTGATACGAGTCCAACTCTCCTACCTCCCAAGTTTAGCTTC	0	0	0	0	0	0	0	0	0	0	0	0	0	0	0	0	0	0	0	0	0	0	0	0	0	0	0	0	0	0	0	0	0	0	0	0	0	0	0	0	0	0	0	0	0	0	0
chr1.1_004538231|RefMatch_0016	chr1.1_004538231	TCTGATCAGAAGGTACTATTGCCGTGCCTTTGATACGAGTCCAAGTCTCCTACCTCCCAAGTTTAGCTTC	0	0	0	0	0	0	0	0	0	0	0	0	0	0	0	0	0	0	0	0	0	0	0	0	0	0	0	0	0	0	0	0	0	0	0	0	0	0	0	0	0	0	0	0	0	0	0
chr1.1_004538231|RefMatch_0017	chr1.1_004538231	TCTGATCAGAAGGTACTATTGCCGTGCCTTTGATACGAGTCCAATTCTCCTACCTCCCAAGTTTAGCTTC	0	0	0	0	0	0	0	0	0	0	0	0	0	0	0	0	0	0	0	0	0	0	0	0	0	0	0	0	0	0	0	0	0	0	0	0	0	0	0	0	0	0	0	0	0	0	0
chr1.1_004538231|RefMatch_0018	chr1.1_004538231	TCTGATCAGAAGGTACTATTGCCGTGCCTTTGGTACGAGTCCAAATCTCCTACCTCCCAAGTTTAGCTTC	0	0	0	0	0	0	0	0	0	0	0	0	0	0	0	0	0	0	0	0	0	0	0	0	0	0	0	0	0	0	0	0	0	0	0	0	0	0	0	0	0	0	0	0	0	0	0
chr1.1_004538231|Ref_0001	chr1.1_004538231	TCTGATCAGAAGGTACTATTGCCGTGCCTTTGATACGAGTCCAAATCTCCTACCTCCCAAGTTTAGCTTCAACACAAGTGC	0	0	0	0	0	0	0	0	0	1	0	0	0	0	0	0	0	0	0	0	0	0	0	0	0	0	0	0	0	0	0	0	0	0	0	0	0	0	0	0	0	0	0	0	0	0	0
chr1.1_004614862|AltMatch_0001	chr1.1_004614862	GATAGAGTAGACTAGTCATGATGTAATTAAACTATTCTATGTTTCACAAGTCTTGGAGCTCGAGTTCACA	0	0	0	0	0	0	0	0	0	0	0	0	0	0	0	0	0	0	0	0	0	0	0	0	0	0	0	0	0	0	0	0	0	0	0	0	0	0	0	0	0	0	0	0	0	0	0
chr1.1_004614862|AltMatch_0002	chr1.1_004614862	GATAGAGTAGACTAGTCATGATGTAATTAAACTATTCTATGTTTCACAAGTCTGGGAGCTCGAGTTCACA	0	0	0	0	0	0	0	0	0	0	0	0	0	0	0	0	0	0	0	0	0	0	0	0	0	0	0	0	0	0	0	0	0	0	0	0	0	0	0	0	0	0	0	0	0	0	0
chr1.1_004614862|AltMatch_0003	chr1.1_004614862	GATAGAGTAGACTAGTCATGATGTAATTAAACTATTCTATGTTTCACAAGTCGGGGAGCTCGAGTTCACA	0	0	0	0	0	0	0	0	0	0	0	0	0	0	0	0	0	0	0	0	0	0	0	0	0	0	0	0	0	0	0	0	0	0	0	0	0	0	0	0	0	0	0	0	0	0	0
chr1.1_004614862|Alt_0002	chr1.1_004614862	GATAGAGTAGACTAGTCATGATGTAATTAAACTATTCTATGTTTCACGAGTCTTGGAGCTCGAGTTCACAACTAATCTAGT	0	0	0	0	0	0	0	0	0	0	0	0	0	0	0	0	0	0	0	0	0	0	0	0	0	0	0	0	0	0	0	0	0	0	0	0	0	0	0	0	0	0	0	0	0	0	0
chr1.1_004614862|RefMatch_0001	chr1.1_004614862	GATAGAGTAGACTAGTCATGATGTAATTAAACTATTCTATGTTTCTCAAGTCTTGGAGCTCGAGTTCACA	0	0	0	0	0	0	0	0	0	0	0	0	0	0	0	0	0	0	0	0	0	0	0	0	0	0	0	0	0	0	0	0	0	0	0	0	0	0	0	0	0	0	0	0	0	0	0
chr1.1_004614862|RefMatch_0002	chr1.1_004614862	GATAGAGTAGACTAGTCATGATGTAATTAAACTATTCTATGTTTCTCAAGTCTGGGAGCTCGAGTTCACA	0	0	0	0	0	0	0	0	0	0	0	0	0	0	0	0	0	0	0	0	0	0	0	0	0	0	0	0	0	0	0	0	0	0	0	0	0	0	0	0	0	0	0	0	0	0	0
chr1.1_004614862|RefMatch_0003	chr1.1_004614862	GATAGAGTAGACTAGTCATGATGTAATTAAACTATTCTATGTTTCTCAAGTGTTGGAGCTCGAGTTCACA	0	0	0	0	0	0	0	0	0	0	0	0	0	0	0	0	0	0	0	0	0	0	0	0	0	0	0	0	0	0	0	0	0	0	0	0	0	0	0	0	0	0	0	0	0	0	0
chr1.1_004614862|RefMatch_0004	chr1.1_004614862	GATAGAGTAGACTAGTCATGATGTAATTAAACTATTCTATGCTTCTCAAGTCTGGGAGCTCGAGTTCACA	0	0	0	0	0	0	0	0	0	0	0	0	0	0	0	0	0	0	0	0	0	0	0	0	0	0	0	0	0	0	0	0	0	0	0	0	0	0	0	0	0	0	0	0	0	0	0
chr1.1_004614862|RefMatch_0005	chr1.1_004614862	GATAGAGTAGACTAGTCATGATGTAATTAAACTATTCTATGCTTCTCAAGTCTTGGAGCTCGAGTTCACA	0	0	0	0	0	0	0	0	0	0	0	0	0	0	0	0	0	0	0	0	0	0	0	0	0	0	0	0	0	0	0	0	0	0	0	0	0	0	0	0	0	0	0	0	0	0	0
chr1.1_004614862|RefMatch_0006	chr1.1_004614862	GATAGAGTAGACTAGTCATGATGTAATTAAACTATTCTATGTTTCTCAAGTGTGGGAGCTCGAGTTCACA	0	0	0	0	0	0	0	0	0	0	0	0	0	0	0	0	0	0	0	0	0	0	0	0	0	0	0	0	0	0	0	0	0	0	0	0	0	0	0	0	0	0	0	0	0	0	0
chr1.1_004614862|Ref_0001	chr1.1_004614862	GATAGAGTAGACTAGTCATGATGTAATTAAACTATTCTATGTTTCTCGAGTCTTGGAGCTCGAGTTCACAACTAATCTAGT	0	0	0	0	0	0	0	0	0	0	0	0	0	0	0	0	0	0	0	0	0	0	0	0	0	0	0	0	0	0	0	0	0	0	0	0	0	0	0	0	0	0	0	0	0	0	0
chr1.1_004757298|Alt_0002	chr1.1_004757298	TCTTGCTCTTCTAGAAACTTTCAAACTCGCCGAGTCTCTCCAAAACAACCTTCTTAACCTCTCTTCAAAGCTATCAACAGA	0	0	0	0	0	0	0	0	0	0	0	0	0	0	0	0	0	0	0	0	0	0	0	0	0	0	0	0	0	0	0	0	0	0	0	0	0	0	0	0	0	0	0	0	0	0	0
chr1.1_004757298|RefMatch_0001	chr1.1_004757298	TCTTGCTCTTCTAGAAACTTTCAAACTCGCCGAATCTCTCCAAAACAATCTTCTTAACCTCTCTTCAAAG	0	0	0	0	0	0	0	0	0	0	0	0	1	0	0	0	0	0	0	0	0	0	0	0	0	0	0	0	0	0	0	0	0	0	0	0	0	0	0	0	0	0	0	0	0	0	0
chr1.1_004757298|RefMatch_0005	chr1.1_004757298	TCTTGCTCTTCTAGAAACTTTCAAACTCGCCGAATCTCTCCAAAACAATCTTCTTAACCTTTCTTCAAAG	0	0	0	0	0	0	0	0	0	0	0	0	0	0	0	0	0	0	0	0	0	0	0	0	0	0	0	0	0	0	0	0	0	0	0	0	0	0	0	0	0	0	0	0	0	0	0
chr1.1_004757298|RefMatch_0006	chr1.1_004757298	TCTTGCTCTTCTAGAAACTTTCAAACTCGCCGACTCTCTCCAAAACAATCTTCTTAACCTCTCTTCAAAG	0	0	0	0	0	0	0	0	0	0	0	0	0	0	0	0	0	0	0	0	0	0	0	0	0	0	0	0	0	0	0	0	0	0	0	0	0	0	0	0	0	0	0	0	0	0	0
chr1.1_004757298|RefMatch_0007	chr1.1_004757298	TCTTGCTCTTCTAGAAACTTTCAAACTCGCCGAGTCTCTCCAGAACAATCTTCTTAACCTCTCTTCAAAG	1	0	0	0	0	0	0	0	1	0	0	0	0	0	0	0	0	0	0	0	0	0	0	0	0	1	0	0	2	0	0	0	0	0	0	0	0	0	0	0	0	0	0	0	0	0	0
chr1.1_004757298|RefMatch_0008	chr1.1_004757298	TCTTGCTCTTCTAGAAACTTTCAAACTCGCCGAGTCTCTTCAAAACGATCTTCTTAACCTCTCTTCAAAG	704	833	692	850	662	697	851	250	1	0	1	0	0	0	0	0	938	919	738	890	941	896	928	814	8	0	1	0	0	0	0	0	1065	687	684	806	562	963	708	882	0	0	0	0	1	1	0
chr1.1_004757298|RefMatch_0009	chr1.1_004757298	TCTTGCTCTTCTAGAAACTTTCAAACTCGCCGAGTCTCTTCAAAACGATCTTCTTAACCTCTCTTCAAAT	7	4	2	4	3	9	0	0	0	0	0	0	0	0	0	0	2	6	14	5	6	13	4	0	0	0	0	0	0	0	0	0	7	7	0	4	7	6	11	2	0	0	0	0	0	0	0
chr1.1_004757298|RefMatch_0010	chr1.1_004757298	TCTTGCTCTTCTAGAAACTTTCAAACTCGCAGAGTCTCTCCAGAACAATCTTCTTAACCTCTCTTCAAAG	0	0	0	0	0	0	0	0	0	0	0	0	0	0	0	0	0	0	0	0	0	0	0	0	0	0	0	0	0	0	0	0	0	0	0	0	0	0	0	0	0	0	0	0	0	0	0
chr1.1_004757298|RefMatch_0011	chr1.1_004757298	TCTTGCTCTTCTAGAAACTTTCAAACTCGCCGAGTCTCTCCAGAACAATCTTCTTAACCTCTCTTCAAAT	0	0	0	0	0	0	0	0	0	0	0	0	0	0	0	0	0	0	0	0	0	0	0	0	0	0	0	0	0	0	0	0	0	0	0	0	0	0	0	0	0	0	0	0	0	0	0
chr1.1_004757298|Ref_0001	chr1.1_004757298	TCTTGCTCTTCTAGAAACTTTCAAACTCGCCGAGTCTCTCCAAAACAATCTTCTTAACCTCTCTTCAAAGCTATCAACAGA	0	0	0	0	1	0	0	0	1475	1118	1043	1193	1163	609	1087	1053	0	0	0	0	0	0	0	0	902	1006	1249	1192	1087	996	1301	1092	0	0	0	0	0	0	0	0	1333	1140	1201	1119	1036	1099	1027
chr1.1_004964967|AltMatch_0001	chr1.1_004964967	GCAATTTCTGATTTTCAACAACAAGAAGGTCATTAATCTCTTCATTGTAAATCTCCATGTATGAAACTCG	0	0	0	0	0	0	0	0	0	0	0	0	0	0	0	0	0	0	0	0	0	0	0	0	0	0	0	0	0	0	0	0	0	0	0	0	0	0	0	0	0	0	0	0	0	0	0
chr1.1_004964967|AltMatch_0002	chr1.1_004964967	GCAATTTCTGATTTTCAACAACAAGAAGGTCATTAATCTCTTCATTGTAAATCTCCATGTAGGAAACTCG	0	0	0	0	0	0	0	0	0	0	0	0	0	0	0	0	0	0	0	0	0	0	0	0	0	0	0	0	0	0	0	0	0	0	0	0	0	0	0	0	0	0	0	0	0	0	0
chr1.1_004964967|Alt_0002	chr1.1_004964967	GCAATTTCTGATTTTCAACAACAAGAAGGTCATTAATCTCTTCATTATAAATCTCCATGTATGAAACTCGAATTAAAAACT	342	502	337	417	367	395	311	78	452	459	421	491	440	245	585	569	403	516	356	415	384	443	471	319	385	451	461	585	590	396	515	543	447	433	277	506	430	502	226	510	555	410	484	526	478	509	404
chr1.1_004964967|Ref_0001	chr1.1_004964967	GCAATTTCTGATTTTCAACAACAAGAAGGTCATTAATCTCTTCGTTATAAATCTCCATGTATGAAACTCGAATTAAAAACT	0	0	0	0	0	0	0	0	0	0	0	0	0	0	0	0	0	0	0	0	0	0	0	0	0	0	1	0	0	0	0	0	0	0	0	0	0	0	0	0	0	0	0	0	0	0	0
chr1.1_005027893|Alt_0002	chr1.1_005027893	GATCTTGCAATGTTCGTGATAATAATTTGGTTAGGATCTCTCATTCTCCACAAAATATGGATTGAGATTGATATCTATGTT	0	0	0	0	0	0	0	0	0	0	0	0	0	0	0	0	0	0	0	0	0	0	0	0	0	0	0	0	0	0	1	0	0	0	0	0	0	0	0	0	0	0	0	0	0	0	0
chr1.1_005027893|RefMatch_0001	chr1.1_005027893	GATCTTGCAATGTTCGTGATAATAATTTGGTTAGGATCTCTCATTCCCCACAGAACATAGATGGAGATTG	7	1	4	9	2	3	7	1	0	0	0	0	0	0	0	0	3	2	6	3	4	4	6	4	0	0	0	0	0	0	0	0	6	0	4	2	3	2	5	0	0	0	0	0	0	0	0
chr1.1_005027893|RefMatch_0002	chr1.1_005027893	GATCTTGCAATGTTCGTGATAATAATTTGGTTAGGATCTCTCATTCCCCACAGAACATAGATTGAGATTG	33	36	38	35	25	24	46	8	0	0	0	0	0	0	0	0	38	26	36	15	32	22	37	19	0	0	0	0	0	0	0	0	26	22	35	27	24	29	36	20	0	0	0	0	0	0	0
chr1.1_005027893|RefMatch_0003	chr1.1_005027893	GATCTTGCAATGTTCGTGATAATAATTTGGTTAGGATCTCTCATTCCCCACAGAACGTAGATTGAGATTG	0	0	0	0	0	0	0	0	0	0	0	0	0	0	0	0	0	0	0	0	0	0	0	0	0	0	0	0	0	0	0	0	0	0	0	0	0	0	0	0	0	0	0	0	0	0	0
chr1.1_005027893|RefMatch_0004	chr1.1_005027893	GATCTTGCAATGTTCGTGATAATAATTTGGTTAGGATCTCTCATTCCCCACAGAACGTAGATGGAGATTG	0	0	0	0	0	0	0	0	0	0	0	0	0	0	0	0	0	0	0	0	0	0	0	0	0	0	0	0	0	0	0	0	0	0	0	0	0	0	0	0	0	0	0	0	0	0	0
chr1.1_005027893|Ref_0001	chr1.1_005027893	GATCTTGCAATGTTCGTGATAATAATTTGGTTAGGATCTCTCATTCTCCACAGAATATGGATTGAGATTGATATCTATGTT	0	0	0	0	0	0	0	0	235	214	180	199	232	134	189	119	0	0	0	0	0	0	0	0	216	227	281	196	206	163	213	231	0	0	0	0	0	0	0	0	192	225	227	153	142	174	181
chr1.1_005278309|AltMatch_0001	chr1.1_005278309	GTAATGATGTCGAGGAGACCTGGAACTTCTTCTAGAAGATTCGGTGATACCAAGTCCAAATCGTCTCCAG	0	0	0	0	0	0	0	0	156	148	103	139	125	121	156	115	0	0	0	0	0	0	0	0	127	164	144	149	189	153	166	153	1	0	0	0	0	0	0	0	178	141	141	190	133	131	46
chr1.1_005278309|Alt_0002	chr1.1_005278309	GTAATGATGTCGAGGAGACCTGGAACTTCTTCTAGAAGATTCGGTGATACCAAATCCAAATCGTCTCCAGTTTTGTCAATT	419	543	393	449	362	533	503	266	389	339	334	329	304	205	355	296	545	607	442	353	512	510	552	532	295	324	373	377	363	310	347	379	549	416	357	476	405	600	378	574	374	314	315	368	354	380	522
chr1.1_005278309|Ref_0001	chr1.1_005278309	GTAATGATGTCGAGGAGACCTGGAACTTCTTCTAGAAGATTCGGCGATACCAAATCCAAATCGTCTCCAGTTTTGTCAATT	0	0	0	0	0	0	0	0	0	0	1	0	0	0	0	0	1	1	1	0	0	0	0	0	0	0	0	0	0	0	0	1	0	0	0	1	0	0	0	0	0	0	0	0	0	0	0
chr1.1_005509457|Alt_0002	chr1.1_005509457	GATATCTACCATTCTAGTACTCATCATGCATATCATTTTTTCGCATAAATCTTAACATTATTGTTCCAGGAGGATTGGAAT	0	0	0	0	0	0	0	0	0	0	0	0	0	0	0	0	0	0	0	0	0	0	0	0	0	0	0	0	0	0	0	0	0	0	0	0	0	0	0	0	0	0	0	0	0	0	0
chr1.1_005509457|RefMatch_0001	chr1.1_005509457	GATATCTACCATTCTAGTACTCATCATGCATATCATTTTTTCTCATATATCTTAACATTATTGTTCCAGG	0	0	0	0	0	0	0	0	0	0	0	0	0	0	0	0	0	0	0	0	0	0	0	0	0	0	0	0	0	0	0	0	0	0	0	0	0	0	0	0	0	0	0	0	0	0	0
chr1.1_005509457|Ref_0001	chr1.1_005509457	GATATCTACCATTCTAGTACTCATCATGCATATCATTTTTTCTCATAAATCTTAACATTATTGTTCCAGGAGGATTGGAAT	0	0	0	0	0	0	0	0	0	0	0	0	0	0	0	0	0	0	0	0	0	0	0	0	0	0	0	0	0	0	0	0	0	0	0	0	0	0	0	0	0	0	0	0	0	0	0
chr1.1_005618685|Alt_0002	chr1.1_005618685	GATGTTCCTGGCTGATAAACACCTTCAATATTTAATTTTATACACATGTTTATCCACTTTATTTTTCTCTCATATAAACAG	0	0	0	0	0	0	0	0	0	0	0	0	0	0	0	0	0	0	0	0	0	0	0	0	0	0	0	0	0	0	0	0	0	0	0	0	0	0	0	0	0	0	0	0	0	0	0
chr1.1_005618685|RefMatch_0001	chr1.1_005618685	GATGTTCCTGGCTGATAAACACCTTCATTATTTAATTTTGTACACATGTTTATCCACTTTATTTTTCTCT	0	1	0	0	0	0	0	0	0	0	0	0	0	0	0	0	0	0	0	0	1	0	0	1	0	0	0	0	0	0	0	0	0	2	0	1	0	0	0	1	0	0	0	0	0	0	0
chr1.1_005618685|Ref_0001	chr1.1_005618685	GATGTTCCTGGCTGATAAACACCTTCATTATTTAATTTTATACACATGTTTATCCACTTTATTTTTCTCTCATATAAACAG	0	0	0	0	0	0	0	0	0	0	0	0	0	0	0	0	0	0	0	0	0	0	0	0	0	0	0	0	0	0	0	0	0	0	0	0	0	0	0	0	0	1	0	0	0	0	0
chr1.1_005850336|Alt_0002	chr1.1_005850336	GGAGTGTGCATATGGTTATCTATCTTTGTAGTTAGTAATGCCTATCATTTGACCAACAGCAGAATTCACATTATATTAAAA	0	0	0	0	0	0	0	0	0	0	0	0	0	0	0	0	0	0	0	0	0	0	0	0	0	0	0	0	0	0	0	0	0	0	0	0	0	0	0	0	0	0	0	0	0	0	0
chr1.1_005850336|RefMatch_0001	chr1.1_005850336	GGAGTGTGCATATGGTTATCTATCTTTGTAGTTGGTAATGCCTATCATTTGTCCAACAGCAGAATTCACA	0	0	1	0	0	0	0	0	0	0	1	0	0	0	0	0	0	0	0	0	0	0	0	0	0	0	0	0	0	0	0	0	2	0	0	1	0	0	0	0	0	0	0	0	0	0	0
chr1.1_005850336|RefMatch_0002	chr1.1_005850336	GGAGTGTGCATATGGTTATCTATCTTTGTAGTTAATAATGCCTATCACTTGTCCAACAGCAGAATTCACA	0	0	0	0	0	0	0	0	644	495	538	531	568	287	697	465	0	0	0	0	0	0	0	0	529	595	630	709	701	565	644	569	0	0	0	0	0	0	0	0	647	548	606	701	541	681	600
chr1.1_005850336|RefMatch_0003	chr1.1_005850336	GGAGTGTGCATATGGTTATCTATCTTTGTAGTTGGTAATGCCTATCATTTGTCCAATAGCAGAATTCACA	379	541	344	434	342	530	399	143	1	0	1	2	0	0	0	0	488	662	372	437	552	516	577	444	0	1	0	1	0	0	0	0	564	480	338	569	405	556	330	535	0	0	0	2	0	1	0
chr1.1_005850336|RefMatch_0004	chr1.1_005850336	GGAGTGTGCATATGGTTATCTATCTTTGTAGTTGTTAATGCCTGTCATTTGTCCAACAGCAGAATTCACA	0	0	0	0	0	0	0	0	0	0	0	0	0	0	0	0	0	0	0	0	0	0	1	0	0	0	0	0	0	0	0	0	0	0	0	0	0	0	0	0	0	0	0	0	0	0	0
chr1.1_005850336|Ref_0001	chr1.1_005850336	GGAGTGTGCATATGGTTATCTATCTTTGTAGTTAGTAATGCCTATCATTTGTCCAACAGCAGAATTCACATTATATTAAAA	0	0	0	0	0	0	0	0	1	0	0	1	0	0	0	0	0	0	0	0	0	0	0	0	0	0	0	0	0	0	0	0	0	0	0	0	0	1	0	0	0	0	0	0	0	0	0
chr1.1_006072575|AltMatch_0001	chr1.1_006072575	CCTATAGATCAAAGCTATACCAAACTCTGACAAACAATCCATTTTAACTTCTTTATAACATCAACCATCC	0	0	0	0	0	0	0	0	0	0	0	0	0	0	0	0	0	1	0	0	0	0	0	0	0	0	0	0	0	0	0	0	0	2	0	0	0	0	0	0	0	0	0	0	0	0	0
chr1.1_006072575|AltMatch_0003	chr1.1_006072575	CCTATAGATCAAAGCTATACCAAACTCCGACAAACATTCCATTTTAACCTCTTTATAACATCAACCATCC	0	0	0	0	0	0	0	0	0	0	0	0	0	0	0	0	0	0	0	0	0	0	0	0	0	0	0	0	0	0	0	0	0	0	0	0	0	0	0	0	0	0	0	0	0	0	0
chr1.1_006072575|AltMatch_0004	chr1.1_006072575	CCTATAGATCAAAGCTATACCAAACTCTGACAAACATTCTATTTTAACTTCTTTATAACATCAACCATCC	0	0	0	0	0	0	0	0	0	0	0	0	0	0	0	0	0	0	0	0	0	0	0	0	0	0	0	0	0	0	0	0	0	0	0	0	0	0	0	0	0	0	0	0	0	0	0
chr1.1_006072575|AltMatch_0005	chr1.1_006072575	CCTATAGATCAAAGCTATACCAAACTCTGATAAACATTCCATTTTAACTTCTATATAACATCAACCATCC	0	0	0	0	0	0	0	0	0	0	0	0	0	0	0	0	0	0	0	0	0	0	0	0	0	0	0	0	0	0	0	0	0	0	0	0	0	0	0	0	0	0	0	0	0	0	0
chr1.1_006072575|Alt_0002	chr1.1_006072575	CCTATAGATCAAAGCTATACCAAACTCTGACAAACATTCCATTTTAACTTCTTTATAACATCAACCATCCAATACTCCATA	1004	1155	1105	1207	1000	1074	1167	315	1	0	2	0	1	1	1	0	1164	1308	1058	1007	1184	1134	1295	1085	8	1	1	1	1	0	0	0	1170	951	895	1152	931	1267	1051	1284	0	4	0	0	0	0	0
chr1.1_006072575|Ref_0001	chr1.1_006072575	CCTATAGATCAAAGCTATACCAAACTCTGGCAAACATTCCATTTTAACTTCTTTATAACATCAACCATCCAATACTCCATA	0	0	0	0	0	0	0	0	0	0	0	0	0	0	0	0	2	0	0	1	1	1	0	0	0	0	0	0	0	0	0	0	1	0	0	0	0	0	0	0	0	0	0	0	0	0	0
chr1.1_006263297|AltMatch_0001	chr1.1_006263297	CTACTTTCACTGTGCTGCTTAGTCCTTCGATGTTTTTCGGTATCAGTTAATGTCTAGTATAAACTGCATG	0	0	0	0	0	0	0	0	0	0	0	0	0	0	0	0	0	0	0	0	0	0	0	0	0	0	0	0	0	0	0	0	0	0	0	0	0	0	0	0	0	0	0	0	0	0	0
chr1.1_006263297|AltMatch_0002	chr1.1_006263297	CTACTTTCACTGTGCTGCTTAGTCCTTTGATGTTTTTCGGTATCAGTTAATGTCTAGTATAAACTGCATG	0	0	0	0	0	0	0	0	0	0	0	0	0	0	0	0	0	0	0	0	0	0	0	0	0	0	0	0	0	0	0	0	0	0	0	0	0	0	0	0	0	0	0	0	0	0	0
chr1.1_006263297|AltMatch_0003	chr1.1_006263297	CTACTTTCACTGTGCTGCTTAGTCCTTCGATGTTTTTCGGTATCAGTTACTGTCTAGTATAAACTGCATG	0	0	0	0	0	0	0	0	0	0	0	0	0	0	0	0	0	0	0	0	0	0	0	0	0	0	0	0	0	0	0	0	0	0	0	0	0	0	0	0	0	0	0	0	0	0	0
chr1.1_006263297|AltMatch_0004	chr1.1_006263297	CTACTTTCACTGTGCTGCTTAGTCCTTCGTTGTTTTTCGGTATGAGTTAATGTCTAGTATAAACTGCATG	0	0	0	0	0	0	0	0	53	60	45	50	55	32	47	46	0	0	0	0	0	0	0	0	47	53	60	53	32	44	50	64	0	0	0	0	0	0	0	0	63	48	65	55	44	56	39
chr1.1_006263297|Alt_0002	chr1.1_006263297	CTACTTTCACTGTGCTGCTTAGTCCTTCGTTGTTTTTCGGTATCAGTTAATGTATAGTATAAACTGCATGTTATACTTTCT	0	0	0	0	0	0	0	0	0	0	0	0	0	0	0	0	0	0	0	0	0	0	0	0	0	0	0	0	0	0	0	0	0	0	0	0	0	0	0	0	0	0	0	0	0	0	0
chr1.1_006263297|RefMatch_0001	chr1.1_006263297	CTACTTTCACTGTGCTGCTTAGTCCTTCGTTGTTTTTCAGTATCAGTCAATGTCTAGTATAAACTGCATG	0	0	0	0	0	0	0	0	0	0	0	0	0	0	0	0	0	0	0	0	0	0	0	0	0	0	0	0	0	0	0	0	0	0	0	0	0	0	0	0	0	0	0	0	0	0	0
chr1.1_006263297|Ref_0001	chr1.1_006263297	CTACTTTCACTGTGCTGCTTAGTCCTTCGTTGTTTTTCGGTATCAGTCAATGTATAGTATAAACTGCATGTTATACTTTCT	0	0	0	0	0	0	0	0	0	0	0	0	0	0	0	0	0	0	0	0	0	0	0	0	0	0	0	0	0	0	0	0	0	0	0	0	0	0	0	0	0	0	0	0	0	0	0
chr1.1_006342913|Alt_0002	chr1.1_006342913	CAATTTGTTCAATTTGCTTGTTTTGTTGATCTTCTGTAGGAATCTTTCGTCAAACAACCTTCAGGGTCCCATTCCAATTGA	0	0	0	0	0	0	0	0	0	0	0	0	0	0	0	0	0	0	0	0	0	0	0	0	0	0	0	0	0	0	0	0	0	0	0	0	0	0	0	0	0	0	0	0	0	0	0
chr1.1_006342913|RefMatch_0001	chr1.1_006342913	CAATTTGTTCAATTTGCTTGTTTTGTTGGTCTTCTGTAGGAATCTTTCATCAAACAACCTTCAGGGTCCC	0	0	0	0	0	0	0	0	0	0	0	0	0	0	0	0	0	0	0	0	0	0	0	0	0	0	0	0	0	0	0	0	0	0	0	0	0	0	0	0	0	0	0	0	0	0	0
chr1.1_006342913|Ref_0001	chr1.1_006342913	CAATTTGTTCAATTTGCTTGTTTTGTTGGTCTTCTGTAGGAATCTTTCGTCAAACAACCTTCAGGGTCCCATTCCAATTGA	0	0	0	0	0	0	1	0	0	0	0	0	0	0	0	0	0	0	0	0	0	0	0	0	0	0	0	0	0	0	0	0	0	0	0	0	1	0	0	0	0	0	0	0	0	0	0
chr1.1_006491042|Alt_0002	chr1.1_006491042	CATGTTGGATGATATATATACCAAGTCTAATAATTTTTGGACGGTCTTTGCAGGGAAGATCAAGGAGACCTCAGCATTTTT	0	0	0	0	0	0	0	0	0	0	0	0	0	0	0	0	0	0	0	0	0	0	0	0	0	0	0	0	0	0	0	0	0	0	0	0	0	0	0	0	0	0	0	0	0	0	0
chr1.1_006491042|RefMatch_0003	chr1.1_006491042	CATGTTGGATGATATATATACCAAGTCTAATAATTTTACGACGATCTTTGCAGGGAAGATCAAGGAGACC	0	0	0	0	0	0	0	0	0	0	0	0	0	0	0	0	0	0	0	0	0	0	0	0	0	0	0	0	0	0	0	0	0	0	0	0	0	0	0	0	0	0	0	0	0	0	0
chr1.1_006491042|RefMatch_0004	chr1.1_006491042	CATGTTGGATGATATATATACCAAGTCTAATAATTTTTGGACAATCTTTGCAGGGAAGATCAAGGAGACC	0	0	0	0	0	0	0	0	0	0	0	0	0	0	0	0	0	0	0	0	0	0	0	0	0	0	0	0	0	0	0	0	0	0	0	0	0	0	0	0	0	0	0	0	0	0	0
chr1.1_006491042|Ref_0001	chr1.1_006491042	CATGTTGGATGATATATATACCAAGTCTAATAATTTTTGGACGATCTTTGCAGGGAAGATCAAGGAGACCTCAGCATTTTT	121	133	140	179	141	145	146	44	0	0	1	0	0	0	1	0	104	145	121	85	110	140	139	115	0	0	0	0	0	0	0	0	153	122	91	92	102	123	130	138	0	0	0	0	0	0	0
chr1.1_006660525|AltMatch_0001	chr1.1_006660525	ACAACATTTGGAATACCTGACATACCCTCAAACTCATTCTTAATTTTTCTCAAAGAAGCATCATTAGGCC	0	0	0	0	0	0	0	0	621	689	698	655	568	468	642	705	0	0	0	0	0	1	0	0	517	642	673	718	782	519	598	722	0	0	0	0	0	0	0	0	599	629	647	681	619	654	531
chr1.1_006660525|AltMatch_0002	chr1.1_006660525	ACAACATTTGGAATACCTGACATACCCTCAAACTCATTCTTAATTTTTCTCAAAGATGTTTCATTAGGCC	0	0	0	0	0	0	0	0	212	200	181	213	203	134	171	194	0	0	0	0	0	0	0	0	159	203	227	231	246	178	210	239	1	0	0	0	0	0	0	0	227	184	200	215	158	196	183
chr1.1_006660525|AltMatch_0003	chr1.1_006660525	ACAACATTTGGAATACCTGACATACCCTCAAACTCATTCTTAATTTTTCTCAAAGAAGTTTCATTAGGCC	0	0	0	0	0	0	0	0	0	0	0	0	0	0	0	0	0	0	0	0	0	0	0	0	0	0	0	0	0	0	0	0	0	0	0	0	0	0	0	0	0	0	0	0	0	0	0
chr1.1_006660525|Alt_0002	chr1.1_006660525	ACAACATTTGGAATACCTGACATACCCTCAAATTCATTCTTAATTTTTCTCAAAGAAGCATCATTAGGCCATTGAAGATAC	0	0	0	0	0	0	0	0	0	0	0	0	0	0	0	0	0	0	0	0	0	0	0	0	0	0	0	0	0	0	0	0	0	0	0	0	0	0	0	0	0	0	0	0	0	0	0
chr1.1_006660525|RefMatch_0001	chr1.1_006660525	ACAACATTTGGAATACCTGACATACCCTCAAACTCATTTTTAATTTTTCTCAAAGAAGCATCATTAGGCC	854	1060	971	1051	794	944	918	207	0	0	1	0	1	0	1	0	962	1198	945	774	1139	952	1208	927	10	3	0	0	0	0	0	1	989	887	828	1001	983	1141	815	1109	0	0	0	3	1	0	1
chr1.1_006660525|RefMatch_0002	chr1.1_006660525	ACAACATTTGGAATACCTGACATACCCTCAAACTCATTTTTAATTTTTCTCAAAGAAGCTTCATTAGGCC	5	8	14	4	11	6	15	0	0	0	0	0	0	0	0	0	12	9	11	7	4	9	12	6	0	0	0	0	0	0	0	0	6	4	8	6	9	10	3	10	0	0	0	0	0	0	0
chr1.1_006660525|RefMatch_0003	chr1.1_006660525	ACAACATTTGGAATACCTGACATACCCTCAAACTCATTTTTAATTTTTCTCAAAGATGCTTCATTAGGCC	0	0	0	0	0	0	0	0	0	0	0	0	0	0	0	0	0	0	0	0	0	0	0	0	0	0	0	0	0	0	0	0	0	0	0	0	0	0	0	0	0	0	0	0	0	0	0
chr1.1_006660525|RefMatch_0004	chr1.1_006660525	ACAACATTTGGAATACCTGACATACCCTCAAACTCATTTTTTATTTTTCTCAAAGAAGCATCATTAGGCC	0	0	0	0	0	0	0	0	0	0	0	0	0	0	0	0	0	0	0	0	0	0	0	0	0	0	0	0	0	0	0	0	0	0	0	0	0	0	0	0	0	0	0	0	0	0	0
chr1.1_006660525|RefMatch_0005	chr1.1_006660525	ACAACATTTGGAATACCTGACATACCCTCAAACTCGTTTTTAATTTTTCTCAAAGAAGCATCATTAGGCC	0	0	0	0	0	0	0	0	0	0	0	0	0	0	0	0	0	0	0	0	0	0	1	0	0	0	0	0	0	0	0	0	0	0	0	0	0	0	0	0	0	0	0	0	0	0	0
chr1.1_006660525|RefMatch_0006	chr1.1_006660525	ACAACATTTGGAATACCTGACATACCCTCAAACTCGTTTTTAATTTTTCTCAAAGAAGTTTCATTAGGCC	0	0	0	0	0	0	0	0	0	0	0	0	0	0	0	0	0	0	0	0	0	0	0	0	0	0	0	0	0	0	0	0	0	0	0	0	0	0	0	0	0	0	0	0	0	0	0
chr1.1_006660525|RefMatch_0007	chr1.1_006660525	ACAACATTTGGAATACCTGACATACCCTCAAACTCATTTTTAATTTTTCTCAAAGATGCATCATTAGGCC	0	0	0	0	0	0	0	0	0	0	0	0	0	0	0	0	0	0	0	0	0	0	0	0	0	0	0	0	0	0	0	0	0	0	0	0	0	0	0	0	0	0	0	0	0	0	0
chr1.1_006660525|RefMatch_0008	chr1.1_006660525	ACAACATTTGGAATACCTGACATACCCTCAAACTCATTTTTAATTTTTCTCAAATAAGCATCATTAGGCC	0	0	0	0	0	0	0	0	0	0	0	0	0	0	0	0	0	0	0	0	0	0	0	0	0	0	0	0	0	0	0	0	0	0	0	0	0	0	0	0	0	0	0	0	0	0	0
chr1.1_006660525|Ref_0001	chr1.1_006660525	ACAACATTTGGAATACCTGACATACCCTCAAATTCATTTTTAATTTTTCTCAAAGAAGCATCATTAGGCCATTGAAGATAC	0	0	0	0	0	0	0	0	0	0	0	0	0	0	0	0	0	0	0	0	0	0	0	0	0	0	0	0	0	0	0	0	0	0	0	0	0	0	0	0	0	0	0	0	0	0	0
chr1.1_006759713|AltMatch_0001	chr1.1_006759713	GTGAGATGACTCCAACGCAATGCAGCTTCCAGACTCTAGTCATTGTTTCCTGAATCCTTATACCCTTTGT	0	0	0	0	0	0	0	0	0	0	0	0	0	0	0	0	0	0	0	0	0	0	0	0	0	0	0	0	0	0	0	0	0	0	0	0	0	0	0	0	0	0	0	0	0	0	0
chr1.1_006759713|Alt_0002	chr1.1_006759713	GTGAGATGACTCCAACGCAATGCAGCTTCCAGACTCTAGTCACTGTTTCCTGAATCCTTATACCCTTTGTGTCATGCTCAC	0	1	0	0	0	0	0	0	0	0	0	0	0	0	0	0	0	0	0	0	0	0	0	0	0	0	0	0	0	0	0	0	0	0	0	0	0	0	0	0	0	0	0	0	0	0	0
chr1.1_006759713|RefMatch_0001	chr1.1_006759713	GTGAGATGACTCCAACGCAATGCGGCTTCCAGACTCTAATCACTGTTTCCTGAATCCTTATACCCTTTGT	0	0	0	0	0	0	0	0	0	0	0	0	0	0	0	0	0	0	0	0	0	0	0	0	0	0	0	0	0	0	0	0	0	0	0	0	0	0	0	0	0	0	0	0	0	0	0
chr1.1_006759713|RefMatch_0002	chr1.1_006759713	GTGAGATGACTCCAACGCAATGCAGCTTCCAGACTCTAATCACTTTTTCCTGAATCCTTATACCCTTTGT	0	0	0	0	0	0	0	0	0	0	0	0	0	0	0	0	0	0	0	0	0	0	0	0	0	0	0	0	0	0	0	0	0	0	0	0	0	0	0	0	0	0	0	0	0	0	0
chr1.1_006759713|Ref_0001	chr1.1_006759713	GTGAGATGACTCCAACGCAATGCAGCTTCCAGACTCTAATCACTGTTTCCTGAATCCTTATACCCTTTGTGTCATGCTCAC	549	600	558	681	608	455	626	401	915	844	819	943	970	472	865	902	827	633	606	546	581	652	652	788	791	782	942	846	953	858	915	988	747	518	476	648	532	735	572	699	936	843	997	882	745	1101	900
chr1.1_006927231|AltMatch_0001	chr1.1_006927231	GGTGAATGGTGATGGAACAAATCTAAGCATGCCAAAAACTGGTTATGAATATGTTGGAAACACACCTGAA	0	0	0	0	0	0	0	0	0	0	0	0	0	0	0	0	0	0	0	0	0	0	0	0	0	0	0	0	0	0	0	0	0	0	0	0	0	0	0	0	0	0	0	0	0	0	0
chr1.1_006927231|Alt_0002	chr1.1_006927231	GGTGAATGGTGATGGAACAAATCTAAGCATGCTAAAAACTGGTTATGAATATGTTGGAAACACACCTGAATGTGCTTTATT	0	0	0	0	0	0	0	0	0	1	0	0	0	0	0	0	0	0	0	0	0	0	0	0	0	0	0	0	1	0	0	0	0	0	0	0	0	0	0	0	0	0	0	0	0	0	0
chr1.1_006927231|RefMatch_0001	chr1.1_006927231	GGTGAATGGTGATGGAACAAATCTAAGCATACTAAATACTGGTTATGAATATGTTGGAAACACACCTGAA	201	320	118	200	175	334	140	81	0	0	2	0	0	0	0	0	210	388	165	220	211	270	249	224	0	0	0	1	0	0	0	0	307	225	154	251	293	313	104	283	0	0	0	0	0	0	0
chr1.1_006927231|RefMatch_0003	chr1.1_006927231	GGTGAATGGTGATGGAACAAATCTAAGCATGCTAAATACTAGTTATGAATATGTTGGAAACACACCTGAA	0	0	0	0	0	0	0	0	0	0	0	0	0	0	0	0	0	0	0	0	0	0	0	0	0	0	0	0	0	0	0	0	0	0	0	0	0	0	0	0	0	0	0	0	0	0	0
chr1.1_006927231|RefMatch_0004	chr1.1_006927231	GGTGAATGGTGATGGAACAAATCTAAGCATGCTAAATACTGGTTATGAATATATTGGAAACACACCTGAA	0	0	0	0	0	0	0	0	0	0	0	0	0	0	0	0	0	0	0	0	0	0	0	0	0	0	0	0	0	0	0	0	0	0	0	0	0	0	0	0	0	0	0	0	0	0	0
chr1.1_006927231|Ref_0001	chr1.1_006927231	GGTGAATGGTGATGGAACAAATCTAAGCATGCTAAATACTGGTTATGAATATGTTGGAAACACACCTGAATGTGCTTTATT	0	0	0	1	2	0	0	0	334	315	253	309	298	183	466	396	0	0	0	0	0	0	0	0	301	386	286	436	434	292	294	389	0	0	0	0	0	0	0	0	412	304	380	444	309	363	287
chr1.1_007050147|Alt_0002	chr1.1_007050147	GTCAGAGACATGAGGGAAATGGGAAGCAACTTTTCTCTCAGTAAGATGTTAACAATATCATCACCACCAATATGCAAATCA	0	0	0	0	0	0	0	0	0	0	0	0	0	0	0	0	0	0	0	0	0	0	0	0	0	0	0	0	0	0	0	0	0	0	0	0	0	0	0	0	0	0	0	0	0	0	0
chr1.1_007050147|RefMatch_0001	chr1.1_007050147	GTCAGAGACATGAGGGAAATGGGAAGCAACTGTTCTCTCAGCAAGATGTTAACAATATCATCACCACCAA	0	0	0	0	0	0	0	0	0	0	0	0	0	0	0	0	0	0	0	0	0	0	0	0	0	0	0	0	0	0	0	0	0	0	0	0	0	0	0	0	0	0	0	0	0	0	0
chr1.1_007050147|RefMatch_0002	chr1.1_007050147	GTCAGAGACATGAGGGAAATGGGAAGCAACTTCTCTTTCAGCAAGATGTTAACAATATCATCACCACCAA	35	31	40	26	23	25	28	9	0	0	0	0	0	0	0	0	38	29	33	16	24	20	35	25	0	0	0	0	0	0	0	0	16	27	28	24	24	30	28	22	0	0	0	0	0	0	0
chr1.1_007050147|Ref_0001	chr1.1_007050147	GTCAGAGACATGAGGGAAATGGGAAGCAACTTTTCTCTCAGCAAGATGTTAACAATATCATCACCACCAATATGCAAATCA	0	0	0	0	0	0	0	0	0	0	0	0	0	0	0	0	0	0	0	0	0	0	0	0	0	0	0	0	0	0	0	0	0	0	0	0	0	0	0	0	0	0	0	0	0	0	0
chr1.1_007233177|AltMatch_0001	chr1.1_007233177	GAATAGAAATTTAGTGCAGCGTATGCAATCATCTTTGGGAATCCCCTTTACTAGTGAAGATGATGATGCA	0	0	0	0	0	0	0	0	0	0	0	0	0	0	0	0	0	0	0	0	0	0	0	0	0	0	2	0	0	0	0	0	0	0	0	2	0	1	0	0	0	0	0	0	0	0	0
chr1.1_007233177|AltMatch_0003	chr1.1_007233177	GAATAGAAATTTAGTGCAGCGTATGCAATCATCTGTGGGAGTCCCCTTTACTAGTGAAGATGATGATGCA	0	0	0	0	0	0	0	0	1	0	0	0	0	0	0	0	0	0	0	0	0	0	1	0	0	0	1	0	0	0	0	0	0	0	0	0	0	0	0	0	0	0	0	0	0	0	0
chr1.1_007233177|AltMatch_0004	chr1.1_007233177	GAATAGAAATTTAGTGCAGCGTATGCAATCATCTTTGGGAGTCCCCTTTACTAGTGAAGATGATGATGCA	0	0	0	0	0	0	0	0	0	0	0	0	0	0	0	0	0	0	0	0	0	0	0	0	0	0	0	0	0	0	0	0	0	0	0	0	0	0	0	0	0	0	0	0	0	0	0
chr1.1_007233177|Alt_0002	chr1.1_007233177	GAATAGAAATTTAGTGCAGCGTATGCAATCATCTGTGGGAATCCCCTTTACTAGTGAAGATGATGATGCATTCACTAACTT	314	371	288	332	230	260	234	112	597	610	539	606	595	344	542	622	437	534	355	284	504	441	555	546	472	635	577	660	645	513	640	689	513	356	382	423	492	389	341	562	559	519	676	635	483	524	547
chr1.1_007233177|RefMatch_0002	chr1.1_007233177	GAATAGAAATTTAGTGCAGCGTATGCAATCATCTTTGGGAATCCCCGTTACTAGTGAAGATGATGATGCA	0	0	0	0	0	0	0	0	0	0	0	0	0	0	0	0	0	0	0	0	0	0	0	0	0	0	0	0	0	0	0	0	0	0	0	0	0	0	0	0	0	0	0	0	0	0	0
chr1.1_007233177|Ref_0001	chr1.1_007233177	GAATAGAAATTTAGTGCAGCGTATGCAATCATCTGTGGGAATCCCCGTTACTAGTGAAGATGATGATGCATTCACTAACTT	0	0	0	0	0	0	0	0	0	0	0	0	0	0	0	0	0	0	0	0	1	0	0	0	0	0	0	0	0	0	1	0	0	0	0	0	1	0	0	0	0	0	0	0	0	0	0
chr1.1_007349949|AltMatch_0001	chr1.1_007349949	CCCTATCTTAGCACAATCCAATACAATAGCATTTTCATCAATGCATGTTCCATGGATATTACTGAATTTG	0	0	0	0	0	0	0	0	0	0	0	0	0	0	0	0	0	0	0	0	0	0	0	0	0	0	0	0	0	0	0	0	0	0	0	0	0	0	0	0	0	0	0	0	0	0	0
chr1.1_007349949|Alt_0002	chr1.1_007349949	CCCTATCTTAGCACAATCCAATACAATAGCATTTTCATCAATGCATGTTCCATAGATATTACTGAATTTGATGTTACTTAT	0	0	0	0	0	0	0	0	0	0	0	0	0	0	0	0	0	0	0	0	0	0	0	0	0	0	0	0	0	0	0	0	0	0	0	0	0	0	0	0	0	0	0	0	0	1	0
chr1.1_007349949|RefMatch_0001	chr1.1_007349949	CCCTATCTTAGCACAATCCAATACAATAGCATTTTCATCAATACATGTTCCACAGATATTACTGAATTTG	0	0	0	0	0	0	0	0	0	0	0	0	0	0	0	0	0	0	0	0	0	0	0	0	0	0	0	0	0	0	0	0	0	0	0	0	0	0	0	0	0	0	0	0	0	0	0
chr1.1_007349949|Ref_0001	chr1.1_007349949	CCCTATCTTAGCACAATCCAATACAATAGCATTTTCATCAATACATGTTCCATAGATATTACTGAATTTGATGTTACTTAT	122	161	149	137	143	157	113	33	0	1	0	0	0	0	0	0	152	206	139	111	134	169	130	121	4	0	0	0	0	0	0	0	162	147	108	134	104	149	110	157	0	0	0	0	0	0	0
chr1.1_007519233|AltMatch_0001	chr1.1_007519233	GCAATATACTAACTAACATTCATGTAAAACACATCTCTATTGTTTTTACTTCCAACAAAGTCATCGAGT	0	0	0	0	0	0	0	0	0	0	0	0	0	0	0	0	0	0	0	0	0	0	0	0	0	0	0	0	0	0	0	0	0	0	0	0	0	0	0	0	0	0	0	0	0	0	0
chr1.1_007519233|AltMatch_0002	chr1.1_007519233	GCAATATACTAACTAACATTCATGTAAAACACATCTCTATATGTTTTAACTTCCAACAAAGTCATCGAGT	0	0	0	0	0	0	0	0	0	0	0	0	0	0	0	0	0	0	0	0	0	0	0	0	0	0	0	0	0	0	0	0	0	0	0	0	0	0	0	0	0	0	0	0	0	0	0
chr1.1_007519233|Alt_0002	chr1.1_007519233	GCAATATACTAACTAACATTCATGTAAAACACATCTCTATATGTTTTTACTTCCAACAAAGTCATCGAGTAGTTTTAATTT	0	0	0	0	0	0	0	0	0	0	0	0	0	0	0	0	0	0	0	0	0	0	0	0	0	0	0	0	0	0	0	0	0	0	0	0	0	0	0	0	0	0	0	0	0	0	0
chr1.1_007519233|Ref_0001	chr1.1_007519233	GCAATATACTAACTAACATTCATGTAAAACACATCTCTATATGTTTTTACTTACAACAAAGTCATCGAGTAGTTTTAATTT	0	0	0	0	0	0	0	0	0	0	0	0	0	0	0	0	0	0	0	0	0	0	0	0	0	0	0	0	0	0	0	0	0	0	0	0	0	0	0	0	0	0	0	0	0	0	0
chr1.1_007830610|AltMatch_0001	chr1.1_007830610	CTCATTATAACTTGCATCATATAAAGTGCTGATAATTAGACTGTATCTGACATTAGAAACTCTCACAACA	0	0	0	0	0	0	0	0	0	0	0	0	0	0	0	0	0	0	0	0	0	0	0	0	0	0	0	0	0	0	0	0	0	0	0	0	0	0	0	0	0	0	0	0	0	0	0
chr1.1_007830610|Alt_0002	chr1.1_007830610	CTCATTATAACTTGCATCATATAAAGTGCTGATAATTAGACTGAATCTGACATTAGAAACTCTCACAACAAACAAAAAAAA	0	0	0	0	0	0	0	0	0	0	0	0	0	0	0	0	0	0	0	0	0	0	0	0	0	0	0	0	0	0	0	0	1	0	0	0	0	0	0	0	0	0	0	0	0	0	0
chr1.1_007830610|Ref_0001	chr1.1_007830610	CTCATTATAACTTGCATCATATAAAGTGCTGATAATTAGACTGAATCCGACATTAGAAACTCTCACAACAAACAAAAAAAA	0	0	0	0	0	0	0	0	0	0	0	0	0	0	0	0	0	0	0	0	0	0	0	0	0	0	0	0	0	0	0	0	0	0	0	0	0	0	0	0	0	0	0	0	0	0	0
chr1.1_008362856|AltMatch_0001	chr1.1_008362856	TGCCATTGCAATTTGAAATTCTGATCAAGTGGTATCTTTTATTGGACATCATAGCATGCAGTGTGCTAAT	802	989	842	920	769	786	973	234	0	1	1	2	0	1	0	3	1065	1003	815	743	855	988	1139	949	8	0	0	1	1	0	0	0	1016	822	708	972	616	986	860	966	0	0	1	0	0	1	0
chr1.1_008362856|Alt_0002	chr1.1_008362856	TGCCATTGCAATTTGAAATTCTGATCAAGTGGTATCTTTTATTGGACACCATAGCATGCAGTGTGCTAATATCCAAGCTTT	0	0	0	0	1	0	0	0	0	0	0	0	0	0	0	0	0	0	0	0	0	0	0	0	0	0	0	0	0	0	0	0	0	0	0	0	0	0	1	0	0	0	0	0	0	0	0
chr1.1_008362856|Ref_0001	chr1.1_008362856	TGCCATTGCAATTTGAAATTCTGATCAAGTGGTATCTTTTATTGGACACCATATCATGCAGTGTGCTAATATCCAAGCTTT	1	0	0	0	0	0	0	0	0	0	0	0	0	0	1	0	0	0	0	0	0	0	0	0	0	0	0	0	0	0	0	0	0	0	0	0	0	0	0	0	0	0	0	0	0	0	0
chr1.1_008573540|Alt_0002	chr1.1_008573540	CCTCCTATTGCAAATGTAGAACTATGCAGTTTTCTTTATCGCATAATGTATTATTGAGTATGAGGATGTGTATTTTTGTGG	0	0	0	0	0	0	0	0	0	0	0	0	0	0	0	0	0	0	0	0	0	0	0	0	0	1	0	0	0	0	0	0	0	0	0	0	0	0	0	0	0	0	0	0	0	0	0
chr1.1_008573540|Ref_0001	chr1.1_008573540	CCTCCTATTGCAAATGTAGAACTATGCAGTTTTCTTTATCACATAATGTATTATTGAGTATGAGGATGTGTATTTTTGTGG	6	15	7	9	9	8	7	9	6	6	8	5	3	4	10	4	12	26	8	16	11	18	11	13	8	10	11	5	3	7	5	2	16	10	5	12	10	12	4	20	7	2	5	11	6	4	7
chr1.1_008671918|AltMatch_0002	chr1.1_008671918	CCCTGTGCATGAATTTTAAGCGACAAATTCCTTTTACCTCATAGGATAGTAACATATGGTATTTTGCTTT	0	0	0	0	0	0	0	0	0	0	0	0	0	0	0	0	0	0	0	0	0	0	0	0	0	0	0	0	0	0	0	0	0	0	0	0	0	0	0	0	0	0	0	0	0	0	0
chr1.1_008671918|Alt_0002	chr1.1_008671918	CCCTGTGCATGAATTTTAAGCGACAAATTCCTTTTGCCTCATAGGATAGTAACATATGGTATTTTGCTTTTTTGAAGTACA	0	0	0	0	0	0	0	0	0	0	0	0	0	0	0	0	0	0	0	0	0	0	0	0	0	0	0	0	0	0	0	0	0	0	0	0	0	0	0	0	0	0	0	0	0	0	0
chr1.1_008671918|RefMatch_0002	chr1.1_008671918	CCCTGTGCATGAATTTTAAGCGACAAATTCATTTTACATCATAGGATAGTAACATATGGTATTTTGCTTT	0	0	0	0	0	0	0	0	6	9	3	8	9	9	6	4	0	0	0	0	0	0	0	0	17	11	14	12	5	8	8	5	0	0	0	0	0	0	0	0	14	25	17	1	10	15	23
chr1.1_008671918|RefMatch_0003	chr1.1_008671918	CCCTGTGCATGAATTTTAAGCGACAAATTCCTTTTGAATCATAGGATAGTTAAATATGGTATTTTGCTTT	0	0	0	0	0	0	0	0	0	0	0	0	0	0	0	0	0	0	0	0	0	0	0	0	0	0	0	0	0	0	0	0	0	0	0	0	0	0	0	0	0	0	0	0	0	0	0
chr1.1_008671918|Ref_0001	chr1.1_008671918	CCCTGTGCATGAATTTTAAGCGACAAATTCCTTTTGCATCATAGGATAGTAACATATGGTATTTTGCTTTTTTGAAGTACA	0	0	0	0	0	0	0	0	0	0	0	0	0	0	0	0	0	0	0	0	0	0	0	0	0	0	0	0	0	0	0	0	0	0	0	0	0	0	0	0	0	0	0	0	0	0	0
chr1.1_009082943|Alt_0002	chr1.1_009082943	GCTCATCTGCAGTTATAAAAATATGCCTTGTTGAAAGTAGCTGTAGATAATTGAAGTTTATGGATATTTTATTGTGATCAA	0	0	0	0	0	0	0	0	0	0	0	0	0	0	0	0	0	0	0	0	0	0	0	0	0	0	0	0	0	0	0	0	0	0	0	0	0	0	0	0	0	0	0	0	0	0	0
chr1.1_009082943|RefMatch_0001	chr1.1_009082943	GCTCATCTGCAGTTATAAAAATATGCCTTGGTGAAAGTAGCTTTAGATAATAGAAAATTTATGGATATTTT	0	0	0	0	0	0	0	0	0	0	0	0	0	0	0	0	0	0	0	0	0	0	0	0	0	0	0	0	0	0	0	0	0	0	0	0	0	0	0	0	0	0	0	0	0	0	0
chr1.1_009082943|RefMatch_0002	chr1.1_009082943	GCTCATCTGCAGTTATAAAAATATGCCTTGTTGAAAGTAGCTGTAGCTAATAGAAGTTTATGGATATTTT	0	0	0	0	0	0	0	0	0	0	0	0	0	0	0	0	0	0	0	0	0	0	0	0	0	0	0	0	0	0	0	0	0	0	0	0	0	0	0	0	0	0	0	0	0	0	0
chr1.1_009082943|Ref_0001	chr1.1_009082943	GCTCATCTGCAGTTATAAAAATATGCCTTGTTGAAAGTAGCTGTAGATAATAGAAGTTTATGGATATTTTATTGTGATCAA	0	0	0	0	0	0	0	0	0	0	0	0	0	0	0	0	0	0	0	0	0	0	0	0	0	0	0	0	0	0	0	0	0	0	0	0	0	0	0	0	0	0	0	0	0	0	0
chr1.1_009175857|AltMatch_0001	chr1.1_009175857	TGCAAGGTTTCCATGTAATTGGCTAATGGCCTCCTTTCACACTGGAAACATTTAAAGTTTCACATTATGC	0	0	0	0	0	0	0	0	0	0	0	0	0	0	0	0	0	0	0	0	0	0	0	0	0	0	0	0	0	0	0	0	0	0	0	0	0	0	0	0	0	0	0	0	0	0	0
chr1.1_009175857|Alt_0002	chr1.1_009175857	TGCAAGGTTTCCATGTAATTGGCTAATGGCCTCCTTTCACACTGGAGACATTTAAAGTTTCACATTATGCAACAATGTTAC	0	0	0	0	0	0	0	0	0	0	0	0	0	0	1	0	0	0	0	0	0	0	0	0	0	0	0	0	0	0	0	0	0	0	0	0	0	0	0	0	0	0	0	0	0	0	0
chr1.1_009175857|Ref_0001	chr1.1_009175857	TGCAAGGTTTCCATGTAATTGGCTAATGGCCTCCTTTCACACTGGAGAGATTTAAAGTTTCACATTATGCAACAATGTTAC	0	0	0	0	0	0	0	0	652	519	597	472	472	321	444	349	0	0	0	0	1	0	0	0	560	450	617	413	591	479	519	383	0	0	0	0	0	0	0	0	540	562	542	527	467	715	587
chr1.1_009325684|AltMatch_0001	chr1.1_009325684	CCTTATTTCTTAGAAGCTTTGGTTACGCTTTCTTCTTTATCATGAATTGCAAAATGAGTAATACTTGGGCT	0	0	0	0	0	0	0	0	14	5	7	11	0	0	0	0	0	0	0	0	0	0	0	0	0	0	0	0	0	0	5	3	0	0	0	0	0	0	0	0	0	0	17	0	9	12	13
chr1.1_009325684|AltMatch_0002	chr1.1_009325684	CCTTATTTCTTAGAAGCTTTGGTTACGCTTTCTTCTTTATCATGAATTGGAAATGAGTAATACTTGGGCT	0	0	0	0	0	0	0	0	0	0	0	0	0	0	0	0	0	0	0	0	0	0	0	0	0	0	0	0	0	0	0	0	0	0	0	0	0	0	0	0	0	0	0	0	0	0	0
chr1.1_009325684|Alt_0002	chr1.1_009325684	CCTTATTTCTTAGAAGCTTTGGTTACGCTTTCTTCTTTATGATGAATTGGAAATGAGTAATACTTGGGCTAATGAAATTAG	0	0	0	0	0	0	0	0	0	0	0	0	0	0	0	0	0	0	0	0	0	0	0	0	0	0	0	0	0	0	0	0	0	0	0	0	0	0	0	0	0	0	0	0	0	0	0
chr1.1_009325684|Ref_0001	chr1.1_009325684	CCTTATTTCTTAGAAGCTTTGGTTACGCTTTCTTCTTTATGATGAATTGGATATGAGTAATACTTGGGCTAATGAAATTAG	0	0	0	0	0	0	0	0	0	0	0	0	0	0	0	0	0	0	0	0	0	0	0	0	0	0	0	0	0	0	0	0	0	0	0	0	0	0	0	0	0	0	0	0	1	0	0
chr1.1_009654615|AltMatch_0001	chr1.1_009654615	GATTCATTTTTGGAAGTTGATGTGAAGTTGAATCTCACACTTGAGGTTGCTCCTATACTCAAACTAAAAA	0	0	0	0	0	0	0	0	0	0	0	0	0	0	0	0	0	0	0	0	0	0	0	0	0	0	0	0	0	0	0	0	0	0	0	0	0	0	0	0	0	0	0	0	0	0	0
chr1.1_009654615|Alt_0002	chr1.1_009654615	GATTCATTTTTGGAAGTTGATGTGAAGTTGAATCTCACACTTGAGGTTGCTCTTATACTCAAACTAAAAATATAGCATATA	0	0	0	0	0	0	0	0	156	153	129	140	146	79	140	103	0	0	0	0	0	0	0	0	127	153	180	112	110	118	151	152	0	0	0	0	0	1	0	0	158	169	161	122	114	122	85
chr1.1_009654615|RefMatch_0001	chr1.1_009654615	GATTCATTTTTGGAAGTTGATGTGAAGTTGAATCTCACACTTGAGGTTACTTCTTATACTCAAACTAAAAA	0	0	0	0	0	0	0	0	0	0	0	0	0	0	0	0	0	0	0	0	0	0	0	0	0	0	0	0	0	0	0	0	0	0	0	0	0	0	0	0	0	0	0	0	0	0	0
chr1.1_009654615|Ref_0001	chr1.1_009654615	GATTCATTTTTGGAAGTTGATGTGAAGTTGAATCTCACACTTGAGGTTACTCTTATACTCAAACTAAAAATATAGCATATA	0	0	0	0	0	0	0	0	0	1	0	0	0	0	0	0	0	0	0	0	0	0	0	0	0	0	0	0	0	0	0	0	0	0	0	0	0	0	0	0	0	0	0	0	0	0	0
chr1.1_009788520|Alt_0002	chr1.1_009788520	ATTACGTTACTCAACAACTCATTCAGGTGATTGTTCAATGCAATGATTGTTACATGGCTAATTGGTTTTCAATGTATCACC	0	0	0	0	0	0	0	0	0	0	0	0	0	0	0	0	0	0	0	0	0	0	0	0	0	0	0	0	1	0	0	0	0	0	0	0	3	0	0	0	1	0	0	0	0	0	0
chr1.1_009788520|RefMatch_0001	chr1.1_009788520	ATTACGTTACTCAACAACTCATTCAGGTGATTGTTCGACGCAATGATTGTTACATGGCTAATTGGTTTTC	0	0	0	0	0	0	0	0	0	1	0	0	0	0	0	0	0	0	0	0	0	1	0	0	0	0	0	0	0	0	0	0	1	0	0	0	0	1	0	0	0	0	0	1	0	0	0
chr1.1_009788520|RefMatch_0002	chr1.1_009788520	ATTACGTTACTCAACAACTCATTCAGGTGATTGTTTGATGCAATGATTGTTACATGGCTAATTGGTTTTC	0	2	2	1	1	2	3	0	2	2	1	3	0	0	1	1	0	1	0	0	0	3	0	2	0	0	0	0	0	0	0	0	1	0	0	4	1	0	0	0	4	0	0	347	740	2	0
chr1.1_009788520|RefMatch_0003	chr1.1_009788520	ATTACGTTACTCAACAACTCATTCAGGTGATTGTTCGATGCAATGAGTGTTACATGGCTAATTGGTTTTC	0	0	0	0	0	0	0	0	2	0	0	0	0	0	0	0	0	0	0	0	0	0	0	0	0	0	0	0	0	0	0	0	0	0	0	0	0	0	0	2	0	0	0	1	0	0	0
chr1.1_009788520|RefMatch_0004	chr1.1_009788520	ATTACGTTACTCAACAACTCATTCAGGTGATTGTTCGATGCAATGATTGTTAGATGGCTAATTGGTTTTC	0	0	0	0	0	0	0	0	0	0	0	0	0	0	0	0	0	0	0	0	0	0	0	0	0	0	0	0	0	0	0	0	0	0	0	0	0	0	0	0	0	0	0	0	0	0	0
chr1.1_009788520|RefMatch_0005	chr1.1_009788520	ATTACGTTACTCAACAACTCATTCAGGTGATTGTTCGATGCAATGATTGTTAGATGGCTTATTGGTTTTC	0	0	0	0	0	0	0	0	0	0	0	0	0	0	0	0	0	0	0	0	0	0	0	0	0	0	0	0	0	0	0	0	0	0	0	0	0	0	0	0	0	0	0	0	0	0	0
chr1.1_009788520|RefMatch_0006	chr1.1_009788520	ATTACGTTACTCAACAACTCATTCAGGTGATTGTTTGATGCAATGATTGTTACATGGCTTATTGGTTTTC	0	0	0	0	1	0	0	0	0	0	0	0	0	0	0	0	0	0	0	0	0	0	0	0	0	0	0	0	0	1	0	1	0	0	0	0	0	0	0	0	0	0	0	64	116	0	0
chr1.1_009788520|RefMatch_0007	chr1.1_009788520	ATTACGTTACTCAACAACTCATTCAGGTGATTATTCGATGAAATGATTGTTAGATGGCTTATTGGTTTTC	0	0	0	0	0	0	0	0	0	0	0	0	0	0	0	0	0	0	0	0	0	0	0	0	0	0	0	0	0	0	0	0	0	0	0	0	0	0	0	0	0	0	0	0	0	0	0
chr1.1_009788520|Ref_0001	chr1.1_009788520	ATTACGTTACTCAACAACTCATTCAGGTGATTGTTCGATGCAATGATTGTTACATGGCTAATTGGTTTTCAATGTATCACC	760	939	941	919	839	877	981	541	1237	1136	868	990	1045	804	1045	942	1075	947	860	826	1134	994	999	1058	901	958	1201	1033	1021	986	1113	1150	1023	748	807	969	705	1023	775	927	1209	1151	598	444	2	1091	987
chr1.1_010059811|AltMatch_0001	chr1.1_010059811	AGTGCCATGTAACTTCCTAGCACAACACCAGTTGCAAATATCTCCCTCAGTTTCCAACTATCAGGTAGTG	0	0	1	0	0	0	0	0	0	0	0	0	0	0	0	0	0	0	0	0	0	0	0	0	0	0	0	0	0	0	0	0	0	0	0	0	1	0	0	0	0	0	1	0	0	0	0
chr1.1_010059811|Alt_0002	chr1.1_010059811	AGTGCCATGTAACTTCCTAGCACAACACCAGTTGCAAATATCTCCTTCAGTTTCCAACTATCAGGTAGTGGAGATGGTTTC	0	0	0	0	0	0	0	0	0	0	0	0	0	0	0	0	0	0	0	0	0	0	0	0	0	0	0	0	0	0	0	0	0	0	0	0	0	0	0	0	0	0	0	0	0	0	0
chr1.1_010059811|RefMatch_0001	chr1.1_010059811	AGTGCCATGTAACTTCCTAGCACAACACCAGTAGCAAATATCTCCCTCAGTTTCCAACTATCAGGTAGTG	835	845	871	992	869	800	903	453	1265	1047	921	686	2	662	943	540	1043	828	832	679	884	942	952	825	5	455	1	382	1047	988	1098	870	1008	669	701	893	692	943	954	947	1204	1049	1133	1054	905	1233	1082
chr1.1_010059811|RefMatch_0002	chr1.1_010059811	AGTGCCATGTAACTTCCTAGCACAACACCAGTAGCAAATATCTCTCTCAGTTTCCAACTATCAGGTAGTG	0	0	0	0	0	0	0	0	100	85	64	399	1041	43	59	491	0	0	1	0	0	0	0	0	906	523	1174	746	55	47	58	279	0	0	0	0	0	1	0	0	79	76	75	60	45	47	44
chr1.1_010059811|RefMatch_0003	chr1.1_010059811	AGTGCCATGTAACTTCCTAGCACAACACCAGTAGCAAATATTTCCTTTAGTTTCCAACTATCAGGTAGTG	0	0	0	0	0	0	0	0	0	0	0	0	0	0	0	0	0	0	0	0	0	0	0	0	0	0	0	0	0	0	0	0	0	0	0	0	0	0	0	0	0	0	0	0	0	0	0
chr1.1_010059811|RefMatch_0004	chr1.1_010059811	AGTGCCATGTAACTTCCTAGCACAACACCAGTAGCGAATATCTCCCTCAGTTTCCAACTATCAGGTAGTG	0	0	0	0	0	0	0	0	0	0	0	0	0	0	0	0	0	0	0	1	1	0	0	0	0	0	0	0	0	0	0	0	0	0	0	0	0	0	0	0	0	1	0	0	0	0	0
chr1.1_010059811|RefMatch_0005	chr1.1_010059811	AGTGCCATGTAACTTCCTAGCACAACACCAGTAGTGAATATCTCCCTCAGTTTCCAACTATCAGGTAGTG	0	0	0	0	0	0	0	0	0	0	0	0	0	0	0	0	0	0	0	0	0	0	0	0	0	0	0	0	0	0	0	0	0	0	0	0	0	0	0	0	0	0	0	0	0	0	0
chr1.1_010059811|RefMatch_0006	chr1.1_010059811	AGTGCCATGTAACTTCCTAGCACAACACCAGTAGCGAATATCTCCCTCAATTTCCAACTATCAGGTAGTG	0	0	0	0	0	0	0	0	0	0	0	0	0	0	0	0	0	0	0	0	0	0	0	0	0	0	0	0	0	0	0	0	0	0	0	0	0	0	0	0	0	0	0	0	0	0	0
chr1.1_010059811|RefMatch_0007	chr1.1_010059811	AGTGCCATGTAACTTCCTAGCACAACACCAGTAGAAAATATCTCCCGCAGTTTACAACTATCAGGTAGTG	0	0	0	0	0	0	0	0	0	0	0	0	0	0	0	0	0	0	0	0	0	0	0	0	0	0	0	0	0	0	0	0	0	0	0	0	0	0	0	0	0	0	0	0	0	0	0
chr1.1_010059811|RefMatch_0008	chr1.1_010059811	AGTGCCATGTAACTTCCTAGCACAACACCAGTAGAAAATATCTCCCTCAGTTTCCAACTATCAGGTAGTG	13	17	17	24	14	15	24	9	0	0	0	0	0	0	0	0	22	26	17	11	11	31	14	27	0	0	0	0	0	0	0	2	20	16	15	13	8	23	13	22	0	0	0	1	0	0	0
chr1.1_010059811|RefMatch_0009	chr1.1_010059811	AGTGCCATGTAACTTCCTAGCACAACACCAGTAGAAAATATCTCCCTTAGTTTCCAACTATCAGGTAGTG	0	0	0	0	0	0	0	0	0	0	0	0	0	0	0	0	0	0	0	0	0	0	0	0	0	0	0	0	0	0	0	0	0	0	0	0	0	0	0	0	0	0	0	0	0	0	0
chr1.1_010059811|RefMatch_0010	chr1.1_010059811	AGTGCCATGTAACTTCCTAGCACAACACCAGTAGCAAATATCTCCCTCAATTTCCAACTATCAGGTAGTG	0	0	0	0	0	0	0	1	0	0	0	0	0	0	0	0	0	0	0	0	0	0	0	1	0	0	0	0	1	1	0	0	0	0	0	0	0	0	0	1	0	0	0	0	0	0	0
chr1.1_010059811|RefMatch_0011	chr1.1_010059811	AGTGCCATGTAACTTCCTAGCACAACACCAGTAGCAAATATCTCCTTAAGTTTCCAACTATCAGGTAGTG	0	0	0	0	0	0	0	0	0	0	0	0	0	0	0	0	0	0	0	0	0	0	0	0	0	0	0	0	0	0	0	0	0	0	0	0	0	0	0	0	0	0	0	0	0	0	0
chr1.1_010059811|RefMatch_0012	chr1.1_010059811	AGTGCCATGTAACTTCCTAGCACAACACCGGTAGCAAATATCTCCTTAAGTTTCCAACTATCAGGTAGTG	0	0	0	0	0	0	0	0	0	0	0	0	0	0	0	0	0	0	0	0	0	0	0	0	0	0	0	0	0	0	0	0	0	0	0	0	0	0	0	0	0	0	0	0	0	0	0
chr1.1_010059811|RefMatch_0013	chr1.1_010059811	AGTGCCATGTAACTTCCTAGCACAACACCGGTAGCAAATATCTCTCTCAGTTTCCAACTATCAGGTAGTG	0	0	0	0	0	0	0	0	0	0	0	0	0	0	0	0	0	0	0	0	0	0	0	0	0	0	1	0	0	0	0	0	0	0	0	0	0	0	0	0	0	0	0	0	0	0	0
chr1.1_010059811|RefMatch_0014	chr1.1_010059811	AGTGCCATGTAACTTCCTAGCACAACACCAGCAGCGAATATCTCTCTCAGTTTCCAACTATCAGGTAGTG	0	0	0	0	0	0	0	0	0	0	0	0	0	0	0	0	0	0	0	0	0	0	0	0	0	0	0	0	0	0	0	0	0	0	0	0	0	0	0	0	0	0	0	0	0	0	0
chr1.1_010059811|RefMatch_0015	chr1.1_010059811	AGTGCCATGTAACTTCCTAGCACAACACCAGTAGCGACTATCTCCCTCAATTTCCAACTATCAGGTAGTG	0	0	0	0	0	0	0	0	0	0	0	0	0	0	0	0	0	0	0	0	0	0	0	0	0	0	0	0	0	0	0	0	0	0	0	0	0	0	0	0	0	0	0	0	0	0	0
chr1.1_010059811|Ref_0001	chr1.1_010059811	AGTGCCATGTAACTTCCTAGCACAACACCAGTAGCAAATATCTCCTTCAGTTTCCAACTATCAGGTAGTGGAGATGGTTTC	0	1	0	0	0	0	0	0	0	0	0	0	0	0	0	0	0	0	0	0	0	0	0	0	0	0	0	0	0	0	1	0	1	0	0	0	0	0	0	0	1	0	0	0	0	0	0
chr1.1_010182954|AltMatch_0001	chr1.1_010182954	AATCACTCTATTAGTGCTTTCAGACAATCCTTTTGTTTCGTTAACTAATTGATGAATTTGTATTTTGTTC	0	0	0	0	0	0	0	0	0	0	0	0	0	0	0	0	0	0	0	0	0	0	0	0	0	0	0	0	0	0	0	0	0	0	0	0	0	0	0	0	0	0	0	0	0	0	0
chr1.1_010182954|Alt_0002	chr1.1_010182954	AATCACTCTATTAGTGCTTTCAGACAATCCTTTTGTTTCATTAACTAATTGATGAATTTGTATTTTGTTCATCATATAATT	0	0	0	0	0	0	0	0	3	0	1	0	2	1	0	1	0	0	0	0	0	0	0	0	1	0	0	0	0	0	0	0	0	0	0	0	1	0	0	0	2	0	2	1	0	0	0
chr1.1_010182954|Ref_0001	chr1.1_010182954	AATCACTCTATTAGTGCTTTCAGACAATCCTTTTGTTTCATTAAGTAATTGATGAATTTGTATTTTGTTCATCATATAATT	0	0	0	0	0	0	0	0	0	0	0	0	0	0	0	0	0	0	0	0	0	0	0	0	0	0	0	0	0	0	0	0	0	0	0	0	0	0	0	0	0	0	0	0	0	0	0
chr1.1_010318074|AltMatch_0003	chr1.1_010318074	GCTTCTGGCTGAATTAATCAATTTCAAGGCTGTTCTTTTGTGTTTATATATTGGATGAGGCTGTCTCCTT	0	0	0	0	0	0	0	0	0	0	0	0	0	0	0	0	0	0	0	0	0	0	0	0	0	0	0	0	0	0	0	0	0	0	0	0	0	0	0	0	0	0	0	0	0	0	0
chr1.1_010318074|AltMatch_0004	chr1.1_010318074	GCTTCTGGCTGAATTAATCAATTTCAAGGTTGTTCTTTTGTGGTTATATATTGGATGAGGCTGTCTCCTT	0	0	0	0	0	0	0	0	12	11	16	12	13	11	7	5	0	0	0	0	0	0	0	0	8	8	20	4	6	5	4	4	0	0	0	0	0	0	0	0	2	12	10	5	5	4	3
chr1.1_010318074|Alt_0002	chr1.1_010318074	GCTTCTGGCTGAATTAATCAATTTCAAGGTTGTTCTTTTGTGTTTATATATTGGATGAGGCTGTCTCCTTGCCCCTTGTTT	0	0	0	0	0	0	0	0	0	0	0	0	0	0	0	0	0	0	0	0	0	0	0	0	0	0	0	0	0	0	0	0	0	0	0	0	0	0	0	0	0	0	0	0	0	0	0
chr1.1_010318074|Ref_0001	chr1.1_010318074	GCTTCTGGCTGAATTAATCAATTTCAAGGTTGTTCTTTTGTGTTTTTATATTGGATGAGGCTGTCTCCTTGCCCCTTGTTT	0	0	0	0	0	0	1	0	0	0	0	0	0	0	0	0	0	0	0	0	0	0	0	0	0	0	0	0	0	0	0	0	0	0	0	0	0	0	0	0	0	0	0	0	0	0	0
chr1.1_010513693|AltMatch_0001	chr1.1_010513693	GACCTTGTCTCATTCAAAATGAAACTTTATTTTACTTGGAAAACACAGATCAGTCTATAAATATCAAGCG	0	0	0	0	0	0	0	0	0	0	0	0	0	0	0	0	0	0	0	0	0	0	0	0	0	0	0	0	0	0	0	0	0	0	0	0	0	0	0	0	0	0	0	0	0	0	0
chr1.1_010513693|Alt_0002	chr1.1_010513693	GACCTTGTCTCATTCAAAATGAAACTTTATTTTACTTGGAAAACACTGATCAGTCTATAAATATCAAGCGTTATACTTATC	0	0	0	0	0	0	0	0	0	0	0	0	0	0	0	0	0	0	0	0	0	0	0	0	0	0	0	0	0	0	0	0	0	0	0	0	0	0	0	0	0	0	0	0	0	0	0
chr1.1_010513693|RefMatch_0001	chr1.1_010513693	GACCTTGTCTCATTCAAAATGAAACTTTATTTTACTTGGAAAACACTTATTAGTCTATAAATATCAAGCG	0	0	0	0	0	0	0	0	0	0	0	0	0	0	0	0	0	0	0	0	0	0	0	0	0	0	0	0	0	0	0	0	0	0	0	0	0	0	0	0	0	0	0	0	0	0	0
chr1.1_010513693|Ref_0001	chr1.1_010513693	GACCTTGTCTCATTCAAAATGAAACTTTATTTTACTTGGAAAACACTTATCAGTCTATAAATATCAAGCGTTATACTTATC	0	0	0	0	0	0	0	0	0	0	0	0	0	0	0	0	0	0	0	0	0	0	0	0	0	0	0	0	0	0	0	0	0	0	0	0	0	0	0	0	0	0	0	0	0	0	0
chr1.1_010654139|AltMatch_0001	chr1.1_010654139	AAGACAAGCATATTTCATATTCTGAGCTTGCTTTTTGAATTTTTTATAGAGCTTAAAATTTAGTCCTAC	0	0	0	0	0	0	0	0	0	0	0	0	0	0	0	0	0	0	0	0	0	0	0	0	0	0	0	0	0	0	0	0	0	0	0	0	0	0	0	0	0	0	0	0	0	0	0
chr1.1_010654139|Alt_0002	chr1.1_010654139	AAGACAAGCATATTTCATATTCTGAGCTTGCTTTTTGAATCTTTTTATAGACCTTAAAATTTAGTCCTACAATTATCTTAA	0	0	0	0	0	0	0	0	0	0	0	0	0	0	0	0	0	0	0	0	0	0	0	0	0	0	0	0	0	0	0	0	0	0	0	0	0	0	0	0	0	0	0	0	0	0	0
chr1.1_010654139|Ref_0001	chr1.1_010654139	AAGACAAGCATATTTCATATTCTGAGCTTGCTTTTTGAATCTTTTTATAGAGCTTAAAATTTAGTCCTACAATTATCTTAA	0	0	0	0	0	0	0	0	0	0	0	0	0	0	0	0	0	0	0	0	0	0	0	0	0	0	0	0	0	0	0	0	0	0	0	0	0	0	0	0	0	0	0	0	0	0	0
chr1.1_010740435|AltMatch_0001	chr1.1_010740435	GGACTCAAGAGTTCAAGAATGACAGAAATCATTTTTGTATTTTCTTAGGCAAAAATGTTGAAGGTAAGGT	4	7	1	9	5	6	2	1	0	0	0	0	0	0	0	0	4	2	1	5	2	1	3	3	0	0	0	0	0	0	0	0	4	3	3	3	3	0	9	1	0	0	0	0	0	0	0
chr1.1_010740435|AltMatch_0002	chr1.1_010740435	GGACTCAAGAGTTCAAGAATGACAGAAATCATTTTTGTATTCTCTTAGGCAAAAATGTTGAAGGTAAGGT	0	0	0	0	0	0	0	0	11	22	15	9	18	0	0	5	0	0	0	0	0	0	0	0	16	15	22	13	10	5	8	9	0	0	0	0	0	0	0	0	14	13	12	5	8	3	5
chr1.1_010740435|AltMatch_0003	chr1.1_010740435	GGACTCAAGAGTTCAAGAATGACAGAAATCATTTTTGTATTTTCTTAGGCAAAAATGTTGAAGGTACGGT	0	0	0	0	0	0	0	0	0	0	0	0	0	0	0	0	0	0	0	0	0	0	0	0	0	0	0	0	0	0	0	0	0	0	0	0	0	0	0	0	0	0	0	0	0	0	0
chr1.1_010740435|Alt_0002	chr1.1_010740435	GGACTCAAGAGTTCAAGAATGACAGAAATCATTTTGGTATTTTCTTAGGCAAAAATGTTGAAGGTAAGGTTTGAAATCAGT	0	0	0	0	0	0	0	0	0	0	0	0	0	0	0	0	0	0	0	0	0	0	0	0	0	0	0	0	0	0	0	0	0	0	0	0	0	0	0	0	0	0	0	0	0	0	0
chr1.1_010740435|RefMatch_0001	chr1.1_010740435	GGACTCAAGAGTTCAAGAATGACAGAAATCATTTTTGTATATTCTTAGGCAAAAATGTTGAAGGTAAGGT	0	0	0	0	0	0	0	0	0	0	0	0	0	0	0	0	0	0	0	0	0	0	0	0	0	0	0	0	0	0	0	0	0	0	0	0	0	0	0	0	0	0	0	0	0	0	0
chr1.1_010740435|RefMatch_0002	chr1.1_010740435	GGACTCAAGAGTTCAAGAATGACAGAAATCATTTTCGTATATTCTTAGGCAAAAATGTTGAAGGTAAGGT	0	0	0	0	0	0	0	0	0	0	0	0	0	0	0	0	0	0	0	0	0	0	0	0	0	0	0	0	0	0	0	0	0	0	0	0	0	0	0	0	0	0	0	0	0	0	0
chr1.1_010740435|Ref_0001	chr1.1_010740435	GGACTCAAGAGTTCAAGAATGACAGAAATCATTTTGGTATATTCTTAGGCAAAAATGTTGAAGGTAAGGTTTGAAATCAGT	0	0	0	0	0	0	0	0	0	0	0	0	0	0	0	0	0	0	1	0	0	0	0	0	0	0	0	0	0	1	0	0	0	0	0	0	0	0	0	0	0	0	0	0	0	0	0
chr1.1_011053888|AltMatch_0001	chr1.1_011053888	GCCACAAAACAGATGCAACTAAAGTGTACTCTTTGCCTCTGGAAGGTGCTGATGGAAGTAGAGTTAAAGC	0	0	0	0	0	0	0	0	0	0	0	0	0	0	0	0	0	0	0	0	0	0	1	0	0	0	0	0	0	0	0	0	0	0	1	0	0	0	0	0	0	0	0	0	0	0	0
chr1.1_011053888|Alt_0002	chr1.1_011053888	GCCACAAAACAGATGCAACTAAAGTATACTATTTGCCTTTGGAAGGTGCTGATGGAAGTAGAGTTAAAGCTGCTGCTATTT	0	0	0	0	0	0	0	0	0	0	0	0	0	0	0	0	0	0	0	0	0	0	0	0	0	0	0	0	0	0	0	0	0	0	0	0	0	0	0	0	0	0	0	0	0	0	0
chr1.1_011053888|RefMatch_0001	chr1.1_011053888	GCCACAAAACAGATGCAACTAAAGTTTACTCTGTGCCTCTAGAAGGTGCTGATGGAAGTAGAGTTAAAGC	0	0	0	0	0	0	0	0	0	0	0	0	0	0	0	0	0	0	0	0	0	0	0	0	0	0	0	0	0	0	0	0	0	0	0	0	0	0	0	0	0	0	0	0	0	0	0
chr1.1_011053888|RefMatch_0003	chr1.1_011053888	GCCACAAAACAGATGCAACTAAAGTTTACTCTGTCCCTTTGGAAGGTACTGATGGAAGTAGAGTTAAAGC	0	0	0	0	0	0	0	0	0	0	0	1	0	0	0	0	0	0	0	0	0	0	0	0	0	0	1	0	0	1	0	0	0	0	0	0	0	0	0	0	1	0	0	0	0	1	0
chr1.1_011053888|RefMatch_0004	chr1.1_011053888	GCCACAAAACAGATGCAACTAAAGTTTACTCTGTCCCTTTGGAAGGTGCTGATGGAAGTAGAGTTAAAGC	0	0	0	0	0	0	0	0	761	621	544	532	550	345	465	523	0	0	0	0	0	0	0	0	526	541	653	508	535	505	602	671	0	0	0	0	0	0	0	0	643	546	635	545	436	562	498
chr1.1_011053888|RefMatch_0005	chr1.1_011053888	GCCACAAAACAGATGCAACTAAAGTTTACTCTGTGCCTCTAGAAGGTACTGATGGAAGTAGAGTTAAAGC	0	0	0	0	0	0	0	0	0	0	0	0	0	0	0	0	0	0	0	0	0	0	0	0	0	0	0	0	0	0	0	0	0	0	0	0	0	0	0	0	0	0	0	0	0	0	0
chr1.1_011053888|RefMatch_0006	chr1.1_011053888	GCCACAAAACAGATGCAACTAAAGTTTACTCTGTGCCTTTGGAAGGTGCTGATGGAAGTAGAGTTAAAGC	921	1041	1003	983	873	976	1126	356	1	1	1	1	1	0	0	0	1144	1159	934	803	879	1014	1155	1013	6	1	0	0	1	0	0	0	1162	914	763	989	667	1043	954	1118	0	1	0	1	1	0	0
chr1.1_011053888|RefMatch_0007	chr1.1_011053888	GCCACAAAACAGATGCAACTAAAGTTTACTCTGTGCCTCTAGAAGCTGCTGATGGAAGTAGAGTTAAAGC	0	0	0	0	0	0	0	0	0	0	0	0	0	0	0	0	0	0	0	0	0	0	0	0	0	0	0	0	0	0	0	0	0	0	0	0	0	0	0	0	0	0	0	0	0	0	0
chr1.1_011053888|Ref_0001	chr1.1_011053888	GCCACAAAACAGATGCAACTAAAGTATACTATGTGCCTTTGGAAGGTGCTGATGGAAGTAGAGTTAAAGCTGCTGCTATTT	0	0	0	0	0	0	0	0	0	0	0	0	0	0	0	0	0	0	0	0	0	0	0	0	0	0	0	0	0	0	0	0	0	0	0	0	0	0	0	0	0	0	0	0	0	0	0
chr1.1_011205612|Alt_0002	chr1.1_011205612	ATGGGGTAATGAGTGTAAACTTTTAAGGTTATGATCCTTGTTTTTCTTCTTACAGCATGAAAGTAACCTTTTGATCTGATT	0	0	0	0	0	0	0	0	0	0	0	0	0	0	0	0	0	0	0	0	0	0	0	0	0	0	0	0	0	0	0	0	0	0	0	0	0	0	0	0	0	0	0	0	0	0	0
chr1.1_011205612|Ref_0001	chr1.1_011205612	ATGGGGTAATGAGTGTAAACTTTTAAGGTTATGATCCTTGTTTTTCTTTTTACAGCATGAAAGTAACCTTTTGATCTGATT	0	0	0	0	0	0	0	0	0	0	0	0	0	0	0	0	0	0	0	0	0	0	0	0	0	0	0	0	0	0	0	0	0	0	0	0	0	0	0	0	0	0	0	0	0	0	0
chr1.1_011294632|AltMatch_0001	chr1.1_011294632	ATGTCAAGTTGCATGTTTATTGCAAACTGTAAGTGAAAGTGTACTTACTTGGACAAGATTGCACCCACCG	0	0	0	0	0	0	0	0	0	0	0	0	0	0	0	0	0	0	0	0	0	0	0	0	0	0	0	0	0	0	0	0	0	0	0	0	0	0	0	0	0	0	0	0	0	0	0
chr1.1_011294632|AltMatch_0002	chr1.1_011294632	ATGTCAAGTTGCATGTTTATTGCAAACTAGAAGTGAAAGTGTACTTACTTGGACAAGATTGCACCCACCG	0	0	0	0	0	0	0	0	0	0	0	0	0	0	0	0	0	0	0	0	0	0	0	0	0	0	0	0	0	0	0	0	0	0	0	0	0	0	0	0	0	0	0	0	0	0	0
chr1.1_011294632|AltMatch_0003	chr1.1_011294632	ATGTCAAGTTGCATGTTTATTGCAAACTCTAAGTCAAAATGTACTTACTTGGATAAGATTGCACCCACCG	0	0	0	0	0	0	0	0	0	0	0	0	0	0	0	0	0	0	0	0	0	0	0	0	0	0	0	0	0	0	0	0	0	0	0	0	0	0	0	0	0	0	0	0	0	0	0
chr1.1_011294632|AltMatch_0004	chr1.1_011294632	ATGTCAAGTTGCATGTTTATTGCAAACTCTAAGTGAAAGTGTACCTACTTGGACAAGATTGCACCCACCG	0	0	0	0	0	0	0	0	0	0	0	0	0	0	0	0	0	0	0	0	0	0	0	0	0	0	0	0	0	0	0	0	0	0	0	0	0	0	0	0	0	0	0	0	0	0	0
chr1.1_011294632|AltMatch_0005	chr1.1_011294632	ATGTCAAGTTGCATGTTTATTGCAAACTCGAAGTGAAAGTGTACTTACTTGGACAAGATTGCACCCACCG	0	0	0	0	0	0	0	0	0	0	0	0	0	0	0	0	0	0	0	0	0	0	0	0	0	0	0	0	0	0	0	0	0	0	0	0	0	0	0	0	0	0	0	0	0	0	0
chr1.1_011294632|Alt_0002	chr1.1_011294632	ATGTCAAGTTGCATGTTTATTGCAAACTGTAAGTTAAAGTGTACTTACTTGGACAAGATTGCACCCACCGTTTAAGTATTT	0	0	0	0	0	0	0	0	0	0	0	0	0	0	0	0	0	0	0	0	0	0	0	0	0	0	0	0	0	0	0	0	0	0	0	0	0	0	0	0	0	0	0	0	0	0	0
chr1.1_011294632|Ref_0001	chr1.1_011294632	ATGTCAAGTTGCATGTTTATTGCAAACTGTAAGTTATAGTGTACTTACTTGGACAAGATTGCACCCACCGTTTAAGTATTT	0	0	0	0	0	0	0	0	0	0	0	0	0	0	0	0	0	0	0	0	0	0	0	1	0	0	0	0	0	0	0	0	0	0	0	0	0	0	0	0	0	0	0	0	0	0	0
chr1.1_011550587|Alt_0002	chr1.1_011550587	GTGCTTACAAGGTAATGCTTTTGTACGAACTCTAGTATACCTGGTTAAATGTTTTGGATTGATAGTTGTACTATGACAAAA	0	0	0	0	0	0	0	0	0	0	0	0	0	0	0	0	0	0	0	0	0	0	0	0	0	0	0	0	0	0	0	0	0	0	0	0	0	0	0	0	0	0	0	0	0	0	0
chr1.1_011550587|RefMatch_0002	chr1.1_011550587	GTGCTTACAAGGTAATGCTTTTGTACGAACTCAAGTATACCTGGATAAATGTTTTGGATTGATAGTTGTA	0	0	0	0	0	0	0	0	0	0	0	0	0	0	0	0	0	0	0	0	0	0	0	0	0	0	0	0	0	0	0	0	0	0	0	0	0	0	0	0	0	0	0	0	0	0	0
chr1.1_011550587|RefMatch_0003	chr1.1_011550587	GTGCTTACAAGGTAATGCTTTTGTACGAACTCTAGTATACCTGGAGTTATGGATTGATAGTTGTA	0	0	0	0	0	0	0	0	0	0	0	0	0	0	0	0	0	0	0	0	0	0	0	0	0	0	0	0	0	0	0	0	0	0	0	0	0	0	0	0	0	0	0	0	0	0	0
chr1.1_011550587|Ref_0001	chr1.1_011550587	GTGCTTACAAGGTAATGCTTTTGTACGAACTCTAGTATACCTGGATAAATGTTTTGGATTGATAGTTGTACTATGACAAAA	0	0	0	0	0	0	0	0	715	720	576	664	740	356	771	710	0	0	0	0	0	1	0	0	568	720	239	637	825	651	275	622	0	0	0	0	0	0	0	0	786	684	524	446	677	312	450
chr1.1_011602715|Alt_0002	chr1.1_011602715	CTGTAATATTTGCATAACCCAATATTTCTATTTGACATATTTGCTTGTATTTTTATCATCCAGATGTTTGATACATATAGA	0	0	0	0	0	0	0	0	0	0	0	0	0	0	0	0	0	0	0	0	0	0	0	0	0	0	0	0	0	0	0	0	0	0	0	0	0	0	0	0	0	0	0	0	0	0	0
chr1.1_011602715|Ref_0001	chr1.1_011602715	CTGTAATATTTGCATAACCCAATATTTCTATTTTACATATTTGCTTGTATTTTTATCATCCAGATGTTTGATACATATAGA	0	0	0	0	0	0	0	0	0	0	0	0	0	0	0	0	0	0	0	0	0	0	0	0	0	0	0	0	0	0	0	0	0	0	0	0	0	0	0	0	0	0	0	0	0	0	0
chr1.1_011667046|AltMatch_0001	chr1.1_011667046	CCAACAACGGTTTTGGAAGGTCCTTACGTTGGAAGAGCTGTGTCTTTTACGACGTCGTATAGGGATAGTA	0	0	0	0	0	0	0	1	31	35	36	25	22	25	33	29	1	0	0	0	0	0	0	0	19	41	27	28	10	12	22	38	0	0	0	0	0	0	0	0	35	30	33	33	11	10	8
chr1.1_011667046|AltMatch_0002	chr1.1_011667046	CCAACAACGGTTTTGGAAGGTCCTTATGTTGGAAGAGCTGTGTCTTTTACGACGTCGTATAGGGATAGTA	0	0	0	0	0	0	0	0	0	0	0	0	0	0	0	0	0	0	0	0	0	0	0	0	1	0	0	0	0	0	0	0	0	0	0	0	0	0	0	0	0	0	0	0	0	0	0
chr1.1_011667046|Alt_0002	chr1.1_011667046	CCAACAACGGTTTTGGAAGGTCCATACGTTGGACGAGCAGTGTCTTTTACGACGTCGTATAGGGATAGTAATAACAAGGGC	0	0	0	0	0	0	0	0	0	0	0	0	0	0	0	0	0	0	0	0	0	0	0	0	0	0	0	0	0	0	0	0	0	0	0	0	0	0	0	0	0	0	0	0	0	0	0
chr1.1_011667046|RefMatch_0001	chr1.1_011667046	CCAACAACGGTTTTGGAAGGTCCTTACGTTGGACGTGCAGTGTCTTTTACGACGTCGTATAGGGATAGTA	0	0	0	0	0	0	0	0	0	0	0	0	0	0	0	0	0	0	0	0	0	0	0	0	0	0	0	0	0	0	0	0	0	0	0	0	0	0	0	0	0	0	0	0	0	0	0
chr1.1_011667046|Ref_0001	chr1.1_011667046	CCAACAACGGTTTTGGAAGGTCCATACGTTGGACGTGCAGTGTCTTTTACGACGTCGTATAGGGATAGTAATAACAAGGGC	0	0	0	0	0	0	0	0	0	0	0	0	0	0	0	0	0	0	0	0	0	0	0	0	0	0	0	0	0	0	0	0	0	0	0	0	0	0	0	0	0	0	0	0	0	0	0
chr1.1_011839955|Alt_0002	chr1.1_011839955	ATTATACCTGTCCATCAGGCCGATAGCACACTGCGGTGACAATTTCCTTGACGTCAGTCCAATCAACAACATGACAATCAG	0	0	0	0	1	0	0	0	0	1	0	1	0	0	0	0	0	0	0	0	0	1	0	0	0	0	0	0	0	0	0	0	0	0	0	1	0	2	0	0	0	0	0	0	0	1	0
chr1.1_011839955|RefMatch_0001	chr1.1_011839955	ATTATACCTGTCCATCAGGCCGATAGCACACCGCGGTGACAATTTCCTTGACATCAGTCCAATCAACAAC	0	0	0	0	0	0	0	0	0	0	0	0	0	0	0	0	0	0	0	0	0	0	0	0	0	0	0	0	0	0	1	0	0	0	0	0	0	1	0	0	0	0	0	0	1	0	1
chr1.1_011839955|RefMatch_0004	chr1.1_011839955	ATTATACCTGTCCATCAGGCCGATAGCACACTGCGGTGACAATTTCCTTTACATCAGTCCAATCAACAAC	0	0	0	0	0	0	0	0	0	0	2	0	2	0	0	0	0	0	0	0	0	0	0	1	0	0	0	0	0	0	0	0	0	0	0	0	0	0	0	0	0	0	0	0	0	0	0
chr1.1_011839955|Ref_0001	chr1.1_011839955	ATTATACCTGTCCATCAGGCCGATAGCACACTGCGGTGACAATTTCCTTGACATCAGTCCAATCAACAACATGACAATCAG	865	934	875	1299	942	675	1339	434	2017	1175	981	983	1401	548	1073	917	1685	839	1039	732	1285	1082	1245	1142	1082	770	1523	1083	988	1286	1625	1176	1498	703	802	1172	465	1022	974	937	1604	1261	1454	1055	1108	1354	1136
chr1.1_012022200|Alt_0002	chr1.1_012022200	GTGGAATTGATGAAAGTTTTAATTTAAGATGAATTGACTTTAGTGTAACTTGATTATTGTTTGCTGTGTTATATAACAGAT	0	0	0	0	0	0	0	0	0	0	0	0	0	0	0	0	0	0	0	0	0	0	0	0	0	0	0	0	0	0	0	0	0	0	0	0	0	0	0	0	0	0	0	0	0	0	0
chr1.1_012022200|Ref_0001	chr1.1_012022200	GTGGAATTGATGAAAGTTTTAATTTAAGATGAATTGACTTTAGGGTAACTTGATTATTGTTTGCTGTGTTATATAACAGAT	0	0	0	0	0	0	0	0	0	0	0	0	0	0	0	0	0	0	0	0	0	0	0	0	0	0	0	0	0	0	0	0	0	0	0	0	0	0	0	0	0	0	0	0	0	0	0
chr1.1_012607158|AltMatch_0001	chr1.1_012607158	CCCAAAGAAGGCTCATCTGTTTTACTTGCCATTCAGTTCTAGGATGCTAGAGGAAGCCTTGTATGTGAAG	0	0	0	0	0	0	0	0	382	334	288	327	349	221	333	341	0	0	0	0	0	0	0	0	305	363	326	434	686	708	413	520	0	0	0	0	0	0	0	0	841	533	520	499	311	382	496
chr1.1_012607158|AltMatch_0002	chr1.1_012607158	CCCAAAGAAGGCTCATCTGTTTTACTTGCCATTCAGTTCCAGGATTCTAGAGGAAGCCTTGTATGTGAAG	206	337	209	248	204	308	264	145	0	0	0	0	0	2	0	0	344	387	238	310	348	298	373	263	0	0	1	0	0	0	0	0	362	299	229	299	237	383	212	365	0	1	0	0	0	0	0
chr1.1_012607158|AltMatch_0003	chr1.1_012607158	CCCAAAGAAGGCTCATCTGTTTTACTTGCCATTCAGTTCTAGGATACTAGAGGAAGCCTTGTATGTGAAG	0	0	0	0	0	0	0	0	0	0	0	0	0	0	0	0	0	0	0	0	0	0	0	0	0	0	1	0	0	0	0	0	0	0	0	0	0	0	0	0	1	1	0	1	0	0	0
chr1.1_012607158|AltMatch_0004	chr1.1_012607158	CCCAAAGAAGGCTCATCTGTTTTACTTGCCATTCAGTTCTAGGATGCTAGAGGAAACCTTGTATGTGAAG	0	0	0	0	0	0	0	0	70	62	37	51	48	37	60	53	0	0	0	0	0	0	0	0	47	60	61	66	0	0	70	62	0	0	0	0	0	0	0	0	0	0	37	47	45	54	26
chr1.1_012607158|Alt_0002	chr1.1_012607158	CCCAAAGAAGGCTCATCTGTTTTACTTGCCTTTCAGTTCTAGGATGCTAGAGGAAGCCTTGTATGTGAAGAATTCGCATAG	0	0	0	0	0	0	0	0	0	0	0	0	0	0	0	0	0	0	0	0	0	0	0	0	0	0	0	0	0	0	0	0	0	0	0	0	0	0	0	0	0	0	0	0	0	0	0
chr1.1_012607158|Ref_0001	chr1.1_012607158	CCCAAAGAAGGCTCATCTGTTTTACTTACCTTTCAGTTCTAGGATGCTAGAGGAAGCCTTGTATGTGAAGAATTCGCATAG	0	0	0	0	0	0	0	0	0	0	0	0	0	0	1	0	0	0	0	0	0	0	0	0	0	0	0	0	0	0	0	0	0	0	0	0	0	1	0	0	0	0	0	0	0	0	0
chr1.1_012673656|Alt_0002	chr1.1_012673656	CTAACATAAGTGGTTGATGCGCTATACGTGTGTGTTGAAAAATATCAAATAATGAGTTTGATTTGCCCTTATAAAGAATAT	0	0	0	0	0	0	0	0	0	0	0	0	0	0	0	0	0	0	0	0	0	0	0	0	0	0	0	0	0	0	0	0	0	0	0	0	0	0	0	0	0	0	0	0	0	0	0
chr1.1_012673656|RefMatch_0001	chr1.1_012673656	CTAACATAAGTGGTTGATGCGCTATACGTGTGTGTTGAAAAATATCAGATATTGAGTTTGATTTGCCCTT	0	0	0	0	0	0	0	0	0	0	0	0	0	0	0	0	0	0	0	0	0	0	0	0	0	0	0	0	0	0	0	0	0	0	0	0	0	0	0	0	0	0	0	0	0	0	0
chr1.1_012673656|Ref_0001	chr1.1_012673656	CTAACATAAGTGGTTGATGCGCTATACGTGTGTGTTGAAAAATATCAGATAATGAGTTTGATTTGCCCTTATAAAGAATAT	0	0	0	0	0	0	0	0	0	0	0	0	0	0	0	0	0	0	0	0	0	0	0	0	0	0	0	0	0	0	0	0	0	0	0	0	0	0	0	0	0	0	0	0	0	0	0
chr1.1_012905400|Alt_0002	chr1.1_012905400	TGTTTTTCGACATGTTCTAAAATTGTTGGCCTTTTGTTCCTCAAAACATAGTCTTCATGATTCAGACATGTTAAGAAAATA	0	0	0	0	0	0	0	0	0	0	0	0	0	0	0	0	0	0	0	0	0	0	0	0	0	0	0	0	0	0	0	0	0	0	0	0	0	0	0	0	0	0	0	0	0	0	0
chr1.1_012905400|RefMatch_0002	chr1.1_012905400	TGTTTTTCGACATGTTCTAAAATTGTTGGCCTTTTGTTCCTCAACACATAGTTTTCATGATTCAGACATG	0	0	0	0	0	0	0	0	0	0	0	0	0	0	0	0	0	0	0	0	0	0	0	0	0	0	0	0	0	0	0	0	0	0	0	0	0	0	0	0	0	0	0	0	0	0	0
chr1.1_012905400|RefMatch_0003	chr1.1_012905400	TGTTTTTCGACATGTTCTAAAATTGTTGGCCTTTTGTTCCTCAAAACATTGTTTTCATGATTCAGACATG	0	0	0	0	0	0	0	0	0	0	0	0	0	0	0	0	0	0	0	0	0	0	0	0	0	0	0	0	0	0	0	0	0	0	0	0	0	0	0	0	0	0	0	0	0	0	0
chr1.1_012905400|RefMatch_0004	chr1.1_012905400	TGTTTTTCGACATGTTCTAAAATTGTTGGCCTTTTGTTCCTCAAACATTGTTTTCATGATTCAGACATG	0	0	0	0	0	0	0	0	0	0	0	0	0	0	0	0	0	0	0	0	0	0	0	0	0	0	0	0	0	0	0	0	0	0	0	0	0	0	0	0	0	0	0	0	0	0	0
chr1.1_012905400|RefMatch_0005	chr1.1_012905400	TGTTTTTCGACATGTTCTAAAATTGTTGGCCTTTTGTTCCTTAAAACATAGTTTTCATGATTCAGACATG	0	0	0	0	0	0	0	0	33	26	29	29	9	23	21	13	0	0	0	0	0	0	0	0	24	28	34	13	17	10	19	19	0	0	0	0	0	0	0	0	28	27	28	14	10	11	8
chr1.1_012905400|Ref_0001	chr1.1_012905400	TGTTTTTCGACATGTTCTAAAATTGTTGGCCTTTTGTTCCTCAAAACATAGTTTTCATGATTCAGACATGTTAAGAAAATA	0	0	0	0	0	0	0	0	0	0	0	0	0	0	0	0	0	0	0	0	0	0	0	1	0	0	0	0	0	0	0	0	0	0	0	0	0	0	0	0	0	0	0	0	0	0	0
chr1.1_012952616|AltMatch_0001	chr1.1_012952616	CTGAACATGATAGGAACGACCTTTCATTATACTCATCTGATCAAGTTGGTTATAGG	0	0	0	0	0	0	0	0	0	0	0	0	0	0	0	0	0	0	0	0	0	0	0	0	0	0	0	0	0	0	0	0	0	0	0	0	0	0	0	0	0	0	0	0	0	0	0
chr1.1_012952616|Alt_0002	chr1.1_012952616	CTGAACATGATAGGAACGACCTTTCATTATACTCATCTGATCAAGTTGGTTTTAGAGACAGGGTTATAGGTTCTAGTGTTA	4	9	4	4	3	9	4	0	0	0	0	0	0	0	0	0	6	2	6	7	7	6	8	8	0	0	0	0	0	0	0	0	2	5	7	12	5	8	8	7	0	0	0	0	0	0	0
chr1.1_012952616|RefMatch_0001	chr1.1_012952616	CTGAACATGATAGGAACGACCTTTCATTATATTCATCTGATCAAGTTGGTTTCAGAGACAGGGTTATAGG	0	0	0	0	0	0	0	0	174	182	177	190	222	132	228	152	0	0	0	0	0	0	0	0	150	162	193	220	209	151	207	210	0	0	0	0	0	0	0	0	223	154	201	229	153	188	179
chr1.1_012952616|Ref_0001	chr1.1_012952616	CTGAACATGATAGGAACGACCTTTCATTATATTCATCTGATCAAGTTGGTTTTAGAGACAGGGTTATAGGTTCTAGTGTTA	0	0	0	0	0	0	0	0	0	0	0	0	0	0	0	0	0	0	0	0	0	0	0	0	0	0	0	0	0	0	0	0	0	0	0	0	0	0	0	0	0	0	0	0	0	0	0
chr1.1_013166244|Alt_0002	chr1.1_013166244	ATCGTGTCATTCCACTAAAGCGCATTAAAATCGTCTTAAGCTGGGTAGTATTTCCTTCGTGGTCATTCTAATTGCTTAAAG	0	0	0	0	0	0	0	0	0	0	0	0	0	0	0	0	0	0	0	0	0	0	0	0	0	0	0	0	0	0	0	0	0	0	0	0	0	0	0	0	0	0	0	0	0	0	0
chr1.1_013166244|Ref_0001	chr1.1_013166244	ATCGTGTCATTCCACTAAAGCGCAATAAAATCGTCTTAAGCTGGGTAGTATTTCCTTCGTGGTCATTCTAATTGCTTAAAG	0	0	0	0	0	0	0	0	0	0	0	0	0	0	0	0	0	0	0	0	0	0	0	0	0	0	0	0	0	0	0	0	0	0	0	0	0	0	0	0	0	0	0	0	0	0	0
chr1.1_013536075|Alt_0002	chr1.1_013536075	GAAATTGACAAAGGGGAACATAATTTGTTGTTCCCCTTATACTGTTATACATATGTTGGGAATCAGACTTCGTTTTGTGTC	0	0	0	0	0	0	0	0	0	0	0	0	0	0	0	0	0	0	0	0	0	0	0	0	0	0	0	0	0	0	0	0	0	0	0	0	0	0	0	0	0	0	0	0	0	0	0
chr1.1_013536075|Ref_0001	chr1.1_013536075	GAAATTGACAAAGGGGAACATAATTTGTTGTTCCCCTTATACTGTAATACATATGTTGGGAATCAGACTTCGTTTTGTGTC	0	0	0	0	0	0	0	0	0	0	0	0	0	0	0	0	0	0	0	0	0	0	0	0	0	0	0	0	0	0	0	0	0	0	0	0	0	0	0	0	0	0	0	0	0	0	0
chr1.1_014007601|Alt_0002	chr1.1_014007601	TTGAAGACTAGTGTCAGGAGTGTACATACATTGTTGCTTGCATCTAGAGTCAATTATTTTGATTTTGATTATTATTATTAT	0	0	0	0	0	0	0	0	0	0	0	0	0	0	0	0	0	0	0	0	0	0	0	0	0	0	0	0	0	0	0	0	0	0	0	0	0	0	0	0	0	0	0	0	0	0	0
chr1.1_014007601|RefMatch_0002	chr1.1_014007601	TTGAAGACTAGTGTCAGGAGTGTACATACGTTGTTGCTTGCATCTAGTGTCAATTATTTTGATTTTGATT	0	0	0	0	0	0	0	0	0	0	0	0	0	0	0	0	0	0	0	0	0	0	0	0	0	0	0	0	0	0	0	0	0	0	0	0	0	0	0	0	0	0	0	0	0	0	0
chr1.1_014007601|Ref_0001	chr1.1_014007601	TTGAAGACTAGTGTCAGGAGTGTACATACATTGTTGCTTGCATCTAGTGTCAATTATTTTGATTTTGATTATTATTATTAT	0	0	0	0	0	0	0	0	0	0	0	0	0	0	0	0	0	0	0	0	0	0	0	0	0	0	0	0	0	0	0	0	0	0	0	0	0	0	0	0	0	0	0	0	0	0	0
chr1.1_014100127|Alt_0002	chr1.1_014100127	ATTTTTTAACTTCTAACAATTGAAATTATGTTTGGATTATTTGATTTGCTCTTCTAAGGACATCAACAATCAAATTCATGG	0	0	0	0	0	0	0	0	0	0	0	0	0	0	0	0	0	0	0	0	0	0	0	0	0	0	0	0	0	0	0	0	0	0	0	0	0	0	0	0	0	0	0	0	0	0	0
chr1.1_014100127|Ref_0001	chr1.1_014100127	ATTTTTTAACTTCTAACAATTGAAATTATGTTTGGATTAGTTGATTTGCTCTTCTAAGGACATCAACAATCAAATTCATGG	0	0	0	0	0	0	0	0	0	0	0	0	0	0	0	0	0	0	0	0	0	0	0	0	0	0	0	0	0	0	0	0	0	0	0	0	0	0	0	0	0	0	0	0	0	0	0
chr1.1_014207906|AltMatch_0001	chr1.1_014207906	CCAAATGAATAATAGTTATGTGCATGAAAATTTTCTAATTATTTTATATTTCTTCCAAAACCAAGTGAAA	0	0	0	0	0	0	0	0	0	0	0	0	0	0	0	0	0	0	0	0	0	0	0	0	0	0	0	0	0	0	0	0	0	0	0	0	0	0	0	0	0	0	0	0	0	0	0
chr1.1_014207906|Alt_0002	chr1.1_014207906	CCAAATGAATAATAGTTATGTGCATGAAAATTTTCTCATTATTTTATATTTCTTCCAAAACCAAGTGAAATGATTGGGTTG	0	0	0	0	0	0	0	0	0	0	0	0	0	0	0	0	0	0	0	0	0	0	0	0	0	0	0	0	0	0	0	0	0	0	0	0	0	0	0	0	0	0	0	0	0	0	0
chr1.1_014207906|Ref_0001	chr1.1_014207906	CCAAATGAATAATAGTTATGTGCATGAAAATTTTCTCATTATTTTATATATCTTCCAAAACCAAGTGAAATGATTGGGTTG	0	0	0	0	0	0	0	0	0	0	0	0	0	0	0	0	0	0	0	0	0	0	0	0	0	0	0	0	0	0	0	0	0	0	0	0	0	0	0	0	0	0	0	0	0	0	0
chr1.1_014290088|AltMatch_0001	chr1.1_014290088	CTCACAACAGCACCAACAGATGCATAATCTAGGCAATAATACTGTCGGGTAAAAAAGAGATCAATCTAAC	0	0	0	0	0	0	0	0	0	0	0	0	0	0	0	0	0	0	0	0	0	0	0	0	0	0	0	0	0	0	0	0	0	0	0	0	0	0	0	0	0	0	0	0	0	0	0
chr1.1_014290088|Alt_0002	chr1.1_014290088	CTCACAACAGCACCAACAGATGCATAATCTAGGCAATAATACTTTCAGGTAAAAAAGAGATCAATCTAACTTGATATTTTT	0	0	0	0	0	0	0	0	0	0	0	0	0	0	0	0	0	0	0	0	0	0	0	0	0	0	0	0	0	0	0	0	0	0	0	0	0	0	0	0	0	0	0	0	0	0	0
chr1.1_014290088|Ref_0001	chr1.1_014290088	CTCACAACAGCACCAACAGATGCATAATCTAGGCAATAATATTTTCAGGTAAAAAAGAGATCAATCTAACTTGATATTTTT	0	0	0	0	0	0	0	0	0	0	0	0	0	0	0	0	0	0	0	0	0	0	0	0	0	0	0	0	0	0	0	0	0	0	0	0	0	0	0	0	0	0	0	0	0	0	0
chr1.1_014683124|Alt_0002	chr1.1_014683124	CATTCATGGTATTAAATGATCATATATGTGTCTACATATTTGTAGTTATGCACCTAAGCTAAACATTGCCATCCCAAGACC	0	0	0	0	0	0	0	0	0	0	0	0	0	0	0	0	0	0	0	0	0	0	0	0	0	0	0	0	0	0	0	0	0	0	0	0	0	0	0	0	0	0	0	0	0	0	0
chr1.1_014683124|Ref_0001	chr1.1_014683124	CATTCATGGTATTAAATGATCATATATGTGTCTATATATTTGTAGTTATGCACCTAAGCTAAACATTGCCATCCCAAGACC	0	0	0	0	0	0	0	0	0	0	0	0	0	0	0	0	0	0	0	0	0	0	0	0	0	0	0	0	0	0	0	0	0	0	0	0	0	0	0	0	0	0	0	0	0	0	0
chr1.1_014788595|Alt_0002	chr1.1_014788595	AATGCTGAAAAGATAATTGTCACATTCACCTAATCAATTTAATGATCAGTCGCATGATTTCCTGCTTTTCAAAGGAAGGTA	0	0	0	0	0	0	0	0	0	0	0	0	1	0	0	0	0	0	0	0	0	0	0	0	0	0	0	0	0	0	0	0	0	0	0	0	0	0	0	0	0	0	0	0	0	0	0
chr1.1_014788595|RefMatch_0001	chr1.1_014788595	AATGCTGAAAAGATAATTGTCACATTCACCTACGCAATTTAATGATCAGTCGCATGATTTCCTGCTTTTC	0	0	0	0	0	0	0	0	0	0	0	0	0	0	0	0	0	0	0	0	0	0	0	0	0	0	0	0	0	0	0	0	0	0	0	0	0	0	0	0	0	0	0	0	0	0	0
chr1.1_014788595|RefMatch_0003	chr1.1_014788595	AATGCTGAAAAGATAATTGTCACATTCACCTACTCAATTTAATGATCAGTCACATGATTTCCTGCTTTTC	0	0	0	0	0	0	0	0	0	0	0	0	0	0	0	0	0	0	0	0	0	0	0	0	0	0	0	0	0	0	0	0	0	0	0	0	0	0	0	0	0	0	0	0	0	0	0
chr1.1_014788595|Ref_0001	chr1.1_014788595	AATGCTGAAAAGATAATTGTCACATTCACCTACTCAATTTAATGATCAGTCGCATGATTTCCTGCTTTTCAAAGGAAGGTA	0	0	0	0	0	0	0	0	0	0	0	0	0	0	0	0	0	0	0	0	0	0	0	0	0	0	0	0	0	0	1	0	0	0	0	0	0	1	0	0	0	0	0	0	0	0	0
chr1.1_014974968|AltMatch_0001	chr1.1_014974968	CGGCAGTTGTTCGCAGGTAAGATATGCATATCTTTTTTATGTCCAAATATATTTGTTTTCTTTTTACTGC	0	0	0	0	0	0	0	0	0	0	0	0	0	0	0	0	0	0	0	0	0	0	0	0	0	0	0	0	0	0	0	0	0	0	0	0	0	0	0	0	0	0	0	0	0	0	0
chr1.1_014974968|AltMatch_0002	chr1.1_014974968	CGGCAGTTGTTCGCAGGTAAGATATGCATGCCTTTTTCATGTTCAAATATATTTGTTTTCTTTTTACTGC	253	273	156	217	239	161	267	48	0	0	0	0	1	0	1	0	329	221	275	169	272	284	327	235	2	0	0	0	1	0	0	0	303	269	185	258	160	42	232	197	0	0	1	0	0	0	0
chr1.1_014974968|AltMatch_0003	chr1.1_014974968	CGGCAGTTGTTCGCAGGTAAGATATGCATGCCTTTTTTATTTCCAAATATATTTGTTTTCTTTTTACTGC	0	0	0	0	0	0	0	0	0	0	0	0	0	0	0	0	0	0	0	0	0	0	0	0	0	0	0	0	0	0	0	0	0	0	0	0	0	0	0	0	0	0	0	0	0	0	0
chr1.1_014974968|AltMatch_0004	chr1.1_014974968	CGGCAGTTGTTCGCAGGTAAGATATGCATGTCTTTTTTATGTCCAAATATATTTGTTTTCTTTTTACTGC	0	0	0	0	0	0	0	0	0	297	0	8	236	129	308	157	0	0	0	0	0	0	0	0	215	114	307	145	396	120	212	224	0	0	0	0	0	0	0	0	306	299	169	144	0	0	108
chr1.1_014974968|AltMatch_0005	chr1.1_014974968	CGGCAGTTGTTCGCAGGTAAGATATGCATGTCTTTTTTATGTCCAAATATGTTTGTTTTCTTTTTACTGC	0	0	0	0	0	0	0	0	0	0	0	0	0	0	0	0	0	0	0	0	0	0	0	0	0	0	0	0	0	0	0	0	0	0	0	0	0	0	0	0	0	0	0	0	0	0	0
chr1.1_014974968|AltMatch_0006	chr1.1_014974968	CGGCAGTTGTTCGCAGGTAAGATATGCATGCATTTTTTATGTCCAAATATATGTTTTCTTTTTACTGC	0	0	0	0	0	0	0	0	0	0	0	0	0	0	0	0	0	0	0	0	0	0	0	0	0	0	0	0	0	0	0	0	0	0	0	0	0	0	0	0	0	0	0	0	0	0	0
chr1.1_014974968|Alt_0002	chr1.1_014974968	CGGCAGTTGTTCGCAGGTAAGATATGCATGCCTTTTTCATGTCCAAATATATTTGTTTTCTTTTTACTGCTATACATTTTT	0	0	0	0	0	0	0	0	0	0	0	0	0	0	0	0	0	0	0	0	0	0	0	0	0	0	0	0	0	0	0	0	0	0	0	0	0	0	0	0	0	0	0	0	0	0	0
chr1.1_014974968|RefMatch_0001	chr1.1_014974968	CGGCAGTTGTTCGCAGGTAAGATATGCACGCCATTTTCATGTCCAAATATATTTGTTTTCTTTTTACTGC	0	0	0	0	0	0	0	0	0	0	0	0	0	0	0	0	0	0	0	0	0	0	0	0	0	0	0	0	0	0	0	0	0	0	0	0	0	0	0	0	0	0	0	0	0	0	0
chr1.1_014974968|Ref_0001	chr1.1_014974968	CGGCAGTTGTTCGCAGGTAAGATATGCACGCCTTTTTCATGTCCAAATATATTTGTTTTCTTTTTACTGCTATACATTTTT	0	0	0	0	0	0	0	0	0	0	0	0	0	0	0	0	0	0	0	0	0	0	0	0	1	0	0	0	0	0	0	0	0	0	0	0	0	0	0	0	0	0	0	0	0	0	0
chr1.1_015044468|AltMatch_0001	chr1.1_015044468	GATTAGCTTTTCGTACCATCAAACTCTGACATGATATGGCTCACATGGATTAGTCCATACCCATCTGCAC	0	0	0	0	0	0	0	0	0	0	0	0	0	0	0	0	0	0	0	0	0	0	0	0	0	0	0	0	0	0	0	0	0	0	0	0	0	0	0	0	0	0	0	0	0	0	0
chr1.1_015044468|Alt_0002	chr1.1_015044468	GATTAGCTTTTCGTACCATCAAACTCTGACATGACATGGCTCACATGGATTAGTCCATACCCATCTGCACAAGGCAGTTTA	0	0	0	0	0	0	0	0	0	0	0	0	0	0	0	0	0	0	0	0	0	0	0	0	0	0	0	0	0	0	0	0	0	0	0	0	0	0	0	0	0	0	0	0	0	0	0
chr1.1_015044468|RefMatch_0001	chr1.1_015044468	GATTAGCTTTTCGTACCATCAAACTCTGACATGATATGGCTCCCATGGATTAGTCCATACCCATCTGCAC	0	0	0	0	0	0	0	0	0	0	0	0	0	0	0	0	0	0	0	0	0	0	0	0	0	0	0	0	0	0	0	0	0	0	0	0	0	0	0	0	0	0	0	0	0	0	0
chr1.1_015044468|RefMatch_0002	chr1.1_015044468	GATTAGCTTTTCGTACCATCAAACTCTGACATGATATGGCTCCCATGGATTAGTCCATACCCATCTGCGCAAGGCAGTTTA	0	0	0	0	0	0	0	0	0	0	0	0	0	0	0	0	0	0	0	0	0	0	0	0	0	0	0	0	0	0	0	0	0	0	0	0	0	0	0	0	0	0	0	0	0	0	0
chr1.1_015044468|Ref_0001	chr1.1_015044468	GATTAGCTTTTCGTACCATCAAACTCTGACATGACATGGCTCCCATGGATTAGTCCATACCCATCTGCACAAGGCAGTTTA	0	0	0	0	0	0	0	0	0	0	0	0	0	0	0	0	0	0	0	0	0	0	0	0	0	0	0	0	0	0	0	0	0	0	0	0	0	0	0	0	0	0	0	0	0	0	0
chr1.1_015282744|AltMatch_0001	chr1.1_015282744	AGAATTAAATTTGTGTATGATGTTTGTCACTTCTTTAATCATTCTTGTTTGTTGTAAATTTTTAGCTGAT	0	0	0	0	0	0	0	0	0	0	0	0	0	0	0	0	0	0	0	0	0	0	0	0	0	0	0	0	0	0	0	0	0	0	0	0	0	0	0	0	0	0	0	0	0	0	0
chr1.1_015282744|Alt_0002	chr1.1_015282744	AGAATTAAATTTGTGTATGATGTTTGTCACTTCTTTAATCATTCTTGTTTGTCGTAAATTTTTAGCTGATTTTGTATTGAG	0	0	0	0	0	0	0	0	0	0	0	0	0	0	0	0	0	0	0	0	0	0	0	0	0	0	0	0	0	0	0	0	0	0	0	0	0	0	0	0	0	0	0	0	0	0	0
chr1.1_015282744|RefMatch_0002	chr1.1_015282744	AGAATTAAATTTGTGTATGATGTTTGTCACTTCTTTAAGCATTATTGTTTGTTGTAAATTTTTAGCTGAT	0	0	0	0	0	0	0	0	0	0	0	0	0	0	0	0	0	0	0	0	0	0	0	0	0	0	0	0	0	0	0	0	0	0	0	0	0	0	0	0	0	0	0	0	0	0	0
chr1.1_015282744|RefMatch_0003	chr1.1_015282744	AGAATTAAATTTGTGTATGATGTTTGTCACTTCTTTAAGCATTCTTGTTTGTTGTAAATTTTTAGCTGAT	35	71	58	75	50	72	59	17	39	48	40	37	51	15	34	35	81	76	53	96	99	58	74	73	36	31	39	27	41	23	41	39	71	69	54	87	68	107	68	94	44	53	42	26	17	26	19
chr1.1_015282744|RefMatch_0005	chr1.1_015282744	AGAATTAAATTTGTGTATGATGTTTGTCACTTCTTGAAGCATTCTTGTTTGTTGTAAATTTTTAGCTGAT	0	0	0	0	0	0	0	0	0	0	0	0	0	0	0	0	0	0	0	0	0	0	0	0	0	0	0	0	0	0	0	0	0	0	0	0	0	0	0	0	0	0	0	0	0	0	0
chr1.1_015282744|RefMatch_0006	chr1.1_015282744	AGAATTAAATTTGTGTATGATGTTTGTCACTTCTTAAAGCATTCTTGTTTGTTGTAAATTTTTAGCTGAT	0	0	0	0	0	0	0	0	0	0	0	0	0	0	0	0	0	0	0	0	0	0	0	0	0	0	0	0	0	0	0	0	0	0	0	0	0	0	0	0	0	0	0	0	0	0	0
chr1.1_015282744|Ref_0001	chr1.1_015282744	AGAATTAAATTTGTGTATGATGTTTGTCACTTCTTTAAGCATTCTTGTTTGTCGTAAATTTTTAGCTGATTTTGTATTGAG	0	0	0	0	0	0	0	0	0	1	0	0	0	0	0	0	0	0	0	0	0	0	0	0	0	0	0	0	0	0	0	0	0	0	0	0	0	0	0	0	0	0	0	0	0	0	0
chr1.1_015424890|Alt_0002	chr1.1_015424890	CTATACTTATGCTCTCTTTCGGCAACTGCTTTTGCCACGTGTCCATGCTAACATTGCCTAATTTTCTTTCAAGTTCATTCA	0	0	0	0	0	0	0	0	0	0	0	0	0	0	0	0	0	0	0	0	0	0	0	0	0	0	0	0	0	0	0	0	0	0	0	0	0	0	0	0	0	0	0	0	0	0	0
chr1.1_015424890|RefMatch_0001	chr1.1_015424890	CTATACTTATGCTCTCTTTCGGCAACTGCTTTTGGCACGTGTCCATACTAACATTGCCTAATTTTCTTTC	0	0	0	0	0	0	0	0	0	0	0	0	0	0	0	0	0	0	0	0	0	0	0	0	0	0	0	0	0	0	0	0	0	0	0	0	0	0	0	0	0	0	0	0	0	0	0
chr1.1_015424890|RefMatch_0002	chr1.1_015424890	CTATACTTATGCTCTCTTTCGGCAACTGCTTTTGGCATGTGTCCATGCTAACATTGCCTAATTTTCTTTC	0	0	0	0	0	0	0	0	0	0	0	0	0	0	0	0	0	0	0	0	0	0	0	0	0	0	0	0	0	0	0	0	0	0	0	0	0	0	0	0	0	0	0	0	0	0	0
chr1.1_015424890|RefMatch_0005	chr1.1_015424890	CTATACTTATGCTCTCTTTCGGCAACTGCTTATGGCATGTGTCCATGCTATAAAACATTGCCTAATTTTCTTTC	0	0	0	0	0	0	0	0	0	0	0	0	0	0	0	0	0	0	0	0	0	0	0	0	0	0	0	0	0	0	0	0	0	0	0	0	0	0	0	0	0	0	0	0	0	0	0
chr1.1_015424890|RefMatch_0006	chr1.1_015424890	CTATACTTATGCTCTCTTTCGGCAACTGCTTTTGGCATGTGTCCATGCTATAAAACATTGCCTAATTTTCTTTC	0	0	0	0	0	0	0	0	0	0	0	0	0	0	0	0	0	0	0	0	0	0	0	0	0	0	0	0	0	0	0	0	0	0	0	0	0	0	0	0	0	0	0	0	0	0	0
chr1.1_015424890|RefMatch_0007	chr1.1_015424890	CTATACTTATGCTCTCTTTCGGCAACTGCTTTTGGCATGTGTCCATGCTATAAACATTGCCTAATTTTCTTTCACCGATCG	0	0	0	0	0	0	0	0	401	322	288	316	329	245	294	341	0	0	0	0	0	0	0	0	251	320	368	340	257	283	381	406	0	0	0	0	0	0	0	0	409	369	353	254	205	247	220
chr1.1_015424890|RefMatch_0008	chr1.1_015424890	CTATACTTATGCTCTCTTTCGGCAACTGCTTTTGGCATGTGTTCATGCTCTAAAACATTGCCTAATTTTCTTTC	151	173	171	180	189	193	147	119	0	0	3	0	0	0	0	0	231	228	179	265	233	202	212	232	2	0	0	0	0	0	0	1	257	157	128	193	141	259	150	280	0	0	0	0	1	0	0
chr1.1_015424890|Ref_0001	chr1.1_015424890	CTATACTTATGCTCTCTTTCGGCAACTGCTTTTGGCACGTGTCCATGCTAACATTGCCTAATTTTCTTTCAAGTTCATTCA	0	0	0	0	0	0	0	0	0	0	0	0	0	0	0	0	0	0	0	0	0	0	0	0	0	0	0	0	0	0	0	0	0	0	0	0	0	0	0	0	0	0	0	0	0	1	0
chr1.1_015712918|Alt_0002	chr1.1_015712918	GCACGGAATAGACTCTATTTGGTTGCATTTCATCCATAGTGTAGATATTTCAAGACTTACTAAGTAATAGTATATCATTTC	0	0	0	0	0	0	0	0	0	0	0	0	0	0	0	0	0	0	0	0	0	0	0	0	0	0	0	0	0	0	0	0	0	0	0	0	0	0	0	0	0	0	0	0	0	0	0
chr1.1_015712918|Ref_0001	chr1.1_015712918	GCACGGAATAGACTCTATTTGGTTGCATTTCATCCATAGTGTAGATAATTCAAGACTTACTAAGTAATAGTATATCATTTC	0	0	0	0	0	0	0	0	0	0	0	0	0	0	0	0	0	0	0	0	0	0	0	0	0	0	0	0	0	0	0	0	0	0	0	0	0	0	0	0	0	0	0	0	0	0	0
chr1.1_016006885|AltMatch_0002	chr1.1_016006885	GGTTTTAGAGGTATCTTTATTTATAAATATGTTTTGGTTACTTATGCTTTCAACTGATTCATCTTTGTCA	0	0	0	0	0	0	0	0	0	0	0	0	0	0	0	0	0	0	0	0	0	0	0	0	0	0	0	0	0	0	0	0	0	0	0	0	0	0	0	0	0	0	0	0	0	0	0
chr1.1_016006885|Alt_0002	chr1.1_016006885	GGTTTTAGAGGTATCTTTATTTATAAATATGTTTTGGTTATTTATGCTTTCAACTGATTCATCTTTGTCACAATAATATTC	0	0	0	0	0	0	0	0	0	0	0	0	0	0	0	0	0	0	0	0	0	0	0	0	0	0	0	0	0	0	0	0	0	0	0	0	0	0	0	0	0	0	0	0	0	0	0
chr1.1_016006885|RefMatch_0001	chr1.1_016006885	GGTTTTAGAGGTATCTTTATTTATAAATATGTTTTGGTTATTGGTGCTTTCAACTGATTCATCTTTGTCA	0	0	0	0	0	0	0	0	0	0	0	0	0	0	0	0	0	0	0	0	0	0	0	0	0	0	0	0	0	0	0	0	0	0	0	0	0	0	0	0	0	0	0	0	0	0	0
chr1.1_016006885|Ref_0001	chr1.1_016006885	GGTTTTAGAGGTATCTTTATTTATAAATATGTTTTGGTTATTGATGCTTTCAACTGATTCATCTTTGTCACAATAATATTC	0	0	0	0	0	0	0	0	0	0	0	0	0	0	0	0	0	0	0	0	0	0	0	0	0	0	0	0	0	0	0	0	0	0	0	0	0	0	0	0	0	0	0	0	0	0	0
chr1.1_016136535|Alt_0002	chr1.1_016136535	AGTTATGCATGTAATTTTGAAATTTCATAAATTTCTCTATACTTCCTTTTGTTTGTTATGTCTTCATCACATGATCAAGAA	0	0	0	0	0	0	0	0	0	0	0	0	0	0	0	0	0	0	0	0	0	0	0	0	0	0	0	0	0	0	0	0	0	0	0	0	0	0	0	0	0	0	0	0	0	0	0
chr1.1_016136535|RefMatch_0002	chr1.1_016136535	AGTTATGCATGTAATTTTGAAATTTCATAAAGTTCTCTATACTTCCTTCTGTTTGTTATGTCTTCATCAC	0	0	0	0	0	0	0	0	0	0	0	0	0	0	0	0	0	0	0	0	0	0	0	0	0	0	0	0	0	0	0	0	0	0	0	0	0	0	0	0	0	0	0	0	0	0	0
chr1.1_016136535|RefMatch_0004	chr1.1_016136535	AGTTATGCATGTAATTTTGAAATTTCATAAAGTTCTCTATGCTTCCTTCTGTTCGTTATGTCTTCATCAC	0	0	0	0	0	0	0	0	0	0	0	0	0	0	0	0	0	0	0	0	0	0	0	0	0	0	0	0	0	0	0	0	0	0	0	0	0	0	0	0	0	0	0	0	0	0	0
chr1.1_016136535|Ref_0001	chr1.1_016136535	AGTTATGCATGTAATTTTGAAATTTCATAAAGTTCTCTATACTTCCTTTTGTTTGTTATGTCTTCATCACATGATCAAGAA	0	0	0	0	0	0	0	0	0	0	0	0	0	0	0	0	0	0	0	0	0	0	0	0	0	0	0	0	0	0	0	0	0	0	0	0	0	0	0	0	0	0	0	1	0	0	0
chr1.1_016221768|AltMatch_0001	chr1.1_016221768	GATATTTCACCATGATGTTATCTCATAATATGATTTTCTAACACTATTCTGCTAGTAGTAGCCAGCTACA	0	0	0	0	0	0	0	0	0	0	0	0	0	0	0	0	0	0	0	0	0	0	0	0	0	0	0	0	0	0	0	0	0	0	0	0	0	0	0	0	0	0	0	0	0	0	0
chr1.1_016221768|Alt_0002	chr1.1_016221768	GATATTTCACCATGATGTTATCTCATAATATTATTTTCTAACACTATTCTGCTAGTAGTAGCCAGCTACATTGAGTGCTAA	0	0	0	0	0	0	0	0	0	0	0	0	0	0	0	0	0	0	0	0	0	0	0	0	0	0	0	0	0	0	0	0	0	0	0	0	0	0	0	0	0	0	0	0	0	0	0
chr1.1_016221768|Ref_0001	chr1.1_016221768	GATATTTCACCATGATGTTATCTCATAATATTATTTTCTAACTCTATTCTGCTAGTAGTAGCCAGCTACATTGAGTGCTAA	0	0	0	0	0	0	0	0	0	0	0	0	0	0	0	0	0	0	0	0	0	0	0	0	0	0	0	0	0	0	0	0	0	0	0	0	0	0	0	0	0	0	0	0	0	0	0
chr1.1_016403559|AltMatch_0001	chr1.1_016403559	CACTGGGAATATACAATAGGTAATTAAGGTTGTTATGTTTCAAAGTTTTATTTTATTTATTGCTTAAAGG	0	0	0	0	0	0	0	0	0	0	0	0	0	0	0	0	0	0	0	0	0	0	0	0	0	0	0	0	0	0	0	0	0	0	0	0	0	0	0	0	0	0	0	0	0	0	0
chr1.1_016403559|AltMatch_0002	chr1.1_016403559	CACTGGGAATATACAATAGGTAATTAAGGTTGTTATGTTTCATAGTTTGATTTTATTTATTGCTTAAAGG	0	0	0	0	0	0	0	0	0	0	0	0	0	0	0	0	0	0	0	0	0	0	0	0	0	0	0	0	0	0	0	0	0	0	0	0	0	0	0	0	0	0	0	0	0	0	0
chr1.1_016403559|AltMatch_0003	chr1.1_016403559	CACTGGGAATATACAATAGGTAATTAAGGTTGTTATGTTTCATAGTTTTATTTTATTTATTGCTTAAAGG	0	0	0	0	0	0	0	0	128	108	134	101	91	54	123	110	0	0	0	0	0	0	0	0	57	83	94	72	112	56	59	120	0	0	0	0	0	0	0	0	120	105	101	95	42	76	71
chr1.1_016403559|Alt_0002	chr1.1_016403559	CACTGGGAATATACAATAGGTAATTAAGGTTATTATGTTTCATAGTTTTATTTTATTTATTGCTTAAAGGTAATAGTAGTA	0	0	0	0	0	0	0	0	0	0	0	0	0	0	0	0	0	0	0	0	0	0	0	0	0	0	0	0	0	0	0	0	0	0	0	0	0	0	0	0	0	0	0	0	0	0	0
chr1.1_016403559|RefMatch_0002	chr1.1_016403559	CACTGGGAATATACAATAGGTAATTAAGGTTGTTATGTTTCATATTTTCCTTTATTTTATTTATTGCTTAAAGG	83	98	84	97	102	115	64	14	0	0	0	0	0	0	0	0	85	128	82	82	119	100	105	91	0	0	0	0	0	0	0	0	105	112	62	72	116	127	67	122	0	0	0	1	0	0	0
chr1.1_016403559|Ref_0001	chr1.1_016403559	CACTGGGAATATACAATAGGTAATTAAGGTTATTATGTTTCATATTTTTATTTTATTTATTGCTTAAAGGTAATAGTAGTA	0	0	0	0	0	0	0	0	0	0	0	0	0	0	0	0	0	0	0	0	0	0	0	0	0	0	0	0	0	0	0	0	0	0	0	0	0	0	0	0	0	0	0	0	0	0	0
chr1.1_016522945|AltMatch_0001	chr1.1_016522945	TGTGTGAAGTTTGAGAATAATTAACCAATCAAGTATTTGATAATAGACTGTTCCTAACTGTTAGGACTGA	0	0	0	0	0	0	0	0	0	0	0	0	0	0	0	0	0	0	0	0	0	0	0	0	0	0	0	0	0	0	0	0	0	0	0	0	0	0	0	0	0	0	0	0	0	0	0
chr1.1_016522945|AltMatch_0002	chr1.1_016522945	TGTGTGAAGTTTGAGAATAATTAACCAATCAAGCATTTGAGAATAGACCGTTCCTAACTGTTAGAACTTAGAATAATGGGA	0	0	0	0	0	0	0	0	0	0	0	0	0	0	0	0	0	0	0	0	0	0	0	0	0	0	0	0	0	0	0	0	0	0	0	0	0	0	0	0	0	0	0	0	0	0	0
chr1.1_016522945|AltMatch_0003	chr1.1_016522945	TGTGTGAAGTTTGAGAATAATTAACCAATCAAGCATTTGAGAATAGACCGTTCCTAACTGTTAGGACTGA	0	0	0	0	0	0	0	0	0	0	0	0	0	0	0	0	0	0	0	0	0	0	0	0	0	0	0	0	0	0	0	0	0	0	0	0	0	0	0	0	1	0	0	0	0	0	0
chr1.1_016522945|AltMatch_0004	chr1.1_016522945	TGTGTGAAGTTTGAGAATAATTAACCAATCAAGCATTTGAGACTAGACCGTTCCTAACTGTTAGGACTGA	0	0	0	0	0	0	0	0	0	0	0	0	0	0	0	0	0	0	0	0	0	0	0	0	0	0	0	0	0	0	0	0	0	0	0	0	0	0	0	0	0	0	0	0	0	0	0
chr1.1_016522945|AltMatch_0005	chr1.1_016522945	TGTGTGAAGTTTGAGAATAATTAACCAATCAAGTATTTGAGAATAGACCGTTCCTAACTGTTAGGACTGA	0	0	0	0	0	0	0	0	63	101	101	92	85	0	1	47	0	0	0	0	0	0	0	0	79	123	115	61	73	0	1	27	0	0	0	0	0	0	0	0	115	103	68	55	0	0	1
chr1.1_016522945|AltMatch_0006	chr1.1_016522945	TGTGTGAAGTTTGAGAATAATTAACCAATCAAGTATTTGATACTAGACCGTTCCTAACTGTTAGGACTGA	0	0	0	0	0	0	0	0	0	0	0	0	0	0	0	0	0	0	0	0	0	0	0	0	0	0	0	0	0	0	0	0	0	0	0	0	0	0	0	0	0	0	0	0	0	0	0
chr1.1_016522945|AltMatch_0007	chr1.1_016522945	TGTGTGAAGTTTGAGAATAATTAACCAATCAAGCATTTGAGAATAGACCGTTCCTAACTGTTAGAACTTAGAATAATGGAA	0	0	0	0	0	0	0	0	0	0	0	0	0	0	0	0	0	0	0	0	0	0	0	0	0	0	0	0	0	0	0	0	0	0	0	0	0	0	0	0	0	0	0	0	0	0	0
chr1.1_016522945|Alt_0002	chr1.1_016522945	TGTGTGAAGTTTGAGAATAATTAACCAATCAAGTATTTGATAATAGACCGTTCCTAACTGTTAGGACTGAATAATGGGAAG	334	464	340	384	298	369	311	135	1	0	0	0	0	0	0	0	413	606	397	289	375	415	466	341	2	0	1	0	0	0	0	1	491	431	353	432	436	455	325	468	1	0	0	0	0	0	0
chr1.1_016522945|Ref_0001	chr1.1_016522945	TGTGTGAAGTTTGAGAATAATTAACCAATCAAGTATTTGATAATAGATCGTTCCTAACTGTTAGGACTGAATAATGGGAAG	0	1	0	0	0	0	0	0	0	0	0	0	0	0	0	0	0	1	0	0	0	0	0	0	0	0	0	0	0	0	0	0	0	0	0	0	0	1	1	0	0	0	0	0	0	0	0
chr1.1_016563045|Alt_0002	chr1.1_016563045	TAGCCAGCGCTTCTAAAGGGATGTGTATTCTATCGTTGTTAAAGACATCGCTTATTATATCAGTTGATATAATTCAAAGTT	0	0	0	0	0	0	0	0	0	0	0	0	0	0	0	0	0	0	0	0	0	0	0	0	0	0	0	0	0	0	0	0	0	0	0	0	0	0	0	0	0	0	0	0	0	0	0
chr1.1_016563045|RefMatch_0003	chr1.1_016563045	TAGCCAGCGCTTCTAAAGGGATGTGTATTCTATCGTTGTTAAAGACATCGCGTTTTATATCAGTTGATAT	0	0	0	0	0	0	0	0	0	0	0	0	0	0	0	0	0	0	0	0	0	0	0	0	0	0	0	0	0	0	0	0	0	0	0	0	0	0	0	0	0	0	0	0	0	0	0
chr1.1_016563045|RefMatch_0004	chr1.1_016563045	TAGCCAGCGCTTCTAAAGGGATGTGTATTCTATCGTTGTTAAAGGCACCGCTTTTTATATCAGTTGATATAATTCAAAGTT	0	0	0	0	0	0	0	0	0	0	0	0	0	0	0	0	0	0	0	0	0	0	0	0	0	0	0	0	0	0	0	0	0	0	0	0	0	0	0	0	0	0	0	0	0	0	0
chr1.1_016563045|RefMatch_0005	chr1.1_016563045	TAGCCAGCGCTTCTAAAGGGATGTGTATTCTATCGTTGTTAAAGGCATCGCTTTTTATATCAGTTGATAT	0	0	0	0	0	0	0	0	0	0	0	0	0	0	0	0	0	0	0	0	0	0	0	0	0	0	0	0	0	0	0	0	0	0	0	0	0	0	0	0	0	0	0	0	0	0	0
chr1.1_016563045|RefMatch_0006	chr1.1_016563045	TAGCCAGCGCTTCTAAAGGGATGTGTATTCTATCGTTGTTAAAGGAAGCGCTTTTTTATATCAGTTGATAT	0	0	0	0	0	0	0	0	0	0	0	0	0	0	0	0	0	0	0	0	0	0	0	0	0	0	0	0	0	0	0	0	0	0	0	0	0	0	0	0	0	0	0	0	0	0	0
chr1.1_016563045|RefMatch_0009	chr1.1_016563045	TAGCCAGCGCTTCTAAAGGGATGTGTATTCTATCGTTGTTAAAGGAAGCGCTTTTTATATCAGTTGATAT	0	0	0	0	0	0	0	0	0	0	0	0	0	0	0	0	0	0	0	0	0	0	0	0	0	0	0	0	0	0	0	0	0	0	0	0	0	0	0	0	0	0	0	0	1	0	0
chr1.1_016563045|RefMatch_0010	chr1.1_016563045	TAGCCAGCGCTTCTAAAGGGATGTGTATTCTATCGTTGTTAAAGGACGCGCTTTTTATATCAGTTGATAT	0	0	0	0	0	0	0	0	0	0	0	0	0	0	0	0	0	0	0	0	0	0	0	0	0	0	0	0	0	0	0	0	0	0	0	0	0	0	0	0	0	0	0	0	0	0	0
chr1.1_016563045|RefMatch_0011	chr1.1_016563045	TAGCCAGCGCTTCTAAAGGGATGTGTATTCTATCGTTGTTAAAGGCAGCGCTTTTTATATCAGTTGATAT	17	11	13	17	17	23	16	6	0	0	0	0	0	0	0	0	21	27	17	41	22	27	21	17	1	0	0	0	0	0	0	0	22	20	13	31	13	17	8	25	0	0	0	0	0	0	0
chr1.1_016563045|RefMatch_0012	chr1.1_016563045	TAGCCAGCGCTTCTAAAGGGATGTGTATTCTATCGTTGTTAAAGGCAGCTCTTTTATATCAGTTGATAT	0	0	0	0	0	0	0	0	0	0	0	0	0	0	0	0	0	0	0	0	0	0	0	0	0	0	0	0	0	0	0	0	0	0	0	0	0	0	0	0	0	0	0	0	0	0	0
chr1.1_016563045|RefMatch_0013	chr1.1_016563045	TAGCCAGCGCTTCTAAAGGGATGTGTATTCTATCGTTGTTAAAGAAGCGCTTTTTTATATCAGTTGATAT	0	0	0	0	0	0	0	0	0	0	0	0	0	0	0	0	0	0	0	0	0	0	0	0	0	0	0	0	0	0	0	0	0	0	0	0	0	0	0	0	0	0	0	0	0	0	0
chr1.1_016563045|RefMatch_0014	chr1.1_016563045	TAGCCAGCGCTTCTAAAGGGATGTGTATTCTATCGTTGTTAAAGGCCGCGCTTTTTATATCAGTTGATAT	0	0	0	0	0	0	0	0	0	0	0	0	0	0	0	0	0	0	0	0	0	0	0	0	0	0	0	0	0	0	0	0	0	0	0	0	0	0	0	0	0	0	0	0	0	0	0
chr1.1_016563045|Ref_0001	chr1.1_016563045	TAGCCAGCGCTTCTAAAGGGATGTGTATTCTATCGTTGTTAAAGACATCGCTTTTTATATCAGTTGATATAATTCAAAGTT	0	0	0	0	0	0	0	0	0	0	0	0	0	0	0	0	0	0	0	0	0	0	0	0	0	0	0	0	0	0	0	0	0	0	0	0	0	0	0	0	0	0	0	0	0	0	0
chr1.1_016763798|AltMatch_0001	chr1.1_016763798	CTTCTGGACTGTCTTTTAGCCTGAAAGGGTGGCTGATGTTATGAACACCACACCTTCTTGAACATGACTC	0	0	0	0	0	0	0	0	0	0	0	0	0	0	0	0	0	0	0	0	0	0	0	0	0	0	563	96	0	0	0	0	0	0	0	0	0	0	0	0	0	0	0	0	0	0	0
chr1.1_016763798|AltMatch_0003	chr1.1_016763798	CTTCTGGACTGTCTTTTAGCCTGAAAGGGTGGCTGACGTTATGAACACCACACCTTTTTGAACATGACTC	0	0	0	0	0	0	0	0	0	457	0	62	0	0	0	0	0	0	0	0	0	0	0	0	0	0	0	49	0	435	484	285	0	0	0	0	0	0	0	0	2	1	265	320	0	493	190
chr1.1_016763798|AltMatch_0004	chr1.1_016763798	CTTCTGGACTGTCTTTTAGCCTGAAAGGGTGGCTGATGTTATGAACACCACACCTTGTCGAACATGACTC	0	0	0	0	0	0	0	0	0	0	0	0	0	0	0	0	0	0	0	0	0	0	0	0	0	0	0	0	0	0	0	0	0	0	0	0	0	0	0	0	0	0	0	0	0	0	0
chr1.1_016763798|AltMatch_0005	chr1.1_016763798	CTTCTGGACTGTCTTTTAGCCTGAAAGGGTGGCTGATGTTATGAACACCACACCTTTTTGAACATGACTC	0	0	0	0	0	0	0	0	1103	0	759	684	1013	153	245	603	0	0	0	0	0	0	0	0	906	706	0	634	939	0	0	383	0	0	0	0	0	0	0	0	0	0	111	12	735	0	191
chr1.1_016763798|AltMatch_0006	chr1.1_016763798	CTTCTGGACTGTCTTTTAGCCTGAAAGGGTGGCTGATGTTATGGGCACCACACCTTCGAGAACATGACTC	0	0	0	0	0	0	0	0	7	8	8	12	9	3	8	9	0	0	0	0	0	0	0	0	0	3	6	3	4	0	5	15	0	0	0	0	0	0	0	0	14	4	5	5	0	21	5
chr1.1_016763798|Alt_0002	chr1.1_016763798	CTTCTGGACTGTCTTTTAGCCTGAAAGGGTGGCTGATGTTATGAACACCACACTTTCTTGAACATGACTCTTTTTGCTCAT	0	0	0	0	0	0	0	0	0	0	0	0	0	0	0	0	0	0	0	0	0	0	0	0	0	0	0	0	0	0	0	0	0	0	0	0	0	0	0	0	0	0	0	0	0	0	0
chr1.1_016763798|RefMatch_0002	chr1.1_016763798	CTTCTGGACTGTCTTTTAGCCTGAAAGGGTGGCTGATGTTATGAACACCGCACCTTCTTGAACATGACTC	1	0	0	0	1	0	0	0	0	0	0	0	0	0	0	0	0	2	0	2	2	1	1	0	0	0	0	0	0	0	0	0	0	1	0	1	1	0	0	4	0	0	0	0	0	0	0
chr1.1_016763798|RefMatch_0004	chr1.1_016763798	CTTCTGGACTGTCTTTTAGCCTGAAAGGGTGGCTGATGTTATGGACACCGCACCTTCTTGAACATGACTC	0	0	0	0	0	0	0	0	0	27	0	5	0	0	0	2	0	0	0	0	0	0	0	0	20	19	36	16	22	30	0	17	0	0	0	0	0	0	0	0	0	0	32	11	12	0	4
chr1.1_016763798|RefMatch_0006	chr1.1_016763798	CTTCTGGACTGTCTTTTAGCCTGAAAGGGGGGCTAATGTTATGAACACCGCACCACCTTCTTGAACATGACTC	0	0	0	0	0	0	0	0	0	0	0	0	0	0	0	0	0	0	0	0	0	0	0	0	0	0	0	0	0	0	0	0	0	0	0	0	0	0	0	0	0	0	0	0	0	0	0
chr1.1_016763798|RefMatch_0007	chr1.1_016763798	CTTCTGGACTGTCTTTTAGCCTGAAAGGGTGGCTGATGTTATGAACACCGCACCTTCTTAAACATGACTC	0	0	0	0	0	0	0	0	0	0	0	0	0	0	0	0	0	0	0	0	0	0	0	0	0	0	0	0	0	0	0	0	0	0	0	0	0	0	0	0	0	0	0	0	0	0	0
chr1.1_016763798|RefMatch_0008	chr1.1_016763798	CTTCTGGACTGTCTTTTAGCCTGAAAGGGTGGCTGATGTTATGGACACCGCACCTTCGTGAACATGACTC	0	0	0	0	0	0	0	0	0	0	0	0	0	0	0	0	0	0	0	0	0	0	0	0	0	0	0	0	0	0	0	0	0	0	0	0	0	0	0	0	0	0	0	0	0	0	0
chr1.1_016763798|RefMatch_0009	chr1.1_016763798	CTTCTGGACTGTCTTTTAGCCTGAAAGGGTGGCTGATGTTATGAACACTGCACCTTCTTGAACATGACTC	0	0	0	0	0	0	0	0	0	0	0	0	0	0	0	0	0	0	0	0	0	0	0	0	0	0	0	0	0	0	0	0	0	0	0	0	0	0	0	0	0	0	0	0	0	0	0
chr1.1_016763798|Ref_0001	chr1.1_016763798	CTTCTGGACTGTCTTTTAGCCTGAAAGGGTGGCTGATGTTATGAACACCGCACTTTCTTGAACATGACTCTTTTTGCTCAT	0	0	0	1	0	0	0	0	0	0	0	0	0	0	0	0	0	0	0	0	0	0	0	0	0	0	0	0	0	0	0	0	0	0	0	0	0	0	0	0	0	0	0	0	0	0	0
chr1.1_016976894|Alt_0002	chr1.1_016976894	TGCATGTGAAACTCAGACTAGTAATTGGTCTTCAGATGAATTTTTATGCTATATTGTTTGGTGATCTCATATGGTTGTAAT	1	0	0	0	0	0	0	0	0	0	0	0	0	0	0	0	0	0	0	0	0	0	0	0	0	0	0	0	0	0	0	0	0	0	0	0	0	0	0	0	0	0	0	0	0	0	0
chr1.1_016976894|RefMatch_0001	chr1.1_016976894	TGCATGTGAAACTCAGACTAGTAATTGGTTTTCAGATGAATTTTCATGCTATATTGTTTGGTGATCTCAT	0	0	0	0	0	0	0	0	0	0	0	0	0	0	0	0	0	0	0	0	0	0	0	0	0	0	0	0	0	0	0	0	0	0	0	0	0	0	0	0	0	0	0	0	0	0	0
chr1.1_016976894|RefMatch_0002	chr1.1_016976894	TGCATGTGAAACTCAGACTAGTAATTGGTTTTCAGATGAATTTTTACGCTATATTGTTTGGTGATCTCAT	479	592	486	620	467	480	505	124	0	0	2	0	1	1	0	0	586	686	467	566	581	578	613	578	6	0	0	3	0	0	0	0	625	541	449	628	610	706	449	618	1	2	0	0	0	0	0
chr1.1_016976894|Ref_0001	chr1.1_016976894	TGCATGTGAAACTCAGACTAGTAATTGGTTTTCAGATGAATTTTTATGCTATATTGTTTGGTGATCTCATATGGTTGTAAT	1	0	1	0	0	0	0	0	0	0	0	0	0	0	0	0	1	3	0	0	0	2	1	1	0	0	0	0	0	0	0	0	0	0	1	0	1	0	1	1	0	0	0	0	0	0	0
chr1.1_017030914|AltMatch_0001	chr1.1_017030914	CTACCTCTTTAATTATTATTGCAGACCGTTTTGACTTGGAATCAAGCAATTCAACATCAGTCTTCCCTCT	0	0	0	0	0	0	0	0	0	0	0	0	0	1	1	0	0	0	0	0	0	0	0	0	0	0	0	0	0	0	0	0	0	0	0	0	0	0	0	0	0	1	0	0	1	0	0
chr1.1_017030914|Alt_0002	chr1.1_017030914	CTACCTCTTTAATTATTATTGCAGACCGTTTTGACTTAGAATCAAGCAATTCAACATCAGTCTTCCCTCTGACGACAACAC	2	5	7	8	4	2	6	3	1676	1490	1383	1393	1607	1028	1349	1549	4	3	6	0	5	2	6	7	1227	1590	1458	1694	1465	1268	1662	1626	7	1	6	3	3	1	4	5	1664	1479	1506	1409	1337	1732	1399
chr1.1_017030914|Ref_0001	chr1.1_017030914	CTACCTCTTTAATTATTATTGCAGACCGTTTTGACTTAGAATCAAGCAGTTCAACATCAGTCTTCCCTCTGACGACAACAC	0	0	0	0	0	0	0	0	0	0	0	1	0	0	0	0	0	0	0	0	0	0	0	0	0	1	0	0	0	0	0	0	0	0	0	0	0	0	0	0	0	0	1	1	1	0	0
chr1.1_017368305|AltMatch_0001	chr1.1_017368305	AACTGATCACTTTCGGTCACAATATCCTGTGTTAAAAGATTAGAGTGCAATCAATAGTTAATCTAAAAGG	401	405	324	379	362	311	345	96	1	0	0	0	0	0	0	1	387	492	373	228	295	347	425	345	0	0	1	0	0	0	0	0	469	371	220	349	258	380	312	350	0	0	0	0	0	3	0
chr1.1_017368305|AltMatch_0002	chr1.1_017368305	AACTGATCACTTTCGGTCACAATATCCTGTGTTAAAAGATTAGAGTGTAATAAATAGTTAATCTAAAAGG	0	0	0	0	0	0	0	0	317	317	295	287	290	149	290	297	0	0	0	0	0	0	0	0	294	271	320	318	421	265	355	311	0	0	0	0	0	0	0	0	1	0	162	162	254	397	338
chr1.1_017368305|Alt_0002	chr1.1_017368305	AACTGATCACTTTCGGTCACAATATCCTGTGTTAAAAGATTAGAGTGTAATCAATAGTTAATCTAAAAGGATTTGAATCAT	0	0	0	0	0	0	1	0	0	0	0	0	0	0	0	0	0	0	1	0	1	0	0	0	0	0	0	0	0	0	0	0	0	0	0	0	0	0	0	0	0	0	0	0	0	0	0
chr1.1_017368305|RefMatch_0001	chr1.1_017368305	AACTGATCACTTTCGGTCACAATATCCTGTGTTAAAAGATTAGAGTGCAATCAGTAGTTAATCTAAAAGG	0	0	0	0	0	0	0	0	0	0	0	0	0	0	0	0	0	0	0	0	0	0	0	0	0	0	0	0	0	0	0	0	0	0	0	0	0	0	0	0	0	0	0	0	0	0	0
chr1.1_017368305|Ref_0001	chr1.1_017368305	AACTGATCACTTTCGGTCACAATATCCTGTGTTAAAAGATTAGAGTGTAATCAGTAGTTAATCTAAAAGGATTTGAATCAT	0	0	0	0	1	0	0	0	0	0	1	0	0	0	0	0	0	0	0	0	0	0	0	0	0	0	0	0	0	0	0	0	0	0	0	0	0	0	0	0	0	0	0	0	0	0	0
chr1.1_017502654|Alt_0002	chr1.1_017502654	GTGTCTCATTAAACCGAAATCACGGTACACAAGTCAATGCTTGTTTTTGAAGTTAACCATACTTGACTTAGAGGAGGGTTA	0	0	0	0	0	0	0	0	0	0	0	0	0	0	0	0	0	0	0	0	0	0	0	0	0	0	0	0	0	0	0	0	0	0	0	0	0	0	0	0	0	0	0	0	0	0	0
chr1.1_017502654|RefMatch_0002	chr1.1_017502654	GTGTCTCATTAAACCGAAATCACGGTACACAACTCAATGTTTGTTTTTGAAGTTAACCATACTTGACTTA	0	0	0	0	0	0	0	0	0	0	0	0	0	0	0	0	0	0	0	0	0	0	0	0	0	0	0	0	0	0	0	0	0	0	0	0	0	0	0	0	0	0	0	0	0	0	0
chr1.1_017502654|Ref_0001	chr1.1_017502654	GTGTCTCATTAAACCGAAATCACGGTACACAACTCAATGCTTGTTTTTGAAGTTAACCATACTTGACTTAGAGGAGGGTTA	0	0	0	0	0	0	0	0	0	0	0	0	0	0	0	0	0	0	0	0	0	0	0	0	0	0	0	0	0	0	0	0	0	0	0	0	0	0	0	0	0	0	0	0	0	0	0
chr1.1_017604907|Alt_0002	chr1.1_017604907	TATGTTGCCTTTCATCTCATCATGTTCAGTAAGTTTTCATTCAGCATCATTTCTTACACAACAGTACAAGATTATACAGTG	0	0	0	0	0	0	0	0	0	0	0	0	0	0	0	0	0	0	0	0	0	0	0	0	0	0	0	0	0	0	0	0	0	0	0	0	0	0	0	0	0	0	0	0	0	0	0
chr1.1_017604907|Ref_0001	chr1.1_017604907	TATGTTGCCTTTCATCTCATCATGTTCAGTAAGTTTTCATTCAACATCATTTCTTACACAACAGTACAAGATTATACAGTG	0	0	0	0	0	0	0	0	0	0	0	0	0	0	0	0	0	0	0	0	0	0	0	0	0	0	0	0	0	0	0	0	0	0	0	0	0	0	0	0	0	0	0	0	0	0	0
chr1.1_017863839|AltMatch_0001	chr1.1_017863839	ATCTTGTAACTGTTTGCCACATTCTTCACAGATTCCACCAGCTTGCTTTGGAGATGTTGATGTCTTTGCT	0	0	0	0	0	0	0	0	0	0	0	0	0	0	0	0	0	0	0	0	0	0	0	0	0	0	0	0	0	0	0	0	0	0	0	0	0	0	0	0	0	0	0	0	0	0	1
chr1.1_017863839|Alt_0002	chr1.1_017863839	ATCTTGTAACTGTTTGCCACATTCTTCACAGATTCCACCAGCTTGCTTTTGAGATGTTGATGTCTTTGCTACTGATAGTCG	0	0	0	0	0	0	0	0	2	0	0	0	0	0	0	0	0	0	0	0	0	0	0	0	0	0	0	0	0	0	0	0	0	0	0	0	0	0	0	0	0	1	0	0	0	0	0
chr1.1_017863839|RefMatch_0001	chr1.1_017863839	ATCTTGTAACTGTTTGCCACATTCTTCACAAAATCCACCAGCTTGCTTTTGAGATGTTGATGTCTTTGCT	0	0	0	0	0	0	0	0	0	0	0	0	0	2	0	0	0	0	0	0	0	0	0	0	0	0	0	1	0	0	0	0	0	0	0	0	0	0	0	0	0	2	0	0	0	0	0
chr1.1_017863839|RefMatch_0003	chr1.1_017863839	ATCTTGTAACTGTTTGCCACATTCTTCACAAATTCCACCTGCTTGCTTTTGAGATGTTGATGTCTTTGCT	0	0	0	0	0	0	0	0	0	0	0	0	0	0	0	0	0	0	0	0	0	0	0	0	0	0	0	0	0	0	0	0	0	0	0	0	0	0	0	0	0	0	0	0	0	0	0
chr1.1_017863839|RefMatch_0005	chr1.1_017863839	ATCTTGTAACTGTTTGCCACATTCTTCACAAATTCCACCAGCTTGCTTTGGAGATGTTGATGTCTTTGCT	32	24	29	70	42	25	48	20	211	110	91	87	74	48	75	72	48	50	39	50	47	54	32	50	76	127	91	57	113	109	169	166	45	15	32	49	21	61	57	47	146	135	174	122	90	124	88
chr1.1_017863839|RefMatch_0006	chr1.1_017863839	ATCTTGTAACTGTTTGCCACATTCTTCACAAATTCCACCTGCTTGCTTTGGAGATGTTGATGTCTTTGCT	0	0	0	0	0	0	0	0	0	0	0	0	0	0	0	0	0	0	0	0	0	0	0	0	0	0	0	0	0	0	0	0	0	0	0	0	0	0	0	0	0	0	0	0	0	0	0
chr1.1_017863839|RefMatch_0007	chr1.1_017863839	ATCTTGTAACTGTTTGCCACATTCTTCACAAATTCCACCAGCTTGCTTGTGAGATGTTGATGTCTTTGCT	3	3	0	10	2	2	4	5	22	15	18	9	8	13	16	10	6	8	3	5	5	5	3	4	8	9	9	8	16	9	24	20	4	3	3	3	2	4	4	6	11	13	22	7	15	18	11
chr1.1_017863839|RefMatch_0008	chr1.1_017863839	ATCTTGTAACTGTTTGCCACATTCTTCACAAAATCCACCAGCTTGCTTGTGAGATGTTGATGTCTTTGCT	0	0	0	0	0	0	0	0	0	0	0	0	0	0	0	0	0	0	0	0	0	0	0	0	0	0	0	0	0	0	0	0	0	0	0	0	0	0	0	0	0	0	0	0	0	0	0
chr1.1_017863839|RefMatch_0009	chr1.1_017863839	ATCTTGTAACTGTTTGCCACATTCTTCACAAAATCCACCAGCTTGCTTTGGAGATGTTGATGTCTTTGCT	0	0	0	0	0	0	0	0	0	0	0	0	0	0	0	0	0	0	0	0	0	0	0	0	0	0	0	0	0	0	0	0	0	0	0	0	0	0	0	0	0	0	0	0	0	0	0
chr1.1_017863839|RefMatch_0010	chr1.1_017863839	ATCTTGTAACTGTTTGCCACATTCTTCACAAATTCCACCAGCTTGCTTTGGAGATGTTGGTGTCTTTGCT	0	0	0	0	0	0	0	0	0	0	0	0	0	0	0	0	0	0	0	0	0	0	0	0	0	0	0	0	0	0	0	0	0	0	0	0	0	0	0	0	0	0	1	0	0	0	0
chr1.1_017863839|RefMatch_0011	chr1.1_017863839	ATCTTGTAACTGTTTGCCACATTCTTCACAAATTCCACCAGGTTGCTTTGGAGATGTTGATGTCTTTGCT	0	0	0	0	0	0	0	0	0	0	0	0	0	0	0	0	0	0	0	0	0	0	0	0	0	0	0	0	0	0	0	0	0	0	0	0	0	0	0	0	0	0	0	0	0	0	0
chr1.1_017863839|RefMatch_0012	chr1.1_017863839	ATCTTGTAACTGTTTGCCACATTCTTCACAAATTCCACCAGGTTGCTTTTGAGATGTTGATGTCTTTGCT	0	0	0	0	0	0	0	0	0	0	0	0	0	0	0	0	0	0	0	0	0	0	0	0	0	0	0	0	0	0	0	0	0	0	0	0	0	0	0	0	0	0	0	0	0	0	0
chr1.1_017863839|Ref_0001	chr1.1_017863839	ATCTTGTAACTGTTTGCCACATTCTTCACAAATTCCACCAGCTTGCTTTTGAGATGTTGATGTCTTTGCTACTGATAGTCG	289	284	304	327	217	237	330	170	1031	826	682	793	901	566	772	657	348	302	329	309	417	300	363	341	695	849	739	835	692	745	915	973	325	255	281	369	193	333	291	362	1151	812	915	769	703	789	720
chr1.1_018083264|AltMatch_0001	chr1.1_018083264	TGCTGCTGCTCTAGGTCGAGGGATTTCAGGTTTTATTACAGCACAAGGGAGAACAGGTCAAAATGATGCA	0	0	0	1	0	0	0	0	0	0	0	0	0	0	0	0	0	0	0	0	0	0	0	0	0	0	0	0	0	0	0	0	0	0	0	1	1	0	0	0	0	0	0	0	0	0	0
chr1.1_018083264|AltMatch_0002	chr1.1_018083264	TGCTGCTGCTCTAGGTCGAGGGATTTCGGGTTTTATTACAGCACAAGGGAGAACAGGTCAAAATGATGCA	0	0	0	0	0	0	0	0	0	0	0	0	0	0	0	0	0	0	0	0	0	0	0	0	0	0	0	0	0	0	0	0	0	0	0	0	0	0	0	0	0	0	0	0	0	0	0
chr1.1_018083264|AltMatch_0003	chr1.1_018083264	TGCTGCTGCTCTAGGTCGACGGATTGCTGGTTTTATTACAGCACAAGGGAGAACAGGTCAAAATGATGCA	0	0	0	0	0	0	0	0	0	0	0	0	0	0	0	0	0	0	0	0	0	0	0	0	0	0	0	0	0	0	0	0	0	0	0	0	0	0	0	0	0	0	0	0	0	0	0
chr1.1_018083264|AltMatch_0004	chr1.1_018083264	TGCTGCTGCTCTAGGTCGAGAGATTCCAGGTTTTATTACAGCACAAGGGAGAACAGGTCAAAATGATGCA	0	0	0	0	0	0	0	0	329	290	232	243	243	154	209	189	0	0	0	0	0	0	0	0	259	219	257	232	222	232	266	280	0	0	0	0	0	0	0	0	297	258	252	189	206	194	191
chr1.1_018083264|AltMatch_0005	chr1.1_018083264	TGCTGCTGCTCTAGGTCGAGGGATTGCTGGTTTTATTACAGCACAAGGGAGAACAGGTCAAAATGATGCA	0	0	0	0	0	0	0	0	0	0	0	0	0	0	0	0	0	0	0	0	0	0	0	0	0	0	0	0	0	0	0	0	0	0	0	0	0	0	0	0	0	0	0	0	0	0	0
chr1.1_018083264|Alt_0002	chr1.1_018083264	TGCTGCTGCTCTAGGTCGAGGGATTTCTGGTTTTATTACAGCACAAGGGAGAACAGGTCAAAATGATGCAAATGGTTTTGT	625	728	610	693	637	612	690	294	1	0	1	1	0	0	0	0	760	831	650	572	696	676	864	711	6	1	0	0	1	0	0	0	869	636	529	721	362	698	579	686	1	0	0	0	1	2	0
chr1.1_018083264|Ref_0001	chr1.1_018083264	TGCTGCTGCTCTAGGTCGAGGAATTTCTGGTTTTATTACAGCACAAGGGAGAACAGGTCAAAATGATGCAAATGGTTTTGT	0	0	0	0	0	0	0	0	0	0	0	0	0	0	0	0	0	0	0	0	0	1	0	0	0	0	0	0	0	0	0	0	0	0	0	0	0	0	0	0	0	0	0	0	0	0	0
chr1.1_018128065|AltMatch_0001	chr1.1_018128065	GTACCTTGGAGATGTTTCTTGTTGTGAGACTTTGCAGGATACTCCCAGTCATAGCATCTGAAGCTGTAGA	56	55	71	58	50	43	64	16	0	1	0	0	0	0	0	0	45	32	60	26	46	46	51	34	0	0	0	0	0	0	0	0	40	26	50	34	34	31	70	33	0	0	0	0	0	0	0
chr1.1_018128065|Alt_0002	chr1.1_018128065	GTACCTTGGAGATGTTTCTTGTTGTGTGACTTTGCTGGATACTCCCAGTCATAGCATCTGAAGCTGTAGACTTTACCGACT	0	0	0	0	0	0	0	0	0	0	0	0	0	0	0	0	0	0	0	0	0	0	0	0	0	0	0	0	0	0	0	0	0	0	0	0	0	0	0	0	0	0	0	0	0	0	0
chr1.1_018128065|RefMatch_0001	chr1.1_018128065	GTACCTTGGAGATGTTTCTTGTTATGAGACTTTGCAGGATACTCCCAGTCATAGCATCTGAAGCTGTAGA	0	0	0	0	0	0	0	0	0	0	2	0	0	0	0	1	0	0	0	0	0	0	0	0	0	0	0	0	0	2	0	0	0	0	0	0	0	0	0	0	0	0	2	0	0	0	1
chr1.1_018128065|RefMatch_0002	chr1.1_018128065	GTACCTTGGAGATGTTTCTTGTTATGTGACTTTGCAGGATACTCCCAGTCATAGCATCTGAAGCTGTAGA	0	0	0	0	0	0	0	0	0	0	0	0	0	0	0	0	0	0	0	0	0	0	0	0	0	0	0	0	0	0	0	0	0	0	0	0	0	0	0	0	0	0	0	0	0	0	0
chr1.1_018128065|RefMatch_0005	chr1.1_018128065	GTACCTTGGAGATGTTTCTTGTCATGAGACTTTGCAGGATACTCCCAGTCATAGCATCTGAAGCTGTAGA	0	0	0	0	0	0	0	0	2	0	0	0	0	0	0	0	0	0	0	0	0	0	0	0	0	0	0	0	0	0	0	0	0	0	0	0	0	0	0	0	0	0	0	0	0	0	0
chr1.1_018128065|RefMatch_0006	chr1.1_018128065	GTACCTTGGAGATGTTTCTTGTTATGAGACTTTGCAGGATACTCCCAATCATAGCATCTGAAGCTGTAGA	0	0	0	0	0	0	0	0	488	499	474	459	484	384	465	444	0	0	0	0	0	0	0	0	430	470	573	504	461	408	414	472	0	0	0	0	0	0	0	0	495	442	441	466	346	373	428
chr1.1_018128065|RefMatch_0007	chr1.1_018128065	GTACCTTGGAGATGTTTCTTGTTATGAGACTTTGCAGGATATTCCCAGTCATAGCATCTGAAGCTGTAGA	0	0	0	0	0	0	0	0	0	0	0	0	0	0	0	0	0	0	0	0	0	0	0	0	0	0	0	0	0	0	0	0	0	0	0	0	0	0	0	0	0	0	0	0	0	0	0
chr1.1_018128065|RefMatch_0008	chr1.1_018128065	GTACCTTGGAGATGTTTCTTGTTATGAGACTTTGCAGGATACTCCCAGTTATAGCATCTGAAGCTGTAGA	0	0	0	0	0	0	0	0	0	0	0	0	0	0	0	0	0	0	0	0	0	0	0	0	0	0	0	0	0	0	0	0	0	0	0	0	0	0	0	0	0	0	0	0	0	0	0
chr1.1_018128065|RefMatch_0009	chr1.1_018128065	GTACCTTGGAGATGTTTCTTGTTATGTGATTTTGCAGGATACTCCCAGTCATAGCATCTGAAGCTGTAGA	0	0	0	0	0	0	0	0	0	0	0	0	0	0	0	0	0	0	0	0	0	0	0	0	0	0	0	0	0	0	0	0	0	0	0	0	0	0	0	0	0	0	0	0	0	0	0
chr1.1_018128065|Ref_0001	chr1.1_018128065	GTACCTTGGAGATGTTTCTTGTTATGTGACTTTGCTGGATACTCCCAGTCATAGCATCTGAAGCTGTAGACTTTACCGACT	0	0	0	0	0	0	0	0	0	0	0	0	0	0	0	0	0	0	0	0	0	0	0	0	0	0	0	0	0	0	0	0	0	0	0	0	0	0	0	0	0	0	0	0	0	0	0
chr1.1_018362099|Alt_0002	chr1.1_018362099	GAGCGTACCATAGAAGTCGCTGTTGTTATATGCTAAATTCGATTACATATATAATTCGTCCCAAAAACTCATTATTCTTAA	0	0	0	0	0	0	0	0	0	0	0	0	0	0	0	0	0	0	0	0	0	0	0	0	0	0	0	0	0	0	0	0	0	0	0	0	0	0	0	0	0	0	0	0	0	0	0
chr1.1_018362099|Ref_0001	chr1.1_018362099	GAGCGTACCATAGAAGTCGCTGTTGTTATATGCTAAATTCGATTAAATATATAATTCGTCCCAAAAACTCATTATTCTTAA	0	0	0	0	0	0	0	0	0	0	0	0	0	0	0	0	0	0	0	0	0	0	0	0	0	0	0	0	0	0	0	0	0	0	0	0	0	0	0	0	0	0	0	0	0	0	0
chr1.1_018698343|AltMatch_0001	chr1.1_018698343	GGCTGAAAGTCATACATCTCACCCAATATTTTATCTTGCTTAGCTGAGGAGTAGTCCCTAGATACTTCCA	0	0	0	0	0	0	0	0	0	0	0	0	0	0	0	0	0	0	0	0	0	0	0	0	0	0	0	0	0	0	0	0	0	0	0	0	0	0	0	0	0	0	0	0	0	0	0
chr1.1_018698343|AltMatch_0002	chr1.1_018698343	GGCTGAAAGTCATACATCTCACCCAATATTTTATCTTGCTCATCTGAGGAGTAGTCCCCAGATACTTCCA	0	0	0	0	0	0	0	0	61	54	40	43	43	23	43	50	0	0	0	0	0	0	0	0	32	35	61	32	38	34	39	31	0	0	0	0	0	0	0	0	36	55	59	48	21	0	10
chr1.1_018698343|AltMatch_0003	chr1.1_018698343	GGCTGAAAGTCATACATCTCACCCAATATTTTATCTTGCTCCTCTGAGGAGTAGTCCCCAGATACTTCCA	0	0	0	0	0	0	0	0	0	0	0	54	0	0	0	0	0	0	0	0	0	0	0	0	0	0	0	0	0	0	0	0	0	0	0	0	0	0	0	0	0	0	0	0	0	786	371
chr1.1_018698343|AltMatch_0004	chr1.1_018698343	GGCTGAAAGTCATACATCTCACCCAATATTTTAACTTGCTTAGCTGAGGAGTAGTCCCTAGATACTTCCA	0	0	0	0	0	0	0	0	0	0	0	0	0	0	0	0	0	0	0	0	0	0	0	0	0	0	0	0	0	0	0	0	0	0	0	0	0	0	0	0	0	0	0	0	0	0	0
chr1.1_018698343|Alt_0002	chr1.1_018698343	GGCTGAAAGTCATACATCTCACCCAATATTTTATCTTGCTTATCTGAGGAGTAGTCCCTAGATACTTCCATAATGGCCCTC	0	0	0	0	0	0	0	0	0	0	0	0	0	0	0	0	0	0	0	0	0	0	0	0	0	0	0	0	1	0	0	0	0	0	0	0	0	0	0	0	0	0	0	0	0	0	0
chr1.1_018698343|RefMatch_0001	chr1.1_018698343	GGCTGAAAGTCATACATCTCACCCAATATTTTATCTTGCATATCTGGGGAGTAGTCCCTAGATACTTCCA	0	0	0	0	0	0	0	0	0	0	0	0	0	0	0	0	0	0	0	0	0	0	0	0	0	0	0	0	0	0	0	0	0	0	0	0	0	0	0	0	0	0	0	0	0	0	0
chr1.1_018698343|Ref_0001	chr1.1_018698343	GGCTGAAAGTCATACATCTCACCCAATATTTTATCTTGCATATCTGAGGAGTAGTCCCTAGATACTTCCATAATGGCCCTC	0	0	0	0	0	0	0	0	0	0	2	0	0	0	0	0	0	0	0	0	0	0	0	0	0	0	0	0	0	0	0	0	0	0	0	0	0	0	0	0	0	0	0	0	0	0	0
chr1.1_018789059|AltMatch_0003	chr1.1_018789059	CCATACCGACTTTTGAGTACACACCAACCATTGTACCTGCCATAGCTTTATCGATCACACCCTTATTGAG	0	0	0	0	0	0	0	0	0	0	0	0	0	0	0	0	0	0	0	0	0	0	0	0	0	0	0	0	0	0	0	0	0	0	0	0	0	0	0	0	0	0	0	0	0	0	0
chr1.1_018789059|AltMatch_0004	chr1.1_018789059	CCATACCGACTTTTGAGTACACACCAACCATTGTACCTGCCATAGCTTTATCGATCGCACCCTTATTGAG	0	0	0	0	0	0	0	0	0	0	0	0	0	0	0	0	0	0	0	0	0	0	0	0	0	0	0	0	0	0	0	0	0	0	0	0	0	0	0	0	1	0	0	0	0	0	0
chr1.1_018789059|AltMatch_0005	chr1.1_018789059	CCATACCGACTTTTGAGTACACACCAACCATTATACCTGCCATAGCTTTATCAATCACACCCTTATTGAG	595	779	693	700	587	804	609	346	0	0	1	1	0	0	0	1	846	933	666	824	856	807	877	773	2	2	2	0	2	0	0	0	1020	726	663	927	759	997	511	1025	1	0	1	0	4	0	0
chr1.1_018789059|AltMatch_0006	chr1.1_018789059	CCATACCGACTTTTGAGTACACACCAACCATTGTACCTGCCAAAGCTTTATCAATCACACCCTTATTGAG	0	0	0	0	0	0	0	0	0	0	0	0	0	0	0	1	0	0	0	0	0	0	0	0	0	0	0	0	0	0	0	0	0	0	0	0	0	0	0	0	0	0	0	0	0	0	0
chr1.1_018789059|AltMatch_0007	chr1.1_018789059	CCATACCGACTTTTGAGTACACACCAACCATTGTACCTGCCATAACTTTATCAATCACACCCTTATTGAG	0	0	0	0	0	0	0	0	272	489	265	343	417	315	482	497	0	0	0	0	0	0	0	0	379	477	526	698	564	348	357	461	0	0	0	0	0	0	0	0	377	278	427	401	307	501	387
chr1.1_018789059|AltMatch_0008	chr1.1_018789059	CCATACCGACTTTTGAGTACACACCAACCATTGTACCTGCCATAGCTTTCTCGATCGCACCCTTATTGAG	0	0	0	0	0	0	0	0	0	0	0	0	0	0	0	0	0	0	0	0	0	0	0	0	0	0	0	0	0	0	0	0	0	0	0	0	0	0	0	0	0	0	0	0	0	0	0
chr1.1_018789059|Alt_0002	chr1.1_018789059	CCATACCGACTTTTGAGTACACACCAACCATTGTACCTGCCATAGCTTTATCAATCAGACCCTTATTGAGTCTATACTCAT	0	0	0	0	0	0	0	0	0	0	0	0	0	0	0	0	0	0	0	0	0	0	0	0	0	0	0	0	0	0	0	0	0	0	2	0	0	0	0	0	0	0	0	0	0	0	1
chr1.1_018789059|RefMatch_0002	chr1.1_018789059	CCATACCGACTTTTGAGTACACACCAACCATTGTACCTGCCATCACTTTATCAATCACACCCTTATTGAG	0	0	0	0	0	0	0	0	0	0	0	0	0	0	0	0	0	0	0	0	0	0	0	0	0	0	0	0	0	0	0	0	0	0	0	0	0	0	0	0	0	0	0	0	0	0	0
chr1.1_018789059|RefMatch_0003	chr1.1_018789059	CCATACCGACTTTTGAGTACACACCAACCATTGTATCTGCCATCGCTTTATCAATCACACCCTTATTGAG	0	0	0	0	0	0	0	0	0	0	0	0	0	0	0	0	0	0	0	0	0	0	0	0	0	0	0	0	0	0	0	0	0	0	0	0	0	0	0	0	0	0	0	0	0	0	0
chr1.1_018789059|Ref_0001	chr1.1_018789059	CCATACCGACTTTTGAGTACACACCAACCATTGTACCTGCCATCGCTTTATCAATCAGACCCTTATTGAGTCTATACTCAT	0	0	0	0	0	0	0	0	0	0	0	0	0	0	0	0	0	0	1	0	0	0	0	0	0	1	0	0	0	0	0	0	0	0	0	0	0	0	0	0	0	0	0	0	0	0	0
chr1.1_018934716|AltMatch_0001	chr1.1_018934716	AACGGTTGTTCCATAGTTAACCACATCAACCCATGTTGTAGATGTTTTTAATACATGATTATGATCA	0	0	0	0	0	0	0	0	0	0	0	0	0	0	0	0	0	0	0	0	0	0	0	0	0	0	0	0	0	0	0	0	0	0	0	0	0	0	0	0	0	0	0	0	0	0	0
chr1.1_018934716|Alt_0002	chr1.1_018934716	AACGGTTGTTCCATAGTTAACCACATCAACCCATGGTGTAGATGTTTTTAATACAACATGATTATGATCATAGATAGGAGC	0	0	0	0	0	0	0	0	0	0	0	0	0	0	0	0	0	0	0	0	0	0	0	0	0	0	0	0	0	0	0	0	0	0	0	0	0	0	0	0	0	0	0	0	0	0	0
chr1.1_018934716|RefMatch_0001	chr1.1_018934716	AACGGTTGTTCCATAGTTAACCACATCAACCCATGGTGTAGATCTTTTTATTACAACATGATTATGATCA	0	0	0	0	0	0	0	0	0	0	0	0	0	0	0	0	0	0	0	0	0	0	0	0	0	0	0	0	0	0	0	0	0	0	0	0	0	0	0	0	0	0	0	0	0	0	0
chr1.1_018934716|Ref_0001	chr1.1_018934716	AACGGTTGTTCCATAGTTAACCACATCAACCCATGGTGTAGATCTTTTTAATACAACATGATTATGATCATAGATAGGAGC	0	0	0	0	0	0	0	0	0	0	0	0	0	0	0	0	0	0	0	0	0	0	0	0	0	0	0	0	0	0	0	0	0	0	0	0	0	0	0	0	0	0	0	0	0	0	0
chr1.1_019009023|AltMatch_0001	chr1.1_019009023	CAGGAGTTAACTCTCCCAGCTAATTTTTAGGTTGAGCTAACGTGGTGCTGCAAGTGAGGGTTCATCCTCT	0	0	0	0	0	0	0	0	0	0	0	0	0	0	0	0	0	0	0	0	0	0	0	0	0	0	0	0	0	0	0	0	0	0	0	0	0	0	0	0	0	0	0	0	0	0	0
chr1.1_019009023|AltMatch_0002	chr1.1_019009023	CAGGAGTTAACTCTCCCAGCTAATTTTTAGGTTGAGCTAATGCGGTGCTGCAAGTGAGGGTTCATCCTCT	0	0	0	0	0	0	0	0	0	0	0	0	0	0	0	0	0	0	0	0	0	0	0	0	0	0	0	0	0	0	0	0	0	0	0	0	0	0	0	0	0	0	0	0	0	0	0
chr1.1_019009023|Alt_0002	chr1.1_019009023	CAGGAGTTAACTCTCCCAGCTAATTTTTAGGTTGAGCTAACGCGGTGCTGCAAGTGAGGGTTCATCCTCTTTTAGACGAAA	0	0	0	0	0	0	0	0	0	0	0	0	0	0	0	0	0	0	0	0	0	0	0	0	0	0	0	0	0	0	0	0	0	0	0	0	0	0	0	0	0	0	0	0	1	0	0
chr1.1_019009023|Ref_0001	chr1.1_019009023	CAGGAGTTAACTCTCCCAGCTAATTTTTAGGTTGAGCTAACGCAGTGCTGCAAGTGAGGGTTCATCCTCTTTTAGACGAAA	0	0	0	0	0	0	0	0	0	0	0	0	0	0	0	0	0	0	0	0	0	0	0	0	0	0	0	0	0	0	0	0	0	0	0	0	0	0	0	0	0	0	0	0	0	0	0
chr1.1_019232221|AltMatch_0001	chr1.1_019232221	GAATATGCATTCGGAGCCCATGACTATCCAACAAGTGGTGTATTTGAGGTTGAACCTAGGCAGTGTCCTG	1	0	0	0	1	0	0	0	0	0	0	2	0	0	0	0	0	0	0	0	0	0	0	0	0	0	0	0	0	0	0	0	0	0	0	0	0	0	2	0	0	0	0	0	0	0	0
chr1.1_019232221|AltMatch_0002	chr1.1_019232221	GAATATGCATTCGGAGCCCATGACTATCCATCAAGTGGTGTATTCGAGGTTGAACCTAGGCAGTGTCCTG	2	0	0	0	0	0	0	0	0	0	0	0	0	0	1	1	0	0	0	0	0	0	0	0	0	0	0	0	0	0	1	0	0	0	0	0	0	0	0	0	0	0	0	0	0	0	0
chr1.1_019232221|AltMatch_0003	chr1.1_019232221	GAATATGCATTCGGAGCCCATGACTATCCATCAAGTGGTGTATTTGAGGTTGAGCCTAGGCAGTGTCCTG	0	0	0	0	1	0	0	121	0	0	0	0	1	0	0	1	0	0	1	2	518	577	0	565	0	0	0	0	0	0	0	1	0	202	384	200	444	2	7	573	1	0	1	0	0	0	0
chr1.1_019232221|AltMatch_0004	chr1.1_019232221	GAATATGCATTCGGAGCCCATGACTGTCCATCAAGTGGTGTATTTGAGGTTGAACCTAGGCAGTGTCCTG	0	0	0	0	0	0	0	0	0	0	0	0	0	0	0	0	0	0	0	0	0	0	0	0	0	0	0	1	0	0	1	1	0	0	0	0	0	0	0	0	0	0	0	0	0	0	0
chr1.1_019232221|Alt_0002	chr1.1_019232221	GAATATGCATTCGGAGCCCATGACTATCCATCAAGTGGTGTATTTGAGGTTGAACCTAGGCAGTGTCCTGGATTCAAGTTC	947	965	888	993	837	982	985	562	1324	1007	963	811	1008	726	1056	838	1089	1102	1041	646	20	20	1222	11	981	891	1077	1108	1143	1037	1072	1235	1177	481	10	649	20	995	923	30	1238	962	1080	1078	967	1383	1080
chr1.1_019232221|Ref_0001	chr1.1_019232221	GAATATGCATTCGGAGCCCATGACTATCCATCAAGTGGTGTATTTGAAGTTGAACCTAGGCAGTGTCCTGGATTCAAGTTC	1	0	0	0	1	0	0	0	0	0	0	0	0	0	0	0	0	0	0	0	0	0	0	0	0	0	0	0	0	0	1	0	0	0	0	0	0	0	0	0	0	0	0	0	0	0	0
chr1.1_019281061|AltMatch_0001	chr1.1_019281061	AGCAGAAGCCCATGGTGAAAGCTGACTAGCTATCTTCTCACCATCAACACCTTGTCTGAGTAAAACGTGA	0	0	0	0	0	0	0	0	0	0	0	1	0	0	0	0	0	0	0	0	0	0	0	0	0	0	0	0	0	0	0	0	0	0	0	0	0	0	0	0	0	0	0	0	0	0	0
chr1.1_019281061|AltMatch_0002	chr1.1_019281061	AGCAGAAGCCCATGGTGAAAGCTGACTAGCTATCTTCTCACCATCAACAACTTGTCTGAGTAAAACGTGA	0	0	0	0	0	0	0	0	0	0	0	0	0	0	0	0	0	0	0	0	0	0	0	0	0	0	0	0	0	0	0	0	0	0	0	0	0	0	0	0	0	0	0	0	0	0	0
chr1.1_019281061|Alt_0002	chr1.1_019281061	AGCAGAAGCCCATGGTGAAAGCTGACTAGCTATCTTCTCACTATCAACACCTTGTCTGAGTAAAACGTGAATTTCCTGAGA	0	0	0	0	0	0	0	0	0	0	0	0	0	0	0	0	0	0	0	0	0	0	0	0	0	0	0	0	0	0	0	0	0	0	0	0	0	0	0	0	0	0	0	0	0	0	0
chr1.1_019281061|RefMatch_0001	chr1.1_019281061	AGCAGAAGCCCATGGTGAAAGCTGACTAGCTATCTTCTCAGCATCAACACCTTGTCTGAGTAAAACGTGA	0	0	0	1	0	0	0	0	0	0	0	0	0	0	0	0	0	1	0	0	0	0	0	0	0	0	0	0	0	0	0	0	0	0	0	0	0	0	0	0	0	0	0	0	0	0	0
chr1.1_019281061|RefMatch_0002	chr1.1_019281061	AGCAGAAGCCCATGGTGAAAGCTGACTAGCTATCTTCTCAGCATTAACACCTTGTCTGAGTAAAACGTGA	0	0	0	0	0	0	0	0	0	0	0	0	0	0	0	0	0	0	0	0	0	0	0	0	0	0	0	0	0	0	0	0	0	0	0	0	0	0	0	0	0	0	0	0	0	0	0
chr1.1_019281061|RefMatch_0003	chr1.1_019281061	AGCAGAAGCCCATGGTGAAAGCTGACTAGATATCTTCTCAGCATCAACACCTTGTCTGAGTAAAACGTGA	0	0	0	0	0	0	0	0	975	854	667	732	817	643	865	860	0	0	0	0	0	0	0	0	664	787	881	974	992	899	914	975	0	0	0	0	0	0	0	0	1057	802	858	824	832	955	768
chr1.1_019281061|RefMatch_0004	chr1.1_019281061	AGCAGAAGCCCATGGTGAAAGCTGACTAGCAATCTTCTCAGCATCAACACCTTGTCTGAGTAAAACGTGA	707	780	646	764	809	921	913	512	1	0	2	1	0	0	0	1	1070	733	811	642	1147	887	1024	1032	8	0	0	1	0	0	0	1	1064	742	634	921	787	890	771	985	3	0	0	0	0	1	1
chr1.1_019281061|Ref_0001	chr1.1_019281061	AGCAGAAGCCCATGGTGAAAGCTGACTAGCTATCTTCTCAGTATCAACACCTTGTCTGAGTAAAACGTGAATTTCCTGAGA	0	0	0	0	0	0	0	0	0	0	0	0	0	0	0	0	0	0	0	0	0	0	0	0	0	0	0	0	0	0	0	0	0	0	0	0	0	0	0	0	0	0	0	0	0	0	0
chr1.1_019387175|Alt_0002	chr1.1_019387175	TACTCCTGGTGTTGCACCGGTAATAGTCCTTTCTGAACTCGTCATTCTTCAACAGCTCATGCATTCTCTCAGCCTGAAAGC	0	0	0	0	0	0	0	0	0	0	0	0	0	0	0	0	0	0	0	0	0	0	0	0	0	0	0	0	0	0	0	0	0	0	0	0	0	0	0	0	0	0	0	0	0	0	0
chr1.1_019387175|RefMatch_0001	chr1.1_019387175	TACTCCTGGTGTTGCACCGGTAATAGTCCCTTCTGAACTCATCATTCTTCAACAGCTCATGCATTCTCTC	0	0	0	0	0	0	0	0	502	424	428	381	386	258	316	196	0	0	0	0	0	0	0	0	7	184	0	129	394	302	392	290	0	0	1	0	0	0	0	0	396	508	412	356	294	341	400
chr1.1_019387175|Ref_0001	chr1.1_019387175	TACTCCTGGTGTTGCACCGGTAATAGTCCTTTCTGAACTCATCATTCTTCAACAGCTCATGCATTCTCTCAGCCTGAAAGC	307	334	280	384	309	206	408	147	0	1	0	0	2	1	0	0	414	282	361	181	308	312	358	297	1	0	0	0	1	0	0	0	377	279	282	308	155	269	333	248	2	2	0	0	0	0	0
chr1.1_019596141|Alt_0002	chr1.1_019596141	CGCCGTAAAATAAATGGCCCTAATATAGACTTCATACGACTAGTTAAATCTTTATCTTCTGCACTAAGTAACTTTTTTAAG	462	502	348	439	409	380	341	71	483	462	468	491	415	174	473	456	422	573	449	280	367	440	466	404	410	376	498	450	627	382	483	472	532	350	310	409	362	494	318	425	477	514	478	530	393	557	446
chr1.1_019596141|Ref_0001	chr1.1_019596141	CGCCGTAAAATAAATGGCCCTAATATAGACTTCATACGACTAGTTAAATCTCTATCTTCTGCACTAAGTAACTTTTTTAAG	0	0	0	1	0	0	0	0	0	0	0	0	0	0	0	0	0	0	0	0	0	0	0	0	0	0	0	0	0	0	0	0	0	0	0	0	0	0	0	0	0	0	0	0	0	0	0
chr1.1_019780298|AltMatch_0001	chr1.1_019780298	GTGTACAATTCATGAAAATATCTTTAAACTATGTTTACTTTGTGTTCTTAATTACAGCAGATTCTGTAAGTC	0	0	0	0	0	0	0	0	0	0	0	0	0	0	0	0	0	0	0	0	0	0	0	0	0	0	0	0	0	0	0	0	0	0	0	0	0	0	0	0	0	0	0	0	0	0	0
chr1.1_019780298|AltMatch_0002	chr1.1_019780298	GTGTACAATTCATGAAAATATCTTTAAACTATGTTTACTTTGTGTTCTTAATTACAGTAGATTCTGTAAGTC	0	0	0	0	0	0	0	0	0	0	0	0	0	0	0	0	0	0	0	0	0	0	0	0	0	0	0	0	0	0	0	0	0	0	0	0	0	0	0	0	0	0	0	0	0	0	0
chr1.1_019780298|Alt_0002	chr1.1_019780298	GTGTACAATTCATGAAAATATCTTTAAACTATGTTTACTTTGTTCTTAATTACAGCAGATTCTGTAAGTCCGAATTTACAT	0	0	0	0	0	0	0	0	0	0	0	0	1	0	0	0	0	0	0	0	0	0	0	0	0	0	0	0	0	0	0	0	0	0	0	0	0	0	0	0	0	0	0	1	0	0	0
chr1.1_019780298|RefMatch_0001	chr1.1_019780298	GTGTACAATTCATGAAAATATCTTTAAACTATGTTTTCTTTGTTCTTCATTACAGCAGATTCTGTAAGTC	0	0	0	0	0	0	0	0	0	0	0	0	0	0	0	0	0	0	0	0	0	0	0	0	0	0	0	0	0	0	0	0	0	0	0	0	0	0	0	0	0	0	0	0	0	0	0
chr1.1_019780298|RefMatch_0002	chr1.1_019780298	GTGTACAATTCATGAAAATATCTTTAAACTTTGTTTTCTTTGTTCTTAATTACAGCAGATTCTGTAAGTC	0	0	0	0	0	0	0	0	0	0	0	0	0	0	0	0	0	0	0	0	0	0	0	0	0	0	0	0	0	0	0	0	0	0	0	0	0	0	0	0	0	0	0	0	0	0	0
chr1.1_019780298|Ref_0001	chr1.1_019780298	GTGTACAATTCATGAAAATATCTTTAAACTATGTTTTCTTTGTTCTTAATTACAGCAGATTCTGTAAGTCCGAATTTACAT	0	0	0	0	0	0	0	0	68	82	62	76	79	35	65	58	0	0	0	0	0	0	0	0	60	88	88	84	81	39	71	97	0	0	0	0	0	0	0	0	96	53	90	71	38	57	38
chr1.1_020097917|Alt_0002	chr1.1_020097917	CCTCACCACAAACGGGTGATGAAATGATGGCATTTGGTGATGGCATTTGTTGGGAGGTTGGTTATGTAGTAGTGGAATTTG	0	0	0	0	0	0	0	0	0	0	0	0	0	0	0	0	0	0	0	0	0	0	0	0	0	0	0	0	0	0	0	0	0	0	0	0	0	0	0	0	0	1	0	0	0	0	0
chr1.1_020097917|RefMatch_0001	chr1.1_020097917	CCTCACCACAAACGGGTGATGAAATGATGGCATTTGATGATGGCATATGTTGGGAGGTTGGTTATGTAGT	0	0	0	0	0	0	0	0	0	0	0	0	0	0	0	0	0	0	0	0	0	0	0	0	0	0	0	0	0	0	0	0	0	0	0	0	0	0	0	0	0	0	0	0	0	0	0
chr1.1_020097917|RefMatch_0002	chr1.1_020097917	CCTCACCACAAACGGGTGATGAAATGATGGCATTTGGTGATGGCATATGTTGGAAGGTTGGTTATGTAGT	0	0	0	0	0	0	0	0	0	0	0	0	0	0	0	0	0	0	0	0	0	0	0	0	0	0	0	0	0	0	0	0	0	0	0	0	0	0	0	0	0	0	0	0	0	0	0
chr1.1_020097917|Ref_0001	chr1.1_020097917	CCTCACCACAAACGGGTGATGAAATGATGGCATTTGGTGATGGCATATGTTGGGAGGTTGGTTATGTAGTAGTGGAATTTG	0	0	0	0	0	0	0	0	0	0	0	0	0	0	0	0	0	0	0	0	0	0	0	0	0	0	0	0	0	0	0	0	0	0	0	0	0	0	0	0	0	0	0	0	0	0	0
chr1.1_020310833|Alt_0002	chr1.1_020310833	GTTCAATAGACTCTAATCTGTTAATTTCGCTTTCGCTTTCGCTATATATCTCATCTTGATATAACTTCGCATTAGATTTTT	0	0	0	0	0	0	0	0	0	0	0	0	0	0	0	0	0	0	0	0	0	0	0	0	0	0	0	0	0	0	0	0	0	0	0	0	0	0	0	0	0	0	0	0	0	0	0
chr1.1_020310833|RefMatch_0002	chr1.1_020310833	GTTCAATAGACTCTAATCTGTTAATTTCGCTTTCGCTTTGGCTATATATCTTATCTTGATATAACTTCGC	0	0	0	0	0	0	0	0	0	0	0	0	0	0	0	0	0	0	0	0	0	0	0	0	0	0	0	0	0	0	0	0	0	0	0	0	0	0	0	0	0	0	0	0	0	0	0
chr1.1_020310833|Ref_0001	chr1.1_020310833	GTTCAATAGACTCTAATCTGTTAATTTCGCTTTCGCTTTCGCTATATATCTTATCTTGATATAACTTCGCATTAGATTTTT	0	0	0	0	0	0	0	0	0	0	0	0	0	0	0	0	0	0	0	0	0	0	0	0	0	0	0	0	0	0	0	0	0	0	0	0	0	0	0	0	0	0	0	0	0	0	0
chr1.1_020548930|Alt_0002	chr1.1_020548930	GGCAACTTTGGATTTATTCCCGATGTGTTTAGAGTATTGTCTCTGCTACAGGGTAGAGTGGAAGGTTCTAAGTTATATGCA	0	0	0	0	0	0	0	0	0	0	0	0	0	0	0	0	0	0	0	0	0	0	0	0	0	0	0	0	0	0	0	0	0	0	0	0	0	0	0	0	0	0	0	0	0	0	0
chr1.1_020548930|RefMatch_0002	chr1.1_020548930	GGCAACTTTGGATTTATTCCCGATGTGTTTAGAGTATTATCTCTGCAACAGGGTAGAGTGGAAGGTTCTA	0	0	0	0	0	0	0	0	0	0	0	0	0	0	0	0	0	0	0	0	0	0	0	0	0	0	0	0	0	0	0	0	0	0	0	0	0	0	0	0	0	0	0	0	0	0	0
chr1.1_020548930|Ref_0001	chr1.1_020548930	GGCAACTTTGGATTTATTCCCGATGTGTTTAGAGTATTGTCTCTGCAACAGGGTAGAGTGGAAGGTTCTAAGTTATATGCA	0	0	0	0	0	0	0	0	0	0	0	0	0	0	0	0	0	0	0	0	0	0	0	0	0	0	0	0	0	0	0	0	0	0	0	0	0	0	0	0	0	0	0	0	0	0	0
chr1.1_020860458|Alt_0002	chr1.1_020860458	TGTCAATTTTTCCAACTTGTCACTTTAAACCTTTAATTGAGGCTTTAATATTGTTCCAATGCTTCATGGAAATTTAAATGA	0	0	0	0	0	0	0	0	0	0	0	0	0	0	0	0	0	0	0	0	0	0	0	0	0	0	0	0	0	0	0	0	0	0	0	0	0	0	0	0	0	0	0	0	0	0	0
chr1.1_020860458|RefMatch_0001	chr1.1_020860458	TGTCAATTTTTCCAACTTGTCACTTTAAACCTTTAAGTGAAGCTTTAATATTCTTCTAATGCTTCATGGA	0	0	0	0	0	0	0	0	0	0	0	0	0	0	0	0	0	0	0	0	0	0	0	0	0	0	0	0	0	0	0	0	0	0	0	0	0	0	0	0	0	0	0	0	0	0	0
chr1.1_020860458|Ref_0001	chr1.1_020860458	TGTCAATTTTTCCAACTTGTCACTTTAAACCTTTAATTGAGGCTTTAATATTCTTCCAATGCTTCATGGAAATTTAAATGA	0	0	0	0	0	0	0	0	0	0	0	0	0	0	0	0	0	0	0	0	0	0	0	0	0	0	0	0	0	0	0	0	0	0	0	0	0	0	0	0	0	0	0	0	0	0	0
chr1.1_021161903|Alt_0002	chr1.1_021161903	ACTTATTTCAATCCAAACCAGACATATATGAGGTCTTTTTATGAAGTGTTAACAATTATATTTTCAGATAAATTTAATTTC	0	0	0	0	0	0	0	0	0	0	0	0	0	0	0	0	0	0	0	0	0	0	0	0	0	0	0	0	0	0	0	0	0	0	0	0	0	0	0	0	0	0	0	0	0	0	0
chr1.1_021161903|Ref_0001	chr1.1_021161903	ACTTATTTCAATCCAAACCAGACATATATGAGGTCTTTTTATGAAGTGTTCACAATTATATTTTCAGATAAATTTAATTTC	0	0	0	0	0	0	0	0	0	0	0	0	0	0	0	0	0	0	0	0	0	0	0	0	0	0	0	0	0	0	0	0	0	0	0	0	0	0	0	0	0	0	0	0	0	0	0
chr1.1_022487705|AltMatch_0001	chr1.1_022487705	AGCTGAGCTTATCCGTCTATCTACAGTACAACAATAATTGTTTTTAATATTTAAACTGGTTTCGCACTTC	0	0	0	0	0	0	0	0	0	0	0	0	0	0	0	0	0	0	0	0	0	0	0	0	0	0	0	0	0	0	0	0	0	0	0	0	0	0	0	0	0	0	0	0	0	0	0
chr1.1_022487705|AltMatch_0002	chr1.1_022487705	AGCTGAGCTTATCCGTCTATCTACAGTACAACAATAATTGTTTTTAATATTTAACTGGTTTCGCACTTC	0	0	0	0	0	0	0	0	0	0	0	0	0	0	0	0	0	0	0	0	0	0	0	0	0	0	0	0	0	0	0	0	0	0	0	0	0	0	0	0	0	0	0	0	0	0	0
chr1.1_022487705|AltMatch_0003	chr1.1_022487705	AGCTGAGCTTATCCGTCTATCTACAGTACGACAATAACTGTTTTTAATATTTAAACTGGTTTCGCACTTC	0	0	0	0	0	0	0	0	0	0	0	0	0	0	0	0	0	0	0	0	0	0	0	0	0	0	0	0	0	0	0	0	0	0	0	0	0	0	0	0	0	0	0	0	0	0	0
chr1.1_022487705|AltMatch_0004	chr1.1_022487705	AGCTGAGCTTATCCGTCTATCTACAGTACGACAATAACTGTTTTTAATATTTAAACTGGTTTTGCACTTC	0	0	0	0	0	0	0	0	0	0	0	0	0	0	0	0	0	0	0	0	0	0	0	0	0	0	0	0	0	0	0	0	0	0	0	0	0	0	0	0	0	0	0	0	0	0	0
chr1.1_022487705|AltMatch_0005	chr1.1_022487705	AGCTGAGCTTATCCGTCTATCTACAGTACGACAATGATTGTTTTTAATATTTAAACTGGTTTCGCACTTC	0	0	0	0	0	0	0	0	0	0	0	0	0	0	0	0	0	0	0	0	0	0	0	0	0	0	0	0	0	0	0	0	0	0	0	0	0	0	0	0	0	0	0	0	0	0	0
chr1.1_022487705|AltMatch_0006	chr1.1_022487705	AGCTGAGCTTATCCGTCTATCTACAGTACGACAATGATTGTTTTTAATATTTAAACTGGTTTTGCACTTC	0	0	0	0	0	0	0	0	0	0	0	0	0	0	0	0	0	0	0	0	0	0	0	0	0	0	0	0	0	0	0	0	0	0	0	0	0	0	0	0	0	0	0	0	0	0	0
chr1.1_022487705|Alt_0002	chr1.1_022487705	AGCTGAGCTTATCCGTCTATCTACAGTACGACAATAATTGTTTTTAATATTTAAACTGGTTTCGCACTTCAACACTACTCA	0	0	0	0	0	0	0	0	0	0	0	0	0	0	0	0	0	0	0	0	0	0	0	0	0	0	0	0	0	0	0	0	0	0	0	0	0	0	0	0	0	0	0	0	0	0	0
chr1.1_022487705|Ref_0001	chr1.1_022487705	AGCTGAGCTTATCCGTCTATCTACAGTACGACAATAATTGTTTTTAATATTTGAACTGGTTTCGCACTTCAACACTACTCA	51	60	43	61	45	34	35	14	209	189	150	166	159	128	110	88	54	38	47	35	42	55	44	53	159	227	158	165	128	117	122	170	61	51	40	50	50	59	44	46	159	195	184	137	101	100	94
chr1.1_022582932|Alt_0002	chr1.1_022582932	TCATTCACATTTAGAGAAGCAGTTAGAGATGTGGAGCTGCAAGGTTACTCCATTCCAAAAGGTTGGAAAGTCCTTCCACTC	0	0	0	0	0	0	0	0	0	0	0	0	0	0	0	0	0	0	0	0	0	0	0	0	0	0	0	0	0	0	0	0	0	0	0	0	0	0	0	0	0	0	0	0	0	0	0
chr1.1_022582932|RefMatch_0002	chr1.1_022582932	TCATTCACATTTAGAGAAGCAGTTAGAGATGTGGAACTACAAGGTTACTCCATTCCAAAAGGTTGGAAAG	0	0	0	0	0	0	0	0	0	0	0	0	0	0	0	0	0	0	0	0	0	0	0	0	0	0	0	0	0	0	0	0	0	0	0	0	0	0	0	0	0	0	0	0	0	0	0
chr1.1_022582932|RefMatch_0004	chr1.1_022582932	TCATTCACATTTAGAGAAGCAGTTAGAGATGTGGAGCTACAAGGTTACACCATTCCAAAAGGTTGGAAAG	311	503	369	458	336	434	385	170	0	0	2	0	0	0	0	0	465	541	412	361	531	454	0	387	3	1	2	0	0	0	0	0	520	403	305	331	358	492	427	492	1	1	0	0	0	0	0
chr1.1_022582932|RefMatch_0005	chr1.1_022582932	TCATTCACATTTAGAGAAGCAGTTAGAGATGTGGAGTTACAAGGTTACTCCATTCCAAAAGGTTGGAAAG	0	0	0	0	0	0	0	0	0	0	0	0	0	0	0	0	0	0	0	0	0	0	0	0	0	0	0	0	0	0	0	0	0	0	0	0	0	0	0	0	0	0	0	0	0	0	0
chr1.1_022582932|RefMatch_0006	chr1.1_022582932	TCATTCACATTTAGAGAAGCAGTTAGAGATGTAGAGCTACAAGGTTACTCCATTCCAAAAGGTTGGAAAG	0	0	0	0	0	0	0	0	0	628	0	160	574	0	0	235	0	0	0	0	0	0	0	0	1	316	0	1	0	0	668	249	0	0	0	0	0	0	0	0	812	539	319	321	0	696	508
chr1.1_022582932|RefMatch_0007	chr1.1_022582932	TCATTCACATTTAGAGAAGCAGTTAGAGATGTGGAAATACAAGGTTACTCCATTCCAAAAGGTTGGAAAG	0	0	0	0	0	0	0	0	541	1	476	344	0	343	678	441	0	1	0	0	0	0	0	0	506	294	510	764	693	575	0	413	0	0	0	0	0	0	0	0	0	2	311	331	525	0	0
chr1.1_022582932|RefMatch_0008	chr1.1_022582932	TCATTCACATTTAGAGAAGCAGTTAGAGATGTAAAGCTACAAGGTTACTCCATTCCAAAAGGTTGGAAAG	0	0	0	0	0	0	0	0	0	0	0	0	0	0	0	0	0	0	0	0	0	0	0	0	0	0	0	0	0	0	0	0	0	0	0	0	0	0	0	0	0	0	0	0	0	0	0
chr1.1_022582932|Ref_0001	chr1.1_022582932	TCATTCACATTTAGAGAAGCAGTTAGAGATGTGGAGCTACAAGGTTACTCCATTCCAAAAGGTTGGAAAGTCCTTCCACTC	0	0	0	0	0	0	0	0	0	0	0	0	0	0	0	0	0	0	0	0	0	0	0	0	0	0	0	0	0	0	0	0	0	0	0	0	0	0	0	0	0	0	0	0	0	0	0
chr1.1_023060630|AltMatch_0001	chr1.1_023060630	CAAGACAAAGAGGTGGAGAGGGTTGAGTTGTTTGTTAGAAATACTGGATGAGACTTGGGTAGTAGTATGG	0	0	0	0	0	0	0	0	0	0	0	0	0	0	0	0	0	0	0	0	0	0	0	0	0	0	0	0	0	0	0	0	0	0	0	0	0	0	0	0	0	0	0	0	0	0	0
chr1.1_023060630|Alt_0002	chr1.1_023060630	CAAGACAAAGAGGTGGAGAGGGTTGAGTTGTTTGTTAGAAATATTGGATGAGACTTGGGTAGTAGTATGGTTTTAAAGGGT	0	0	0	0	0	0	0	0	0	0	0	0	0	0	0	0	0	0	0	0	0	0	0	0	0	0	0	0	0	0	0	0	0	0	0	0	0	0	0	0	0	0	0	0	0	0	0
chr1.1_023060630|Ref_0001	chr1.1_023060630	CAAGACAAAGAGGTGGAGAGGGTTGACTTGTTTGTTAGAAATATTGGATGAGACTTGGGTAGTAGTATGGTTTTAAAGGGT	0	0	0	0	0	0	0	0	0	0	0	0	0	0	0	0	0	0	0	0	0	0	0	0	0	0	0	0	0	0	0	0	0	0	0	0	0	0	0	0	0	0	0	0	0	0	0
chr1.1_023241568|Alt_0002	chr1.1_023241568	GAAGAGACATAAAGCTTACATAAATCATATTTTGATTGTATCTATACTGTAAATCGTATAAAACTGACGGTTCGTTTAAAT	0	0	0	0	1	0	0	0	0	0	0	0	0	0	0	0	0	0	0	0	0	0	0	0	0	0	0	0	0	0	0	0	0	0	0	0	0	0	0	0	0	0	0	0	0	0	0
chr1.1_023241568|Ref_0001	chr1.1_023241568	GAAGAGACATAAAGCTTACATAAATCATATTTTGATTGTATCTATACTGTAGATCGTATAAAACTGACGGTTCGTTTAAAT	122	130	133	130	121	119	116	24	12	17	10	16	7	15	9	9	119	155	108	73	111	97	126	90	14	15	8	8	8	3	5	13	128	98	71	110	87	120	107	115	10	13	17	8	2	9	6
chr1.1_023395952|Alt_0002	chr1.1_023395952	CGAAGAAGATAGTCATGTAATGTTAAAAACTGTAAGTTCAGCTTTGGTAACGCTAAACAACCTTCTCCAGAATAATTTATG	0	0	0	0	0	0	0	0	0	0	0	0	0	0	0	0	0	0	0	0	0	0	0	0	0	0	0	0	0	0	0	0	0	0	0	0	0	0	0	0	0	0	0	0	0	0	0
chr1.1_023395952|RefMatch_0001	chr1.1_023395952	CGAAGAAGATAGTCATGTAATGTTAAAAATTGTAGGTTCAGCTTTGGTAACGCTAAACAACCTTCTCCAG	1	0	1	1	0	1	2	0	0	0	0	0	0	0	0	0	1	0	0	0	0	2	1	0	0	0	0	0	0	0	0	0	1	0	6	2	9	9	0	11	0	0	0	0	0	0	0
chr1.1_023395952|Ref_0001	chr1.1_023395952	CGAAGAAGATAGTCATGTAATGTTAAAAATTGTAAGTTCAGCTTTGGTAACGCTAAACAACCTTCTCCAGAATAATTTATG	0	0	0	0	0	0	0	0	9	9	6	8	12	9	5	8	0	0	0	0	0	0	0	0	15	3	7	7	5	3	12	4	0	0	0	0	0	0	0	0	8	6	6	8	1	11	4
chr1.1_023535207|AltMatch_0002	chr1.1_023535207	TGTTTGAAGAAAGGCTGGTTAACTTCAAGCTGTGAATGATGGTTTTCCATAATTACATGTACAATATATG	0	0	0	0	0	0	0	0	0	0	0	0	0	0	0	0	0	0	0	0	0	0	0	0	0	0	0	0	0	0	0	0	0	0	0	0	0	0	0	0	0	0	0	2	0	0	0
chr1.1_023535207|AltMatch_0003	chr1.1_023535207	TGTTTGAAGAAAGGCTGGTTAACTTCAAGCTGTGAATGATGGTTTTCGATAATTACATGTACAATATATG	560	588	522	541	550	634	531	221	0	0	0	0	0	1	0	2	503	683	564	470	612	566	686	558	3	1	2	2	0	0	0	0	615	564	390	561	681	598	474	610	0	0	0	0	0	0	1
chr1.1_023535207|AltMatch_0004	chr1.1_023535207	TGTTTGAAGAAAGGCTGGTTAACTTCAAGCTGTGAGTGATGGTTTTCCATAATTACATGTACAATATATG	0	0	0	0	0	0	0	0	0	0	0	35	0	0	0	452	0	0	0	0	0	0	0	0	660	833	768	922	0	2	0	144	0	0	0	0	0	0	0	0	0	0	274	372	753	0	0
chr1.1_023535207|AltMatch_0005	chr1.1_023535207	TGTTTGAAGAAAGGCTGGTTAACTTCAAGCTGTGAGTGATGGTTTTCCATTATTACATGTACAATATATG	0	0	0	0	0	0	0	0	775	784	873	719	709	612	827	557	0	0	0	0	0	0	0	0	0	0	0	0	1130	756	785	794	0	0	0	0	0	0	0	0	758	675	377	386	1	900	764
chr1.1_023535207|AltMatch_0006	chr1.1_023535207	TGTTTGAAGAAAGGCTGGTTAACTTCAAGCTGTGAATAATGGTTTTCCATAATACAATGTACAATATATG	0	0	0	0	0	0	0	0	0	0	0	0	0	0	0	0	0	0	0	0	0	0	0	0	0	0	0	0	0	0	0	0	0	0	0	0	0	0	0	0	0	0	0	0	0	0	0
chr1.1_023535207|Alt_0002	chr1.1_023535207	TGTTTGAAGAAAGGCTGGTTAACTTCAAGCTGTGAATGATGGTTTTCCATAATACAATGTACAATATATGATGAATATATG	0	0	0	0	0	0	0	0	0	0	0	0	0	0	0	0	0	0	0	0	0	0	0	0	0	0	0	0	0	0	0	0	0	0	0	0	0	0	0	0	0	0	0	0	0	0	0
chr1.1_023535207|Ref_0001	chr1.1_023535207	TGTTTGAAGAAAGGCTGGTTAACTTCAAGCTGTGAATGATGGTTTTCCCTAATACAATGTACAATATATGATGAATATATG	0	0	0	0	0	0	0	0	0	0	0	0	0	0	0	0	0	0	0	0	0	0	0	0	0	0	0	0	0	0	0	0	0	0	0	0	0	0	0	0	0	0	0	0	0	0	0
chr1.1_023709651|Alt_0002	chr1.1_023709651	GAGGGTAGAGACATGACATATTTTGAATTTCTAAGGACATTTATATATGTGAAGTACAATATATGATGGCATCCATGTAAG	0	0	0	0	0	0	0	0	0	0	0	0	0	0	0	0	0	0	0	0	0	0	0	0	0	0	0	0	0	0	0	0	0	0	0	0	0	0	0	0	0	0	0	0	0	0	0
chr1.1_023709651|RefMatch_0001	chr1.1_023709651	GAGGGTAGAGACATGACATATTTTGAATTTCTAACGAGATTTATATATGTGAAGTACAATATATGATGGC	0	0	0	0	0	0	0	0	0	0	0	0	1	0	0	0	0	0	0	0	0	0	0	0	0	0	0	0	0	0	0	0	0	0	0	0	0	0	0	0	0	1	0	159	0	0	0
chr1.1_023709651|RefMatch_0002	chr1.1_023709651	GAGGGTAGAGACATGACATGTTTTGAATTTCTAACGAGATTTATATATGTCAAGTACAATATATGATGGC	0	0	0	0	0	0	0	0	0	0	0	0	0	0	0	0	0	0	0	0	0	0	0	0	0	0	0	0	0	0	0	0	0	0	0	0	0	0	0	0	0	0	0	0	0	0	0
chr1.1_023709651|RefMatch_0003	chr1.1_023709651	GAGGGTAGAGACATGACATGTTTTGAATTTCTAACGAGATTTATATATGTGAAGTACAATATATGATGGC	0	0	0	0	0	0	0	0	0	0	0	0	0	0	0	0	0	0	0	0	0	0	0	0	0	0	0	0	0	0	0	0	0	0	0	0	0	0	0	0	0	0	0	0	0	0	0
chr1.1_023709651|RefMatch_0005	chr1.1_023709651	GAGGGTAGAGACATGACATATGTTGAATTTCTAACGAGATTTATATATGTGAAGTACAATATATGATGGC	0	0	0	0	0	0	0	0	0	0	0	0	0	0	0	0	0	0	0	0	0	0	0	0	0	0	0	0	0	0	0	0	0	0	0	0	0	0	0	0	0	0	0	0	0	0	0
chr1.1_023709651|RefMatch_0006	chr1.1_023709651	GAGGGTAGAGACATGACATATTTTGAATTTCCAACGAGATTTATATATGTGAAGTACAATATATGATGGC	0	0	0	0	0	0	0	0	244	288	254	286	212	193	328	314	0	0	0	0	0	0	0	0	246	317	261	125	358	221	283	294	0	0	0	0	0	0	0	0	319	300	156	181	193	226	245
chr1.1_023709651|Ref_0001	chr1.1_023709651	GAGGGTAGAGACATGACATATTTTGAATTTCTAAGGAGATTTATATATGTGAAGTACAATATATGATGGCATCCATGTAAG	0	0	0	0	0	0	0	0	0	0	0	0	0	0	0	0	0	0	0	0	0	0	0	0	0	0	0	0	0	0	0	0	0	0	0	0	0	0	0	0	0	0	0	0	0	0	0
chr1.1_024489859|Alt_0002	chr1.1_024489859	GCTAGAACCCTAACACCCGACTTAACAAGATTCCCTAGCATAGAGATGGTAGGAATCTCAAGGTTCTGAAAATCATATACC	0	0	0	0	0	0	0	0	0	0	0	0	0	0	0	0	0	0	0	1	0	0	0	0	0	0	0	0	0	0	0	0	0	0	0	0	0	0	0	0	0	0	0	0	1	0	0
chr1.1_024489859|RefMatch_0001	chr1.1_024489859	GCTAGAACCCTAACACCCGACTTAACAAGTTTCCCTAGCATAGAGATTGTAGGAATCTCAAGGTTCTGAA	0	0	0	0	0	0	0	0	0	0	0	0	0	0	0	0	0	0	0	0	0	0	0	0	0	0	0	0	0	0	0	0	0	0	0	0	0	0	0	0	0	0	0	0	0	0	0
chr1.1_024489859|RefMatch_0002	chr1.1_024489859	GCTAGAACCCTAACACCCGACTTAACAAGTTTCCCTAGCATAGAGATTGTAGGATTCTCAAGGTTCTGAA	0	0	0	0	0	0	0	0	0	0	0	0	0	0	0	0	0	0	0	0	0	0	0	0	0	0	0	0	0	0	0	0	0	0	0	0	0	0	0	0	0	0	0	0	0	0	0
chr1.1_024489859|Ref_0001	chr1.1_024489859	GCTAGAACCCTAACACCCGACTTAACAAGTTTCCCTAGCATAGAGATGGTAGGAATCTCAAGGTTCTGAAAATCATATACC	290	358	294	324	265	376	265	150	15	29	6	10	18	5	16	14	343	410	294	353	302	339	314	334	16	16	10	13	14	0	7	10	437	310	0	292	0	2	229	236	24	23	29	19	11	10	7
chr1.1_024760634|AltMatch_0001	chr1.1_024760634	CACCATCAAACCAAACGATACCTTTTTCCTTGTTTCAACTATAAACTTCCAAAACCTCACTACTTATCCT	0	0	0	0	0	0	0	0	0	0	0	0	0	0	0	0	0	0	0	0	0	0	0	0	0	0	0	0	0	0	0	0	0	0	0	0	0	0	0	0	0	0	0	0	0	0	0
chr1.1_024760634|Alt_0002	chr1.1_024760634	CACCATCAAACCAAACGATACTTTTTTCCTTGTTTCAACTATAAACTTCCAAAACCTCACTACTTATCCTTCTGTTGAAGT	0	0	0	0	0	0	0	0	0	0	0	0	0	0	0	0	0	0	0	0	0	0	0	0	0	0	0	0	0	0	0	0	0	0	0	0	0	0	0	0	0	0	0	0	0	0	0
chr1.1_024760634|RefMatch_0002	chr1.1_024760634	CACCATCAAACCAAACGATACTTTCTTCCTTGTTTCAACTATAAACTTTCAAAACCTCACTACTTATCCT	0	0	0	2	0	0	0	0	0	0	0	0	0	1	1	0	1	0	0	0	0	0	0	0	1	0	1	0	0	0	0	0	0	0	0	1	1	0	0	0	0	0	0	0	0	0	0
chr1.1_024760634|RefMatch_0003	chr1.1_024760634	CACCATCAAACCAAACGATACTTTCTTCCTTGTTTCAACTGTAAACTTCCAAAACCTCACTACTTATCCT	0	0	0	0	0	0	0	0	0	0	0	0	0	0	0	0	0	0	0	0	0	0	0	0	0	0	0	0	0	0	0	0	0	0	0	0	0	0	0	0	0	0	0	0	0	0	0
chr1.1_024760634|Ref_0001	chr1.1_024760634	CACCATCAAACCAAACGATACTTTCTTCCTTGTTTCAACTATAAACTTCCAAAACCTCACTACTTATCCTTCTGTTGAAGT	355	440	419	471	362	498	443	139	1543	1846	1267	1330	1744	940	1136	1568	493	527	391	486	567	415	464	425	1097	1552	1510	1524	1197	1266	1401	1489	518	387	386	504	388	486	349	508	1384	1257	1362	1332	1096	1373	1120
chr1.1_024951410|AltMatch_0002	chr1.1_024951410	ACAGTTTATAATCAGACACAATAGAAACTTTCAATGATGTTGCACACACAATTGGATGATAATGTGGAGA	0	0	0	0	0	0	0	0	0	0	0	0	0	0	0	0	0	0	0	0	0	0	0	0	0	0	0	0	0	0	0	0	0	0	0	0	0	0	0	0	0	0	0	0	0	0	0
chr1.1_024951410|AltMatch_0003	chr1.1_024951410	ACAGTTTATAATCAGACACAATAGAAACTTTCAATGATGTTGCACACATAATTGGATGATAATGTGGAGA	0	0	0	0	0	0	0	0	50	349	55	51	46	52	64	80	1	0	0	0	0	0	0	0	247	351	328	229	33	24	53	53	0	0	0	0	0	0	0	0	62	54	59	153	214	25	27
chr1.1_024951410|AltMatch_0004	chr1.1_024951410	ACAGTTTATAATCAGACACAATAGAAACTTTCAGTGATTTTCCATACATAATTGGATGATAATGTGGAGA	0	0	0	0	0	0	0	0	0	0	0	0	0	0	0	0	0	0	0	0	0	0	0	0	0	0	0	0	0	0	0	0	0	0	0	0	0	0	0	0	0	0	0	0	0	0	0
chr1.1_024951410|AltMatch_0005	chr1.1_024951410	ACAGTTTATAATCAGACACAATAGAAACTTTCAGTGATTATGCACACATAATTGGATGATAATGTGGAGA	0	0	0	0	0	0	0	0	0	0	0	0	0	0	0	0	0	0	0	0	0	0	0	0	0	0	0	0	0	0	0	0	0	0	0	0	0	0	0	0	0	0	0	0	0	0	0
chr1.1_024951410|Alt_0002	chr1.1_024951410	ACAGTTTATAATCAGACACAATAGAAACTTTCAGTGATGTTGCACACATAATTGGATGATAATGTGGAGAGAGAAAATACA	227	303	220	238	247	298	259	93	0	0	0	0	0	0	0	0	267	315	246	322	302	258	304	209	0	1	0	0	0	0	0	0	254	246	218	305	277	296	392	331	0	0	0	1	0	0	0
chr1.1_024951410|Ref_0001	chr1.1_024951410	ACAGTTTATAATCAGACACAATAGAAACTTTCAGTGATGTTGCTCACATAATTGGATGATAATGTGGAGAGAGAAAATACA	0	0	0	0	0	0	0	0	0	0	0	0	0	0	0	0	0	0	0	0	0	0	0	0	0	0	0	0	0	0	0	0	0	0	0	0	0	0	0	0	0	0	0	0	0	0	0
chr1.1_025281938|Alt_0002	chr1.1_025281938	CATTATGGTACTGAGATTTAAAAGGTTGTTTAATTGTTAGAGTCTGGTTTGAGAAGAAAGTAGACTGGCCACGTTATATAT	0	0	0	0	0	0	0	0	0	0	0	0	0	0	0	0	0	0	0	0	0	0	0	0	0	0	0	0	0	0	0	0	0	0	0	0	0	0	0	0	0	0	0	0	0	0	0
chr1.1_025281938|RefMatch_0001	chr1.1_025281938	CATTATGGTACTGAGATTTAAAAGGTTGTTTAATTGTTAGAGTTTGGATTGAGAAGAAAGTAGACTGGCC	0	0	0	0	0	0	0	0	250	243	211	258	257	171	313	258	0	0	0	0	0	0	0	0	231	320	231	411	274	246	267	262	0	0	0	0	0	0	0	0	308	206	251	317	243	293	231
chr1.1_025281938|RefMatch_0003	chr1.1_025281938	CATTATGGTACTGAGATTTAAAAGGTTGTTTCTTTGTTAGAGTTTGGATGAGAAGAAAGTAGACTGGCC	185	204	144	159	179	212	122	58	0	0	0	0	0	0	0	0	165	242	171	176	141	180	156	207	0	0	0	0	0	0	0	0	225	197	123	198	161	226	120	230	0	0	0	0	0	0	0
chr1.1_025281938|Ref_0001	chr1.1_025281938	CATTATGGTACTGAGATTTAAAAGGTTGTTTAATTGTTAGAGTCTGGATTGAGAAGAAAGTAGACTGGCCACGTTATATAT	0	0	0	0	0	0	0	0	0	0	0	0	0	0	0	0	0	0	0	0	0	0	0	0	0	0	0	0	0	0	0	0	0	0	0	0	0	0	0	0	0	0	0	0	0	0	0
chr1.1_025474859|AltMatch_0001	chr1.1_025474859	AACATTCGATCTCATATTCTCCACTTCTGGAGCTCGCTTGCTATCTTTAACTAGTTGGTTTATCTTCTTT	0	0	0	0	0	0	0	0	0	0	0	0	0	0	0	0	0	0	0	0	0	0	0	0	0	0	0	0	0	0	0	0	0	0	0	0	0	0	0	0	0	0	0	0	0	0	0
chr1.1_025474859|AltMatch_0002	chr1.1_025474859	AACATTCGATCTCATATTCTCCACTTCTGGAGCTCGCTTGCTATCTTTAACTAATTGGTTTATCTTCTTT	0	0	0	1	0	0	0	0	0	0	0	0	0	0	0	0	0	0	0	0	0	0	0	0	0	0	0	0	0	0	0	0	0	0	0	0	0	0	0	0	0	0	0	0	0	0	0
chr1.1_025474859|AltMatch_0003	chr1.1_025474859	AACATTCGATCTCATATTCTCCACTTCTTGAGCTCGCTTGCTATCTTTAACTAATTGGTTTATCTTCTTT	0	0	0	0	0	0	0	0	0	0	0	0	0	0	0	0	0	0	0	0	0	0	0	0	0	0	0	0	0	0	0	0	0	0	0	0	0	0	0	0	0	0	0	0	0	0	0
chr1.1_025474859|Alt_0002	chr1.1_025474859	AACATTCGATCTCATATTCTCCACTTCTTGAGCTCGCTTGCTATCTTTAACTAGTTGGTTTATCTTCTTTATCTTTTTCAA	0	0	0	0	0	0	0	0	0	0	0	0	0	0	0	0	1	0	0	0	0	0	1	0	0	0	0	0	0	0	0	0	0	0	0	0	0	0	1	0	0	0	0	0	0	0	0
chr1.1_025474859|RefMatch_0002	chr1.1_025474859	AACATTCGATCTCATATTCTCCACTTCTTGAGCTCGTTTGCTATCTTTCACTAGTTGGTTTATCTTCTTT	0	0	0	0	0	0	0	0	0	0	0	0	0	0	0	0	0	0	0	0	0	0	0	0	0	0	0	0	0	0	0	0	0	0	0	0	0	0	0	0	0	0	0	0	0	0	0
chr1.1_025474859|RefMatch_0003	chr1.1_025474859	AACATTCGATCTCATATTCTCCACTTCTGGAGCTCGCTTGCTATCTTTCACTAGTTGGTTTATCTTCTTT	285	193	302	159	210	190	197	116	0	0	0	1	0	0	1	0	209	209	202	148	244	203	240	195	1	0	1	0	0	0	0	0	218	214	150	225	147	249	186	221	0	0	93	16	0	0	0
chr1.1_025474859|RefMatch_0005	chr1.1_025474859	AACATTCGATCTCATATTCTCCACTTCGGGAGCTCGTTTGCTATCTTTCACTAGTTGGTTTATCTTCTTT	0	0	0	0	0	0	0	0	0	0	0	0	0	0	0	0	0	0	0	0	0	0	0	0	0	0	0	0	0	0	0	0	0	0	0	0	0	0	0	0	0	0	0	0	0	0	0
chr1.1_025474859|RefMatch_0006	chr1.1_025474859	AACATTCGATCTCATATTCTCCACTTCGTGAGCTCGCTTGCTATCTTTCACTAGTTGGTTTATCTTCTTT	8	16	13	15	12	9	16	9	0	0	0	0	0	0	0	0	13	6	25	9	15	12	24	5	0	0	0	0	0	0	0	0	13	5	7	11	8	14	18	13	0	0	8	0	0	0	0
chr1.1_025474859|RefMatch_0007	chr1.1_025474859	AACATTCGATCTCATATTCTCCACTTCGTGAGCTCGTTTGCTATCTTTCACTAGTTGGTTTATCTTCTTT	0	0	0	0	0	0	0	0	0	0	0	0	0	0	0	0	0	0	0	0	0	0	0	0	0	0	0	0	0	0	0	0	0	0	0	0	0	0	0	0	0	0	0	0	0	0	0
chr1.1_025474859|RefMatch_0008	chr1.1_025474859	AACATTCGATCTCATATTCTCCACTTCTGGAGCTCGCTTGCTATCCTTCACTAGTTGGTTTATCTTCTTT	0	0	0	0	0	0	0	0	28	38	42	43	40	31	39	41	0	0	0	0	0	0	0	0	43	40	50	26	48	33	25	38	0	0	0	0	0	0	0	0	48	45	20	33	0	56	44
chr1.1_025474859|RefMatch_0009	chr1.1_025474859	AACATTCGATCTCATATTCTCCACTTCTGGAGCTCGTTTGCTATCTTTCACTAGTTGGTTTATCTTCTTT	0	0	0	0	0	0	0	0	0	0	0	0	0	0	0	0	0	0	0	0	0	0	0	0	0	0	0	0	0	0	0	0	0	0	0	0	0	0	0	0	0	0	0	0	0	0	0
chr1.1_025474859|RefMatch_0010	chr1.1_025474859	AACATTCGATCTCATATTCTCCACTTCTTGAGCTCGCTTGCTATCCTTCACTAGTTGGTTTATCTTCTTT	0	0	0	0	0	0	0	0	254	381	241	245	424	293	297	318	0	0	0	0	0	0	0	0	277	264	384	173	294	304	186	274	0	0	0	0	0	0	0	0	390	226	104	230	0	327	369
chr1.1_025474859|Ref_0001	chr1.1_025474859	AACATTCGATCTCATATTCTCCACTTCTTGAGCTCGCTTGCTATCTTTCACTAGTTGGTTTATCTTCTTTATCTTTTTCAA	368	349	325	120	181	254	207	91	0	0	0	36	0	0	0	0	259	286	235	182	329	186	284	188	1	0	0	79	0	1	0	0	231	322	192	222	229	299	217	326	0	0	93	10	138	0	0
chr1.1_025688638|Alt_0002	chr1.1_025688638	GGTCAGTTGCATTTTGGGTATTTACACCTACATCTTACTTTGCCCAATATAGTTTGCATGAATAAAGACCAAATGAAAGTA	0	0	0	0	0	0	0	0	0	0	0	0	0	0	0	0	0	0	0	0	0	0	0	0	0	0	0	0	0	0	0	0	0	0	0	0	0	0	0	0	0	0	0	0	0	0	0
chr1.1_025688638|RefMatch_0001	chr1.1_025688638	GGTCAGTTGCATTTTGGGTATTTACACCTACATCTTGCTTTGCTCAATATAGTTTGCATGAATAAAGACC	0	0	0	0	0	0	0	0	0	0	0	0	0	0	0	0	0	0	0	0	0	0	0	0	0	0	0	0	0	0	0	0	0	0	0	0	0	0	0	0	0	0	0	0	0	0	0
chr1.1_025688638|RefMatch_0002	chr1.1_025688638	GGTCAGTTGCATTTTGGGTATTTACACCTACATCTTGCTTTTCCCAATATAGTTTGCATGAATAAAGACC	0	0	0	0	0	0	0	0	0	0	0	0	0	0	0	0	0	0	0	0	0	0	0	0	0	0	0	0	0	0	0	0	0	0	0	0	0	0	0	0	0	0	0	0	0	0	0
chr1.1_025688638|RefMatch_0004	chr1.1_025688638	GGTCAGTTGCATTTTGGGTATTTACACCTAAATCTTGCTTTGCCCAATATAGTTTGCATGAATAAAGACC	32	42	21	34	20	40	17	8	0	0	0	0	0	0	0	0	42	49	14	32	18	31	24	30	0	0	0	0	0	0	0	0	26	33	28	35	21	24	29	32	0	0	0	0	0	0	0
chr1.1_025688638|Ref_0001	chr1.1_025688638	GGTCAGTTGCATTTTGGGTATTTACACCTACATCTTGCTTTGCCCAATATAGTTTGCATGAATAAAGACCAAATGAAAGTA	0	0	0	0	0	0	0	0	0	0	0	0	0	0	0	0	0	0	0	0	0	0	0	0	0	0	0	0	0	0	0	0	0	0	0	0	0	0	0	0	0	0	0	0	0	0	0
chr1.1_025728959|Alt_0002	chr1.1_025728959	GTTCCCCACATGTTCATTTTTATTGTCTTTTTCCAATTCATGGTTGTGATTCTGTACCTTGATATGGGCACTTTCTTTGGT	0	0	0	0	0	0	0	0	0	0	0	0	0	0	0	0	0	0	0	0	0	0	0	0	0	0	0	0	0	0	0	0	0	0	0	0	0	0	0	0	0	0	0	0	0	0	0
chr1.1_025728959|RefMatch_0001	chr1.1_025728959	GTTCCCCACATGTTCATTTTTATTGTCTCTTCCCAATTCATGGTTGTGATTCTGTACCTTGATATGGGCA	0	0	0	0	0	0	0	0	0	0	0	0	0	0	0	0	0	0	0	0	0	0	0	0	0	0	0	0	0	0	0	0	0	0	0	0	0	0	0	0	0	0	0	0	0	0	0
chr1.1_025728959|RefMatch_0003	chr1.1_025728959	GTTCCCCACATGTTCATTTTTATTGTCTCTTTCCAATTCATGGTTGTGATTCCGTACCTTGATATGGGCA	672	710	615	637	632	498	645	291	2	1	0	0	1	2	0	0	694	612	637	425	656	639	743	567	1	0	0	0	1	0	0	0	740	561	470	571	517	668	645	552	0	0	0	0	2	1	0
chr1.1_025728959|RefMatch_0004	chr1.1_025728959	GTTCCCCACATGTTCATTTTTATTGTCTCTTTCCAATTCATGGTTGTGATTCTATACCTTGATATGGGCA	0	0	0	0	0	0	0	0	0	0	0	0	0	0	0	0	0	0	0	0	0	0	0	0	0	0	0	0	0	0	0	0	0	0	0	0	0	0	0	0	0	0	0	0	0	0	0
chr1.1_025728959|RefMatch_0005	chr1.1_025728959	GTTCCCCACATGTTCATTTTTATTGTCCCTTTCCAATTCATGGTTGTGATTCCGTACCTTGATATGGGCA	0	0	0	0	0	0	0	0	0	0	0	0	0	0	0	0	0	0	0	0	0	0	0	0	0	0	0	0	0	0	0	0	0	0	0	0	0	2	0	0	0	0	0	0	0	0	0
chr1.1_025728959|RefMatch_0006	chr1.1_025728959	GTTCCCCACATGTTCATTTTTATTGTCTCTTTCCAACACATGGTTGTGATTCCGTACCTTGATATGGGCA	0	0	0	0	0	0	0	0	828	778	853	756	797	905	670	632	0	0	0	0	0	0	0	0	599	824	954	690	628	583	716	847	0	0	0	0	0	0	0	0	873	808	804	741	512	624	548
chr1.1_025728959|RefMatch_0007	chr1.1_025728959	GTTCCCCACATGTTCATTTTTATTGTCTCTTTCCAATTCATGGTTGTGATTCCGTACCTTGATATGGCACTTTCTTTGGTG	0	0	0	0	0	0	0	0	0	0	0	0	0	0	0	0	0	0	0	0	0	0	0	0	0	0	0	0	0	0	0	0	0	0	0	0	0	0	0	0	0	0	0	0	0	0	0
chr1.1_025728959|RefMatch_0008	chr1.1_025728959	GTTCCCCACATGTTCATTTTTATTGTCTCTTTCCAATTCATAGTTGTGATTCCGTACCTTGATATGGGCA	0	0	0	0	0	0	0	0	0	0	0	0	0	0	0	0	0	0	0	0	0	0	0	0	0	0	0	0	0	0	0	0	0	0	0	0	0	0	0	0	0	0	0	0	0	0	0
chr1.1_025728959|Ref_0001	chr1.1_025728959	GTTCCCCACATGTTCATTTTTATTGTCTCTTTCCAATTCATGGTTGTGATTCTGTACCTTGATATGGGCACTTTCTTTGGT	0	0	1	1	1	0	1	2	0	0	0	0	0	0	0	0	4	3	1	0	3	1	4	0	0	0	0	0	0	0	0	0	3	2	3	1	1	0	0	0	0	0	0	0	0	0	0
chr1.1_026050142|Alt_0002	chr1.1_026050142	AGAGACCTATGCTGCAGTCCTTGCGCAGACCCATTCCTTCTTGAAAATGCCCCCACTGCACCAGATAATCTATCTCGAATT	0	0	0	0	0	0	0	0	0	0	0	0	0	0	0	0	0	0	0	0	0	0	0	0	0	0	0	0	0	0	0	0	0	0	0	0	0	0	0	0	0	0	0	0	0	0	0
chr1.1_026050142|Ref_0001	chr1.1_026050142	AGAGACCTATGCTGCAGTCCTTGCGCAGAGCCATTCCTTCTTGAAAATGCCCCCACTGCACCAGATAATCTATCTCGAATT	0	0	0	0	0	0	0	0	0	0	0	0	0	0	0	0	0	0	0	0	0	0	0	0	0	0	0	0	0	0	0	0	0	0	0	0	0	0	0	0	0	0	0	0	0	0	0
chr1.1_026445102|AltMatch_0002	chr1.1_026445102	CAGACTCCCCGATATAGAACCTAGCTTCATCTTCAGTCAGTACTTCTTTCCGCATCAGCAACGTCATCAT	0	1	0	0	0	0	0	0	0	0	0	0	0	0	0	0	0	0	0	0	0	0	0	0	0	0	0	0	0	0	0	0	0	0	0	0	0	0	0	0	0	0	0	0	0	0	0
chr1.1_026445102|AltMatch_0003	chr1.1_026445102	CAGACTCCCCGATATAGAACCTAGCTACATCTTCGGTCAGTATATCTTTCCGCATCAGCAACGTCATCAT	0	0	0	0	0	1	0	0	0	0	0	0	0	0	0	0	0	0	0	0	0	0	0	0	0	0	0	0	0	0	0	0	0	1	0	0	0	1	0	0	1	0	0	0	0	0	0
chr1.1_026445102|AltMatch_0004	chr1.1_026445102	CAGACTCCCCGATATAGAACCTAGCTTCATCTTCAGGCAGTACTTCTCTCCGCATCAGCAACGTCATCAT	0	0	0	0	0	0	0	0	488	288	336	303	246	198	164	150	0	0	1	0	0	0	0	0	260	179	383	193	249	189	213	141	0	0	0	0	0	0	0	0	278	268	111	191	193	213	223
chr1.1_026445102|AltMatch_0005	chr1.1_026445102	CAGACTCCCCGATATAGAACCTAGCTTCATCTTCAGTCAGTACTTCTCTCCGCATCAGCAACGTCATCAT	193	165	160	210	181	141	320	68	0	0	0	0	0	0	0	0	224	167	322	74	195	213	259	201	1	0	0	0	0	1	0	0	199	152	158	140	82	168	317	115	0	1	0	0	0	0	0
chr1.1_026445102|AltMatch_0006	chr1.1_026445102	CAGACTCCCCGATATAGAACCTAGCTTCATCTTCAGTCAGTATATCTTTCCGCATCAGCAACGTCATCAT	1	0	0	0	0	2	1	0	0	0	0	0	0	0	0	0	0	0	1	0	0	0	0	0	0	2	0	0	0	1	0	0	0	0	0	0	0	1	1	0	0	0	0	0	0	0	0
chr1.1_026445102|AltMatch_0007	chr1.1_026445102	CAGACTCCCCGATATAGAACCTAGCTTCATCTTCAGTCAGTATTTCTTTCCGCATCAGCAACGTCATCAT	0	0	0	0	0	0	0	0	0	0	0	0	0	0	0	0	0	0	0	0	0	0	0	0	0	0	0	0	0	0	0	0	0	0	0	0	0	0	0	0	0	0	0	0	0	0	0
chr1.1_026445102|Alt_0002	chr1.1_026445102	CAGACTCCCCGATATAGAACCTAGCTACATCTTCAGTCAGTATATCTTTCCGCATCAGCAACGTCATCATATCTCCACCGG	859	1003	690	874	765	734	806	305	1281	972	822	904	1068	623	1199	1007	1009	1142	773	752	935	1014	1011	895	918	927	1125	1209	981	943	1129	1069	1125	792	593	931	558	1048	636	977	1328	838	1106	1067	981	1282	965
chr1.1_026445102|Ref_0001	chr1.1_026445102	CAGACTCCCCGATATAGAACCTAGCTACATCTTCAGTCAGTATATCTTTGCGCATCAGCAACGTCATCATATCTCCACCGG	0	0	0	0	0	0	0	0	0	0	0	0	0	0	0	0	0	0	0	0	0	0	0	0	0	0	0	0	0	0	0	0	0	0	0	0	0	0	0	0	0	0	0	0	0	0	0
chr1.1_026502181|AltMatch_0002	chr1.1_026502181	TCACCTTCAAGTACACACAAATTTATTACAAATTGGACCGTGAATAATTCACACAAACTCAAACCCT	0	0	0	0	0	0	0	0	0	0	0	0	0	0	0	0	0	0	0	0	0	0	0	0	0	0	0	0	0	0	0	0	0	0	0	0	0	0	0	0	0	0	0	0	0	0	0
chr1.1_026502181|Alt_0002	chr1.1_026502181	TCACCTTCAAGTACACACAAATTTATTACAAATTGGACCGTGAATAATTGGTCACACAAACTCAAACCCTTTAGTTACTGC	517	494	542	570	722	833	727	279	1223	1008	987	1039	1179	739	986	1102	973	1007	817	881	860	867	885	923	859	1004	1090	1022	1149	956	1167	1158	1087	766	609	817	819	1014	753	989	1114	1172	1185	1034	830	1240	1006
chr1.1_026502181|Ref_0001	chr1.1_026502181	TCACCTTCAAGTACACACAAATTTATTACAAAATGGACCGTGAATAATTGGTCACACAAACTCAAACCCTTTAGTTACTGC	0	1	0	0	1	0	0	1	0	0	0	0	0	0	0	0	0	0	1	2	0	0	2	0	0	0	1	0	1	0	0	1	1	1	0	0	0	0	3	0	0	0	0	0	1	2	1
chr1.1_026672067|Alt_0002	chr1.1_026672067	CTAAATAAAGTAACACAATCAACCTTTATTAGGGGGTTCTCTACTGTGCCTTTCAATCAACTCCATTGTGATACGATTATG	0	0	0	0	0	0	0	0	0	0	0	0	0	0	0	0	0	0	0	0	0	0	0	0	0	0	0	0	0	0	0	0	0	0	0	0	0	0	0	0	0	0	0	0	0	0	0
chr1.1_026672067|RefMatch_0001	chr1.1_026672067	CTAAATAAAGTAACACAATCAACCTTTATTAGGGGCTTCTCTACTGTGTCTTTCAATCAACTCCATTGTG	0	0	0	0	0	0	0	0	0	0	0	0	0	0	0	0	0	0	0	0	0	0	0	0	0	0	0	0	0	0	0	0	0	0	0	0	0	0	0	0	0	0	0	0	0	0	0
chr1.1_026672067|RefMatch_0002	chr1.1_026672067	CTAAATAAAGTAACACAATCAACCTTTATTAGGGGGGTTTCTCTACTGTGCCTTTCAATCAACTCCATTGTG	0	0	0	0	0	0	0	0	0	0	0	0	0	0	0	0	0	0	0	0	0	0	0	0	0	0	0	0	0	0	0	0	0	0	0	0	0	0	0	0	0	0	0	0	0	0	0
chr1.1_026672067|RefMatch_0003	chr1.1_026672067	CTAAATAAAGTAACACAATCAACCTTTATTAGGGGGTTCTATACTGTGTCTTTCAATCAACTCCATTGTG	0	0	0	0	0	0	0	0	0	0	0	0	0	0	0	0	0	0	0	0	0	0	0	0	0	0	0	0	0	0	0	0	0	0	0	0	0	0	0	0	0	0	0	0	0	0	0
chr1.1_026672067|Ref_0001	chr1.1_026672067	CTAAATAAAGTAACACAATCAACCTTTATTAGGGGGTTCTCTACTGTGTCTTTCAATCAACTCCATTGTGATACGATTATG	0	0	0	0	0	0	0	0	0	0	1	0	0	0	0	0	0	0	0	0	0	0	0	0	0	0	0	0	0	0	0	0	0	0	0	0	0	0	0	0	0	0	0	0	0	0	0
chr1.1_026865008|AltMatch_0001	chr1.1_026865008	CCTACGGTTAGTAGTGAATTATGTCTTAGGTTTAATTCAATGGTGATCAAGTAAAGAAAGTCATTTAGCG	0	0	0	0	0	0	0	0	0	0	0	0	0	0	0	0	0	0	0	0	0	0	0	0	0	0	0	0	0	0	0	0	0	0	0	0	0	0	0	0	0	0	0	0	0	0	0
chr1.1_026865008|Alt_0002	chr1.1_026865008	CCTACGGTTAGTAGTGAATTATGTCTTAGGTTTAATTCAATAGTGATCAAGTAAAGAAAGTCATTTAGCGAAATAATTACT	0	0	0	0	0	0	0	0	0	0	0	0	0	0	0	0	0	0	0	0	0	0	0	0	0	0	0	0	0	0	0	0	0	0	0	0	0	0	0	0	0	0	0	0	0	0	0
chr1.1_026865008|RefMatch_0001	chr1.1_026865008	CCTACGGTTAGTAGTGAATTATGTCTTAGATATAATTCAATAGTGATCAAGTAAAGAAAGTCATTTAGCG	0	0	0	0	0	0	0	0	0	0	0	0	0	0	0	0	0	0	0	0	0	0	0	0	0	0	0	0	0	0	0	0	0	0	0	0	0	0	0	0	0	0	0	0	0	0	0
chr1.1_026865008|Ref_0001	chr1.1_026865008	CCTACGGTTAGTAGTGAATTATGTCTTAGATTTAATTCAATAGTGATCAAGTAAAGAAAGTCATTTAGCGAAATAATTACT	0	0	0	0	0	0	0	0	0	0	0	0	0	0	0	0	0	0	0	0	0	0	0	0	0	0	0	0	0	0	0	0	0	0	0	0	0	0	0	0	0	0	0	0	0	0	0
chr1.1_026940687|AltMatch_0001	chr1.1_026940687	ACCGGTGTTTATTGAGAATGTTCAAACCCATATTTGTAACGTAGCAAAATCTTCAACTCTGAAGTCTCAC	0	0	0	0	0	0	0	0	0	0	0	0	0	0	0	0	0	0	0	0	0	0	0	0	0	0	0	0	0	0	0	0	0	0	0	0	0	0	0	0	0	0	0	0	0	0	0
chr1.1_026940687|AltMatch_0002	chr1.1_026940687	ACCGGTGTTTATTGAGAATGTTCAAACCCATATTTGTAACGTAGCAAAATCTTCAACTCTCAAGTCTCAC	0	0	0	0	0	0	0	0	0	0	0	0	0	0	0	0	0	0	0	0	0	0	0	0	0	0	0	0	0	0	0	0	0	0	0	0	0	0	0	0	0	0	0	0	0	0	0
chr1.1_026940687|AltMatch_0004	chr1.1_026940687	ACCGGTGTTTATTGAGAATGTTCAAACCCATAATTGTGACGTAGAAAAATCTTCAACTCTGAAGTCTCAC	0	0	0	0	0	0	0	0	0	0	0	0	0	0	0	0	0	0	0	0	0	0	0	0	0	0	0	0	0	0	0	0	0	0	0	0	0	0	0	0	0	0	0	0	0	0	0
chr1.1_026940687|AltMatch_0005	chr1.1_026940687	ACCGGTGTTTATTGAGAATGTTCAAACCCATATTTGTGACGTAGCAAAATTCAACTCTGAAGTCTCAC	0	0	0	0	0	0	0	0	0	0	0	0	0	0	0	0	0	0	0	0	0	0	0	0	0	0	0	0	0	0	0	0	0	0	0	0	0	0	0	0	0	0	0	0	0	0	0
chr1.1_026940687|AltMatch_0006	chr1.1_026940687	ACCGGTGTTTATTGAGAATGTTCAAACCCATATTTGTGACGTAGCAAAATTCAACTCTTAAGTCTCAC	0	0	0	0	0	0	0	0	0	0	0	0	0	0	0	0	0	0	0	0	0	0	0	0	0	0	0	0	0	0	0	0	0	0	0	0	0	0	0	0	0	0	0	0	0	0	0
chr1.1_026940687|AltMatch_0007	chr1.1_026940687	ACCGGTGTTTATTGAGAATGTTCAAACCTATATTTGTGACGTAGCAAAATCTTCAACTCTGAAGTCTCAC	413	605	465	470	409	386	491	148	0	0	0	0	1	0	0	0	534	561	437	406	538	500	647	492	3	0	0	0	0	0	0	1	489	461	422	496	348	506	392	475	0	0	0	2	0	1	0
chr1.1_026940687|AltMatch_0008	chr1.1_026940687	ACCGGTGTTTATTGAGAATGTTCAAACCTATATTTGTGACGTAGCAAAATCTTCAACTCTTAAGTCTCAC	65	103	99	128	85	89	108	30	0	0	0	0	0	0	0	0	120	99	86	66	123	97	118	83	1	0	0	0	0	0	0	1	136	88	95	81	80	106	96	73	0	0	0	0	0	0	0
chr1.1_026940687|AltMatch_0009	chr1.1_026940687	ACCGGTGTTTATTGAGAATGTTCAAACCTATATTTGTGACGTATCAAAATTCAACTCTGAAGTCTCAC	0	0	0	0	0	0	0	0	487	376	371	402	442	215	446	423	0	0	0	0	0	0	0	0	365	332	468	478	437	369	514	404	0	0	0	0	0	0	0	0	501	425	484	489	437	524	388
chr1.1_026940687|AltMatch_0010	chr1.1_026940687	ACCGGTGTTTATTGAGAATGTTCAAACCTATATTTGTGACGTATCAAAATTCAACTCTTAAGTCTCAC	0	0	0	0	0	0	0	0	79	45	59	60	71	43	73	47	0	0	0	0	0	0	0	0	52	51	61	63	65	62	69	60	0	0	0	0	0	0	0	0	77	54	72	83	70	88	76
chr1.1_026940687|AltMatch_0011	chr1.1_026940687	ACCGGTGTTTATTGAGAATGTTCAAACCCATAATTGTGACGTAGAAAAATCTTCAACTCTTAAGTCTCAC	0	0	0	0	0	0	0	0	0	0	0	0	0	0	0	0	0	0	0	0	0	0	0	0	0	0	0	0	0	0	0	0	0	0	0	0	0	0	0	0	0	0	0	0	0	0	0
chr1.1_026940687|Alt_0002	chr1.1_026940687	ACCGGTGTTTATTGAGAATGTTCAAACCCATATTTGTGACGTAGCAAAATCTTCAACTCTGAAGTCTCACTTAAAATTCCA	0	0	0	1	0	0	0	0	0	0	0	0	0	0	0	0	0	0	0	0	1	0	1	0	0	0	0	0	0	0	0	0	1	0	0	0	0	1	0	0	0	0	0	0	0	0	0
chr1.1_026940687|Ref_0001	chr1.1_026940687	ACCGGTGTTTATTGAGAATGTTCAAACCCATATTTGTGATGTAGCAAAATCTTCAACTCTGAAGTCTCACTTAAAATTCCA	0	0	0	0	0	0	0	0	0	0	0	0	0	0	0	0	0	0	0	0	0	0	0	0	0	0	0	0	0	0	0	0	0	0	0	0	0	0	0	0	0	0	0	0	0	0	0
chr1.1_027050989|AltMatch_0001	chr1.1_027050989	GATCCTAGTAAAGATGTTCATGGTTGGGGAGTTAATGAACGTGGTGTTTCGTTTACTTTTGGTGCTAGTA	0	0	0	0	0	0	0	0	0	0	0	0	0	0	0	1	0	1	0	0	0	0	0	0	0	0	0	0	0	0	0	0	0	0	0	0	0	0	0	0	0	0	0	0	0	1	0
chr1.1_027050989|AltMatch_0002	chr1.1_027050989	GATCCTAGTAAAGATGTTCATGGTTGGGGAGTTAATGAACGCGGTGTTTCATTTACTTTTGGTGCTAGTA	0	0	1	0	0	0	0	0	0	0	0	0	0	0	0	0	0	0	0	0	0	1	0	0	0	0	0	0	0	0	0	0	0	0	0	1	0	0	1	0	0	0	0	1	0	0	0
chr1.1_027050989|AltMatch_0003	chr1.1_027050989	GATCCTAGTAAAGATGTTCATGGTTGGGGAGTTAATGAACGTGGTGTTTCATTCACTTTTGGTGCTAGTA	0	0	0	0	0	0	0	0	0	0	0	0	0	0	0	0	0	0	0	0	0	0	1	0	0	0	0	0	0	0	0	0	0	0	0	0	0	0	0	0	0	0	2	0	0	0	0
chr1.1_027050989|Alt_0002	chr1.1_027050989	GATCCTAGTAAAGATGTTCATGGTTGGGGAGTTAATGAACGTGGTGTTTCATTTACTTTTGGTGCTAGTAAGATTCAAGAG	447	469	403	453	470	414	472	191	672	628	555	567	694	437	679	604	487	507	456	252	398	442	529	427	551	626	649	661	719	498	582	683	522	332	219	382	257	547	426	370	633	572	670	694	581	722	604
chr1.1_027050989|RefMatch_0001	chr1.1_027050989	GATCCTAGTAAAGATGTTCATGGTTGGGGTGTTAATGAACGTGGTGTTTCGTTTACTTTTGGTGCTAGTA	0	0	0	0	0	0	0	0	0	0	0	0	0	0	0	0	0	0	0	0	0	0	0	0	0	0	0	0	0	0	0	0	0	0	0	0	0	0	0	0	0	0	0	0	0	0	0
chr1.1_027050989|Ref_0001	chr1.1_027050989	GATCCTAGTAAAGATGTTCATGGTTGGGGTGTTAATGAACGTGGTGTTTCATTTACTTTTGGTGCTAGTAAGATTCAAGAG	0	0	1	0	0	1	0	0	0	1	0	0	0	0	0	0	0	0	0	0	0	0	0	0	0	0	0	0	0	0	0	0	0	0	0	0	1	0	0	0	0	0	0	0	0	0	0
chr1.1_027377103|Alt_0002	chr1.1_027377103	ATCCAAACTATGGATATATCCCAATGTGGCATTATCTTCCTCAATCAGCTCGTGATACGTCCCAAGATCATGAGCTCAGGC	0	0	0	0	0	0	0	0	0	0	0	0	0	0	0	0	0	0	0	0	0	0	0	0	0	0	0	0	0	0	0	0	0	0	0	0	0	0	0	0	0	0	1	0	0	0	0
chr1.1_027377103|RefMatch_0002	chr1.1_027377103	ATCCAAACTATGGATATATCCCAATGTGGCATTATCTACCTCAATCAGCTCGCGATACGTCCCAAGATCA	0	0	0	0	0	0	0	0	0	0	0	0	0	0	0	0	0	0	0	0	0	0	0	0	0	0	0	0	0	0	0	0	0	0	0	0	0	0	0	0	0	0	0	0	0	0	0
chr1.1_027377103|RefMatch_0003	chr1.1_027377103	ATCCAAACTATGGATATATCCCAATGTGGCATTATCTTCCTCAATCAGCTTGCGATACGTCCCAAGATCA	0	0	0	0	0	0	0	0	0	0	0	0	0	0	0	0	0	0	0	0	0	0	0	0	0	0	0	0	0	0	0	0	0	0	0	0	0	0	0	0	0	0	0	0	0	0	0
chr1.1_027377103|RefMatch_0004	chr1.1_027377103	ATCCAAACTATGGATATATCCCAATGTGGCATTATCTTCCTCAATCAGTTCGCGATACGTCCCAAGATCA	0	0	0	0	0	0	0	0	0	0	0	0	0	0	0	0	0	0	0	0	0	0	0	0	0	0	0	0	0	0	0	0	0	0	0	0	0	0	0	0	0	0	0	0	0	0	0
chr1.1_027377103|Ref_0001	chr1.1_027377103	ATCCAAACTATGGATATATCCCAATGTGGCATTATCTTCCTCAATCAGCTCGCGATACGTCCCAAGATCATGAGCTCAGGC	36	31	20	47	21	27	25	17	127	92	99	77	79	63	101	54	27	31	30	22	34	23	41	24	87	76	104	85	112	90	93	84	31	23	28	22	10	32	24	41	111	76	63	102	73	100	75
chr1.1_027461652|Alt_0002	chr1.1_027461652	GCTTCTTAATAACACTAAATAGATGGGTTCTTATTTGTCACATTAAATTATCAATGTTTCTGGAATCCTGAGGTAGAGATG	0	0	0	0	0	0	0	0	0	0	0	0	0	0	0	0	0	0	0	0	0	0	0	0	0	0	0	0	0	0	0	0	0	0	0	0	0	0	0	0	0	0	0	0	0	0	0
chr1.1_027461652|Ref_0001	chr1.1_027461652	GCTTCTTAATAACACTAAATAGATGGGTTCTTATTTGTCACATTAAGTTATCAATGTTTCTGGAATCCTGAGGTAGAGATG	0	1	0	0	1	2	0	0	0	0	0	0	0	0	0	0	0	2	4	0	4	1	0	2	0	0	0	0	0	0	0	0	1	3	2	1	0	0	0	1	0	0	0	0	0	0	0
chr1.1_027966972|AltMatch_0003	chr1.1_027966972	TTTCGGTTTCCAAAGTTAATCTTATTGTTCATTGTAATTGAAAGATATCCATGTGTATTTGATGGTCTTC	0	0	0	0	0	0	0	0	0	0	0	0	0	0	0	0	0	0	0	0	0	0	0	0	0	0	0	0	0	0	0	0	0	0	0	0	0	0	0	0	0	0	0	0	0	0	0
chr1.1_027966972|AltMatch_0005	chr1.1_027966972	TTTCGGTTTCCAAAGTTAATCTTATTGTTCATTGTAACTGAAAGATATCCATGTGTATTTGATGGTCTTC	0	0	0	0	0	0	0	0	0	0	0	0	0	0	0	0	0	0	0	0	0	0	0	0	0	0	0	0	0	0	0	0	0	0	0	0	0	0	0	0	0	0	0	0	0	0	0
chr1.1_027966972|AltMatch_0006	chr1.1_027966972	TTTCGGTTTCCAAAGTTAATCTTATTGTTCATTGTAATTAATTGAAAGATATCCATGTGTATTTGATGGTCTTC	0	0	0	0	0	0	0	0	0	0	0	0	0	0	0	0	0	0	0	0	0	0	0	0	0	0	0	0	0	0	0	0	0	0	0	0	0	0	0	0	0	0	0	0	0	0	0
chr1.1_027966972|Alt_0002	chr1.1_027966972	TTTCGGTTTCCAAAGTTAATCTTATTGTTCATTATAATTGAAAGATATCCATGTGTATGTGATGGTCTTCAACTTGTCTCT	0	0	0	0	0	0	0	0	0	0	0	0	0	0	0	0	0	0	0	0	0	0	0	0	0	0	0	0	0	0	0	0	0	0	0	0	0	0	0	0	0	0	0	0	0	0	0
chr1.1_027966972|Ref_0001	chr1.1_027966972	TTTCGGTTTCCAAAGTTAATCTTATTGTTCATTATAATTGAAATATATCCATGTGTATGTGATGGTCTTCAACTTGTCTCT	0	0	0	0	0	0	0	0	0	0	0	0	0	0	0	0	0	0	0	0	0	0	0	0	0	0	0	0	0	0	0	0	0	0	0	0	0	0	0	0	0	0	0	0	0	0	0
chr1.1_028084165|Alt_0002	chr1.1_028084165	GACTGGTGTCAATGGTTACACAGTATTCAGGCCTTCGAATGGTCAGTAGAGGGAAAGGATGGCAACGAATGTAATAATGTG	0	0	0	0	0	0	0	0	0	0	0	0	0	0	0	0	0	0	0	0	0	0	0	0	0	0	0	0	0	0	0	0	0	0	0	0	0	0	0	0	0	0	0	0	0	0	0
chr1.1_028084165|RefMatch_0003	chr1.1_028084165	GACTGGTGTCAATGGTTACACAGTATTCAAGCCTTCAAATGGTCAGTAGAGGGAAAGGATGGCAACGAAT	0	0	0	0	0	0	0	0	55	44	55	29	39	32	32	29	0	0	0	0	0	0	0	0	62	32	57	27	39	35	28	16	0	0	0	0	0	0	0	0	33	38	30	30	33	51	53
chr1.1_028084165|Ref_0001	chr1.1_028084165	GACTGGTGTCAATGGTTACACAGTATTCAGGCCTTCAAATGGTCAGTAGAGGGAAAGGATGGCAACGAATGTAATAATGTG	0	1	0	0	0	0	0	0	0	0	0	0	0	0	0	0	0	0	0	0	0	0	0	0	0	0	0	0	0	0	0	0	0	0	0	0	0	0	0	0	0	0	0	0	0	0	0
chr1.1_028189850|Alt_0002	chr1.1_028189850	TGATGGATAATCATAGGCAAGCACTTGGGAGCTTTGCAATGGTAGCATTACTCTTTCTTGGTTTTATTTTCATTTACCATT	0	0	0	0	0	0	0	0	0	0	0	0	0	0	0	0	0	0	0	0	0	0	0	0	0	0	0	0	0	0	0	0	0	0	0	0	0	0	0	0	0	0	0	0	0	0	0
chr1.1_028189850|Ref_0001	chr1.1_028189850	TGATGGATAATCATAGGCAAGCACTTGGGAGTTTTGCAATGGTAGCATTACTCTTTCTTGGTTTTATTTTCATTTACCATT	0	0	0	2	0	0	0	0	0	1	0	0	0	0	0	0	1	0	0	0	0	0	0	0	0	0	0	0	0	0	0	0	0	0	0	0	1	0	0	0	0	0	0	0	0	0	0
chr1.1_028465946|Alt_0002	chr1.1_028465946	GTTGGCATGGACTGATTCTTGACTCCTGTTGGTAGTTATATATAATTTGTGCCTTTGGAATTTGTTGGGCGTTTCTTTGGT	0	0	0	0	0	0	0	0	0	0	0	0	0	0	0	0	0	0	0	0	0	0	0	0	0	0	0	0	0	0	0	0	0	0	0	0	0	0	0	0	0	0	0	0	0	0	0
chr1.1_028465946|Ref_0001	chr1.1_028465946	GTTGGCATGGACTGATTCTTGACTCCTGTTGGTAGTTATATATAGTTTGTGCCTTTGGAATTTGTTGGGCGTTTCTTTGGT	0	0	0	0	0	0	0	0	0	0	0	0	0	0	0	0	0	0	0	0	0	0	0	0	0	0	0	0	0	0	0	0	0	0	1	0	0	0	0	0	0	0	0	0	0	0	0
chr1.1_028687110|Alt_0002	chr1.1_028687110	TCCTAAGGCTTTCTTTGACCTATTGCTACCTTGTGAGTGATATGAATTGTATATTTTGCTGCCTCCTAATAATAAGACTGT	0	0	0	0	0	0	0	0	0	0	0	0	0	0	0	0	0	0	0	0	0	0	0	0	0	0	0	0	0	0	0	0	0	0	0	0	0	0	0	0	0	0	0	0	0	0	0
chr1.1_028687110|RefMatch_0001	chr1.1_028687110	TCCTAAGGCTTTCTTTGACCTATTGCTACCTTGTGAGTAATATGAATTATATATTTTGCTGCCTCCTAAT	0	0	0	0	0	0	0	0	0	0	0	0	0	0	0	0	0	0	0	0	0	0	0	0	0	0	0	0	0	0	0	0	0	0	0	0	0	0	0	0	0	0	0	0	0	0	0
chr1.1_028687110|RefMatch_0002	chr1.1_028687110	TCCTAAGGCTTTCTTTGACCTATTGCTACCTTGTGAGTAATATGAATTGTCTATTTTGCTGCCTCCTAAT	0	0	0	0	0	0	0	0	0	0	0	0	0	0	0	0	0	0	0	0	0	0	0	0	0	0	0	0	0	0	0	0	0	0	0	0	0	0	0	0	0	0	0	0	0	0	0
chr1.1_028687110|RefMatch_0003	chr1.1_028687110	TCCTAAGGCTTTCTTTGACCTATTGCTACCTTGTTAGTAATATGAATTGTATATTTTGCTGCCTCCTAAT	137	159	114	147	125	114	119	64	0	0	3	1	0	0	0	0	186	191	159	129	146	172	197	151	3	0	0	0	0	0	0	0	144	142	107	153	148	205	108	196	1	0	0	0	0	1	0
chr1.1_028687110|RefMatch_0004	chr1.1_028687110	TCCTAAGGCTTTCTTTGACCTATTGCTACCTTGTGAGTAATATGAATTATATATTTTGCTTCCTCCTAAT	0	0	0	0	0	0	0	0	0	0	0	0	0	0	0	0	0	0	0	0	0	0	0	0	0	0	0	0	0	0	0	0	0	0	0	0	0	0	0	0	0	0	0	0	0	0	0
chr1.1_028687110|RefMatch_0005	chr1.1_028687110	TCCTAAGGCTTTCTTTGACCTATTGCTACCTTGTTAGTAATATGAATTGTATATTTTGTTGCCTCCTAAT	191	236	166	241	215	217	165	89	1	0	0	0	0	0	0	0	221	334	195	191	224	254	250	202	2	1	0	1	0	0	0	0	277	226	136	233	224	305	156	244	0	0	1	0	0	0	0
chr1.1_028687110|Ref_0001	chr1.1_028687110	TCCTAAGGCTTTCTTTGACCTATTGCTACCTTGTGAGTAATATGAATTGTATATTTTGCTGCCTCCTAATAATAAGACTGT	0	0	0	0	0	0	0	0	0	0	0	0	0	0	0	0	0	0	0	0	0	0	0	0	0	0	0	0	0	0	0	0	0	0	0	0	0	1	0	0	0	0	0	0	0	0	0
chr1.1_028857948|AltMatch_0001	chr1.1_028857948	GTTCCAAATGCTTATTTTCATAGTATAAATAATTAATTAATGTGTCTTTTTTCCTAAAAAATAGGTGGGG	0	0	0	0	0	0	0	0	0	0	0	0	0	0	0	0	0	0	0	0	0	0	0	0	0	0	0	0	0	0	0	0	0	0	0	0	0	0	0	0	0	0	0	0	0	0	0
chr1.1_028857948|AltMatch_0002	chr1.1_028857948	GTTCCAAATGCTTATTTTCATAGTATAAATAATTAATTAATGTGTATTTGCTCCTAAAAAATAGGTGGGG	0	0	0	0	0	0	0	0	0	0	0	0	0	0	0	0	0	0	0	0	0	0	0	0	0	0	0	0	0	0	0	0	0	0	0	0	0	0	0	0	0	0	0	0	0	0	0
chr1.1_028857948|Alt_0002	chr1.1_028857948	GTTCCAAATGCTTATTTTCATAGTATAAATAATTAATTAATGTGTCTTTTCTCCTAAAAAATAGGTGGGGTGTGAGTGTTA	0	0	0	0	0	0	0	0	1	1	2	4	5	0	1	5	0	0	0	0	0	0	0	0	1	1	1	3	0	1	1	7	0	0	0	0	0	0	0	0	1	3	1	1	0	0	0
chr1.1_028857948|Ref_0001	chr1.1_028857948	GTTCCAAATGCTTATTTTCATAGTATAAATAAATAATTAATGTGTCTTTTCTCCTAAAAAATAGGTGGGGTGTGAGTGTTA	0	0	0	0	0	0	0	0	0	0	0	0	0	0	0	0	0	0	0	0	0	0	0	0	0	0	0	0	0	0	0	0	0	0	0	0	0	0	0	0	0	0	0	0	0	0	0
chr1.1_028955804|AltMatch_0001	chr1.1_028955804	GTCCTTTATTTTTCCAACATAATTGTTGTTCTTGACAAAAACATTTATGGTTCTAATACGAAGAATCTCA	0	0	0	0	0	0	0	0	0	0	0	0	0	0	0	0	0	0	0	0	0	0	0	0	0	0	0	0	0	0	0	0	0	0	0	0	0	0	0	0	0	0	0	0	0	0	0
chr1.1_028955804|AltMatch_0002	chr1.1_028955804	GTCCTTTATTTTTCCAACATAATTGTTGTTCTTGACAAAAACATTTATGGTTCTAATATGAAGAATCTCA	0	0	0	0	0	0	0	0	0	0	0	0	0	0	0	0	0	0	0	0	0	0	0	0	0	0	0	0	0	0	0	0	0	0	0	0	0	0	0	0	0	0	0	0	0	0	0
chr1.1_028955804|AltMatch_0003	chr1.1_028955804	GTCCTTTATTTTTCCAACATAATTGTTGTCATTGACAAATTGGATCATTGTAGTAGTAATATGAAGAATCTCA	18	15	19	25	21	14	10	3	0	0	0	0	0	0	0	0	21	36	27	22	19	23	19	18	0	0	0	0	0	0	0	0	19	23	16	16	21	32	20	19	0	0	0	0	0	0	0
chr1.1_028955804|Alt_0002	chr1.1_028955804	GTCCTTTATTTTTCCAACATAATTGTTGTTCTTGACAAATTAGGTTATGGTTCTAATATGAAGAATCTCATGTATATAAGC	0	0	0	0	0	0	0	0	0	0	0	0	0	0	0	0	0	0	0	0	0	0	0	0	0	0	0	0	0	0	0	0	0	0	0	0	0	0	0	0	0	0	0	0	0	0	0
chr1.1_028955804|RefMatch_0001	chr1.1_028955804	GTCCTTTATTTTTCCAACATAATTGTTGTTCTTAACAAATTAGGTTGTGGTTCTAATATGAAGAATCTCA	0	0	0	0	0	0	0	0	0	0	0	0	0	0	0	0	0	0	0	0	0	0	0	0	0	0	0	0	0	0	0	0	0	0	0	0	0	0	0	0	0	0	0	0	0	0	1
chr1.1_028955804|RefMatch_0002	chr1.1_028955804	GTCCTTTATTTTTCCAACATAATTGTTGTTCTTGACAAATTAGGTTGTAGTTCTAATATGAAGAATCTCA	0	0	0	0	0	0	0	0	0	0	0	0	0	0	0	0	0	0	0	0	0	0	0	0	0	0	0	0	0	0	0	0	0	0	0	0	0	0	0	0	0	0	0	0	0	0	0
chr1.1_028955804|RefMatch_0003	chr1.1_028955804	GTCCTTTATTTTTCCAACATAATTGTTGTTCTTGACAAATTTGGTTGTGGTTCTAATATGAAGAATCTCA	0	0	0	0	0	0	0	0	0	0	0	0	0	0	0	0	0	0	0	0	0	0	0	0	0	0	0	0	0	0	0	0	0	0	0	0	0	0	0	0	0	0	0	0	0	0	0
chr1.1_028955804|RefMatch_0006	chr1.1_028955804	GTCCTTTATTTTTCCAACATAATTGTTGTCCTTGACAAATTAGATTGTAGTTGTAATATGAAGAATCTCA	0	0	0	0	0	0	0	0	0	0	0	0	0	0	0	0	0	0	0	0	0	0	0	0	0	0	0	0	0	0	0	0	0	0	0	0	0	0	0	0	0	0	0	0	0	0	0
chr1.1_028955804|RefMatch_0007	chr1.1_028955804	GTCCTTTATTTTTCCAACATAATTGTTGTCCTTGACAAATTGGATTGTAGTTGTAATATGAAGAATCTCA	0	0	0	0	0	0	0	0	0	0	0	0	0	0	0	0	0	0	0	0	0	0	0	0	0	0	0	0	0	0	0	0	0	0	0	0	0	0	0	0	0	0	0	0	0	0	0
chr1.1_028955804|RefMatch_0008	chr1.1_028955804	GTCCTTTATTTTTCCAACATAATTGTTGTTCTTGACAAATTGGATTGTGGTTCTAATATGAAGAATCTCA	0	0	0	0	0	0	0	0	0	0	0	0	0	0	0	0	0	0	0	0	0	0	0	0	0	0	0	0	0	0	0	0	0	0	0	0	0	0	0	0	0	0	0	0	0	0	0
chr1.1_028955804|RefMatch_0009	chr1.1_028955804	GTCCTTTATTTTTCCAACATAATTGTTGTTTTTGACAAATTAGGTTGTGGTTGTAATATGAAGAATCTCA	0	0	0	0	0	0	0	0	0	0	0	0	0	0	0	0	0	0	0	0	0	0	0	0	0	0	0	0	0	0	0	0	0	0	0	0	0	0	0	0	0	0	0	0	0	0	0
chr1.1_028955804|Ref_0001	chr1.1_028955804	GTCCTTTATTTTTCCAACATAATTGTTGTTCTTGACAAATTAGGTTGTGGTTCTAATATGAAGAATCTCATGTATATAAGC	0	0	0	0	0	0	0	0	0	0	0	0	0	0	0	0	0	0	0	0	0	0	0	0	0	0	0	0	0	0	0	0	0	0	0	0	0	0	0	0	0	0	0	0	0	0	0
chr1.1_029222133|Alt_0002	chr1.1_029222133	GAACTAACGGGTTTAATCTAGAGTCCACATATTTAGAAACCATATTTGAAGAACTTGTTTCTGTTTTTTTTAGTAAAAAAA	0	0	0	0	0	0	0	0	0	0	0	0	0	0	0	0	0	0	0	0	0	0	0	0	0	0	0	0	0	0	0	0	0	0	0	0	0	0	0	0	0	0	0	0	0	0	0
chr1.1_029222133|RefMatch_0002	chr1.1_029222133	GAACTAACGGGTTTAATCTAGAGTCCACACATTTATAAACCATATTTGAAGAACTTGTTTCTGTTTTTTT	0	0	0	0	0	0	0	0	565	458	418	577	499	189	580	724	0	0	0	0	0	0	0	0	383	488	467	497	591	366	473	655	0	0	0	0	0	0	0	0	543	465	717	499	301	453	473
chr1.1_029222133|Ref_0001	chr1.1_029222133	GAACTAACGGGTTTAATCTAGAGTCCACACATTTAGAAACCATATTTGAAGAACTTGTTTCTGTTTTTTTTAGTAAAAAAA	0	0	0	0	0	0	0	0	0	0	0	0	0	0	0	0	0	0	0	0	0	0	0	0	1	0	0	0	0	0	0	0	0	0	0	0	0	0	0	0	0	0	0	0	0	0	0
chr1.1_029326140|Alt_0002	chr1.1_029326140	CACATTTCCATTCAACCTGACAATGACTTGGTGCTTTCTGCTGATGAAATTTGCACAATATATGATGTACTACAGGCTTCA	0	0	0	0	0	0	0	0	0	0	0	0	0	0	0	0	0	0	0	0	0	0	0	0	0	0	0	0	0	0	0	0	0	0	0	0	0	0	0	0	0	0	0	0	0	0	0
chr1.1_029326140|RefMatch_0001	chr1.1_029326140	CACATTTCCATTCAACCTGACAATGACTTAGTGCTCTCTGCTGATGAAATTTGCACAATATATGATGTAC	0	0	0	0	0	0	0	0	0	0	0	0	0	0	0	0	0	0	0	0	0	0	0	0	0	0	0	0	0	0	0	0	0	0	0	0	0	0	0	0	0	0	0	0	0	0	0
chr1.1_029326140|RefMatch_0003	chr1.1_029326140	CACATTTCCATTCAACCTGACAATGACTTAGTGCTTTCTGCTGATGAAATTTGAACGATATATGATGTAC	0	0	0	0	0	0	0	0	0	0	0	0	0	0	0	0	0	0	0	0	0	0	0	0	0	0	0	0	0	0	0	0	0	0	0	0	0	0	0	0	0	0	0	0	0	0	0
chr1.1_029326140|RefMatch_0004	chr1.1_029326140	CACATTTCCATTCAACCTGACAATGACTTAGTGCTCTCTGCTGATGAAATTTGCACAATATTATGATGTAC	0	0	0	0	0	0	0	0	0	0	0	0	0	0	0	0	0	0	0	0	0	0	0	0	0	0	0	0	0	0	0	0	0	0	0	0	0	0	0	0	0	0	0	0	0	0	0
chr1.1_029326140|RefMatch_0005	chr1.1_029326140	CACATTTCCATTCAACCTGACAATGACTTAGTGCTGTCTGCTGATGAAATTTGCACAATATATGATGTAC	0	0	0	0	0	0	0	0	0	0	0	0	0	0	0	0	0	0	0	0	0	0	0	0	0	0	0	0	0	0	0	0	0	0	0	0	0	0	0	0	0	0	0	0	0	0	0
chr1.1_029326140|RefMatch_0006	chr1.1_029326140	CACATTTCCATTCAACCTGACAATGACTTAGTGGTCTCTGCTGATGAAATTTGCACAATATATGATGTAC	399	480	387	404	393	414	387	284	1	1	0	0	0	0	0	0	474	638	410	422	413	496	461	434	1	1	0	1	0	0	0	0	529	452	255	471	339	551	354	553	1	1	1	0	0	1	1
chr1.1_029326140|RefMatch_0007	chr1.1_029326140	CACATTTCCATTCAACCTGACAATGACTTAGTGTTATCTGATGATGATATTTGAACAATATATGATGTAC	0	0	0	0	0	0	0	0	0	0	0	10	0	0	0	0	0	0	0	0	0	0	0	0	0	163	0	18	191	0	0	35	0	0	0	0	0	0	0	0	0	0	0	122	0	0	0
chr1.1_029326140|RefMatch_0008	chr1.1_029326140	CACATTTCCATTCAACCTGACAATGACTTAGTGTTATCTGATGATGATATTTGCACAATATATGATGTAC	0	0	0	0	0	0	0	0	129	94	184	87	107	102	74	92	0	0	0	0	0	0	0	0	0	0	164	40	0	0	54	77	0	0	0	0	0	0	0	0	97	99	45	45	24	30	49
chr1.1_029326140|RefMatch_0009	chr1.1_029326140	CACATTTCCATTCAACCTGACAATGACTTAGTGTTCTCTGCTGATGAAATTTGCACAATATATGATGTAC	0	0	2	2	0	0	0	0	0	0	0	0	0	0	0	0	0	0	1	0	0	0	0	2	0	0	0	0	0	0	0	0	0	0	0	1	0	0	0	0	0	0	0	0	0	0	0
chr1.1_029326140|Ref_0001	chr1.1_029326140	CACATTTCCATTCAACCTGACAATGACTTAGTGCTTTCTGCTGATGAAATTTGCACAATATATGATGTACTACAGGCTTCA	0	0	0	0	0	0	0	0	0	0	0	0	0	0	0	0	0	0	0	0	0	0	0	0	0	0	0	0	0	0	0	0	0	0	0	0	1	0	0	0	0	0	0	0	0	0	0
chr1.1_029362039|Alt_0002	chr1.1_029362039	GGGAGCAATGTACTTTGCAATGTTATTCATCAGTTGGGATCTTAATAACTCAGCTAGAAAGTAAGGAACCTAATTTATCAC	0	0	0	0	0	0	0	0	0	0	0	0	0	0	0	0	0	0	0	0	0	0	0	0	0	0	0	0	0	0	0	0	0	0	0	0	0	0	0	0	0	0	0	0	0	0	0
chr1.1_029362039|RefMatch_0001	chr1.1_029362039	GGGAGCAATGTACTTTGCAATGTTATTCATCAGTTGGGATCTGAATAACTCTGCTAGAAAGTAAGGAACC	40	48	46	46	41	65	43	23	0	0	0	1	0	0	0	0	52	70	45	29	67	62	48	64	0	0	0	0	0	0	0	0	61	58	31	58	42	60	30	81	0	0	0	0	0	0	0
chr1.1_029362039|RefMatch_0002	chr1.1_029362039	GGGAGCAATGTACTTTGCAATGTTATTCATCAGTTGGGATTTGAATAACTCAGCTAGAAAGTAAGGAACC	0	0	0	0	0	0	0	0	102	102	108	101	102	72	112	87	0	0	0	0	0	0	0	0	0	0	101	73	0	93	87	91	0	0	0	0	0	0	0	0	124	99	107	65	65	96	92
chr1.1_029362039|RefMatch_0003	chr1.1_029362039	GGGAGCAATGTACTTTGCAATGTTATTCATTAGTTGGGATCTGAATAACTCAGCTAGAAAGTAAGGAACC	0	0	0	0	0	0	0	0	0	0	0	0	0	0	0	0	0	0	0	0	0	0	0	0	0	0	0	0	0	0	0	0	0	0	0	0	0	0	0	0	0	0	0	0	0	0	0
chr1.1_029362039|Ref_0001	chr1.1_029362039	GGGAGCAATGTACTTTGCAATGTTATTCATCAGTTGGGATCTGAATAACTCAGCTAGAAAGTAAGGAACCTAATTTATCAC	6	8	6	6	3	7	7	1	1	0	0	0	0	0	0	0	5	6	4	6	6	3	8	4	95	117	0	40	112	0	0	19	7	3	4	6	1	5	1	6	0	0	0	55	0	0	1
chr1.1_029584457|AltMatch_0001	chr1.1_029584457	CAAATTAAAATACAAAGAATTAATCAGAGGTAATGACTTATACCAGCTTTTCTGAAATGTAGTTAGCAAG	0	0	0	0	0	0	0	0	0	0	0	0	0	0	0	0	0	0	0	0	0	0	0	0	0	0	0	0	0	0	0	0	0	0	0	0	0	0	0	0	0	0	0	0	0	0	0
chr1.1_029584457|AltMatch_0002	chr1.1_029584457	CAAATTAAAATACAAAGAATTAATCAGAGGTAATGATTTATACCAGTTTTCCTGAAATGTAGTTAGCAAG	0	0	0	0	0	0	0	0	372	384	378	416	350	166	389	278	0	0	0	0	0	0	0	0	0	0	424	199	0	272	0	153	0	0	0	0	0	0	0	0	0	0	222	16	283	0	0
chr1.1_029584457|Alt_0002	chr1.1_029584457	CAAATTAAAATACAAAGAATTAATCAGAGGTAATGACTTATACCAGTTTTTCTGAAATGTAGTTAGCAAGGAGTGATCCTC	0	0	0	0	0	0	0	0	0	0	0	0	433	0	0	312	0	0	0	0	0	0	0	0	366	438	0	190	0	441	481	467	0	0	0	0	0	0	0	0	478	436	511	388	0	298	301
chr1.1_029584457|Ref_0001	chr1.1_029584457	CAAATTAAAATACAAAGAATTAATCAGAGGTGATGACTTATACCAGTTTTTCTGAAATGTAGTTAGCAAGGAGTGATCCTC	0	0	0	0	0	0	0	0	0	0	0	0	1	0	0	0	0	0	0	0	0	0	0	0	0	0	0	0	0	0	0	0	0	0	0	0	0	0	0	0	0	0	0	0	0	0	0
chr1.1_030458048|Alt_0002	chr1.1_030458048	GAAACCAATACCACAGTCTGCTAGGCGCTTCCTGTTTTGTTGCCAATTGCGGTCACAACGCCAACAATCGTCAATAGGGTT	0	0	0	0	0	0	0	0	0	0	0	0	0	0	0	0	0	0	0	0	0	0	0	0	0	0	0	0	0	0	0	0	0	0	0	0	0	0	0	0	0	0	0	0	0	0	0
chr1.1_030458048|RefMatch_0002	chr1.1_030458048	GAAACCAATACCACAGTCTGCTAGACGCTTCCTGTTTTGTTGCCAATTACGGTCACAACGCCAACAATCG	0	0	2	0	0	0	0	0	605	544	479	530	502	422	287	324	0	1	0	0	0	0	0	0	434	353	462	345	442	378	480	379	0	0	0	0	1	1	0	0	373	443	410	324	388	394	438
chr1.1_030458048|RefMatch_0004	chr1.1_030458048	GAAACCAATACCACAGTCTGCTAGACGCTTCCTGTTTTGTTGCCAATTGCGATCACAACGCCAACAATCG	0	0	0	0	1	0	0	0	0	0	0	0	0	0	0	0	0	0	0	0	0	0	0	0	0	0	0	0	0	0	0	0	0	0	0	0	0	0	0	0	0	0	0	0	0	0	0
chr1.1_030458048|RefMatch_0005	chr1.1_030458048	GAAACCAATACCACAGTCTGCTAGACGCTTCCTGTTTTGTTGCCAGTTGCGGTCACAACGCCAACAATCG	0	0	0	0	0	0	0	0	0	0	0	0	0	0	0	0	0	0	0	0	0	0	0	0	0	0	0	0	0	0	0	0	0	0	0	0	0	0	0	0	0	0	0	0	0	0	0
chr1.1_030458048|RefMatch_0006	chr1.1_030458048	GAAACCAATACCACAGTCTGCTAGACGCTTTCTGTTTTGTTGCCAATTACGGTCACAACGCCAACAATCG	1134	1351	1555	1521	1146	1423	1451	785	0	3	0	2	0	1	0	4	1558	1310	1034	1247	1455	1225	1549	1529	4	0	1	0	0	0	0	0	1366	1006	1122	1271	942	1403	1274	1408	0	1	0	1	0	4	0
chr1.1_030458048|Ref_0001	chr1.1_030458048	GAAACCAATACCACAGTCTGCTAGACGCTTCCTGTTTTGTTGCCAATTGCGGTCACAACGCCAACAATCGTCAATAGGGTT	0	0	0	0	0	0	0	0	0	0	0	1	0	0	0	0	0	0	0	1	0	0	0	0	1	1	0	0	0	0	0	0	0	0	0	0	0	0	0	0	0	0	0	0	0	0	0
chr1.1_030744456|Alt_0002	chr1.1_030744456	CAAACGTGATTACTAGACCTAATGATATATATGCCTCCTGTTTCGTTAACATACAGTGCGTCTGATCAAGTCGTACGGAAT	0	0	0	0	0	0	0	0	0	0	0	0	0	0	0	0	0	0	0	0	0	0	0	0	0	0	0	0	0	0	0	0	0	0	0	0	0	0	0	0	0	0	0	0	0	0	0
chr1.1_030744456|Ref_0001	chr1.1_030744456	CAAACGTGATTACTAGACCTAATGATATATATGCCTCCTGTTTGGTTAACATACAGTGCGTCTGATCAAGTCGTACGGAAT	0	0	0	0	0	0	0	0	0	0	0	0	0	0	0	0	0	0	0	0	0	0	0	0	0	0	0	0	0	0	0	0	0	0	0	0	0	0	0	0	0	0	0	0	0	0	0
chr1.1_030969636|AltMatch_0001	chr1.1_030969636	GGTGAGTGCTCACAAAGCTCCTAGTCTTTTTACTTCTCCATCCCTTTCTGAATATTGTTCTTATTCTTGT	0	0	0	0	0	0	0	0	0	0	0	0	0	0	0	0	0	0	0	0	0	0	0	0	0	0	0	0	0	0	0	0	0	0	0	0	0	0	0	0	0	0	0	0	0	0	0
chr1.1_030969636|Alt_0002	chr1.1_030969636	GGTGAGTGCTCACAAAGCTCCTAGTCTTTTCAGTTCTCCATCCCTTTCTGAATATTGTTCTTATTCTTGTATTTGCTTGTA	0	0	0	0	0	0	0	0	0	0	0	0	0	0	0	0	0	0	0	0	0	0	0	0	0	0	0	0	0	0	0	0	0	0	0	0	0	0	0	0	0	0	0	0	0	0	0
chr1.1_030969636|RefMatch_0001	chr1.1_030969636	GGTGAGTGCTCACAAAGCTCCTAGTCTCTTCAGTTCTCCATCCTTTTCTGAATATTGTTCTTATTCTTGT	0	0	0	0	0	0	0	0	0	0	0	0	0	0	0	0	0	0	0	0	0	0	0	0	0	0	0	0	0	0	0	0	0	0	0	0	0	0	0	0	0	0	0	0	0	0	0
chr1.1_030969636|RefMatch_0003	chr1.1_030969636	GGTGAGTGCTCACAAAGCTCCTAGTCTCTTTACTTCTCCATCCCTTTCTGAATATTGTTCTTATTCTTGT	643	643	584	744	614	503	612	350	6	3	7	90	8	6	2	204	756	718	687	396	571	675	754	704	623	294	812	676	783	4	708	385	660	503	426	624	532	725	555	634	717	652	357	332	0	10	3
chr1.1_030969636|RefMatch_0004	chr1.1_030969636	GGTGAGTGCTCACAAAGCTCCTAGTCTCTTTACTTCTCCACCCCTTTCTGAATATTGTTCTTATTCTTGT	1	0	0	0	0	0	0	0	0	0	0	0	0	0	0	0	1	1	0	0	0	0	1	1	0	0	0	0	0	0	0	0	0	0	0	0	1	0	0	0	0	0	0	0	0	0	0
chr1.1_030969636|RefMatch_0005	chr1.1_030969636	GGTGAGTGCTCACAAAGCTCCTAGTCTCTTTACTTCTCCATCCCCTTTTGAATATTGTTCTTATTCTTGT	0	0	0	0	0	0	0	0	0	0	0	0	0	0	0	0	0	0	0	0	0	0	0	0	0	0	0	0	0	0	0	0	0	0	0	0	0	0	0	0	0	0	0	0	0	0	0
chr1.1_030969636|RefMatch_0006	chr1.1_030969636	GGTGAGTGCTCACAAAGCTCCTAGTCTCTTTACTTCTCCACCCCTCTCTGAATATTGTTCTTATTCTTGT	0	0	0	0	0	0	0	0	0	0	0	0	0	0	0	0	0	0	0	0	0	0	0	0	0	0	0	0	0	0	0	0	0	0	0	0	0	0	0	0	0	0	0	0	0	0	0
chr1.1_030969636|Ref_0001	chr1.1_030969636	GGTGAGTGCTCACAAAGCTCCTAGTCTCTTCAGTTCTCCATCCCTTTCTGAATATTGTTCTTATTCTTGTATTTGCTTGTA	0	0	0	0	0	0	0	0	0	0	0	0	0	0	0	0	0	0	0	0	0	0	0	0	0	0	0	0	0	0	0	0	0	0	0	0	0	0	0	0	0	0	0	0	0	0	0
chr1.1_031180522|Alt_0002	chr1.1_031180522	GGGGGACCAATATCTGATACCTGTCTTATTTTGGCTCTAGAATTGAAAACAGAACATTTTTACCATGATTTTCTTTTATAT	0	0	0	0	0	0	0	0	0	0	0	0	0	0	0	1	0	0	0	0	0	0	0	0	1	0	0	0	0	0	0	0	0	0	0	0	0	0	0	0	0	0	0	0	0	0	0
chr1.1_031180522|RefMatch_0001	chr1.1_031180522	GGGGGACCAATATCTGATACCTGTCTTTTTTTGGCTCTATAATTGAAAACAGAACATTTTTACCATGATT	143	200	142	184	183	243	126	36	0	0	1	0	0	0	0	1	214	241	194	231	197	226	222	176	0	0	0	0	0	0	0	1	203	162	102	206	202	224	132	295	0	1	1	0	0	1	1
chr1.1_031180522|RefMatch_0002	chr1.1_031180522	GGGGGACCAATATCTGATACCTGTCTTTTTTTGTCTCTATAATCGAAAACAGAAAACATTTTTACCATGATT	0	0	0	0	0	0	0	0	0	0	0	0	0	0	0	0	0	0	0	0	0	0	0	0	0	0	0	0	0	0	0	0	0	0	0	0	0	0	0	0	0	0	0	0	0	0	0
chr1.1_031180522|RefMatch_0003	chr1.1_031180522	GGGGGACCAATATCTGATACCTGTCTTTTTTTGTCTCTATAATCGAAAACAGAACATTTTTACCATGATT	0	0	0	0	0	0	0	0	0	0	0	0	0	0	0	0	0	0	0	0	0	0	0	0	0	0	0	0	0	0	0	0	0	0	0	0	0	0	0	0	0	0	0	0	0	0	0
chr1.1_031180522|RefMatch_0004	chr1.1_031180522	GGGGGACCAATATCTGATACTTGTCTTTTTTTGGCTCTATAATTGAAAACAGAACATTTTTACCATGATT	0	0	0	0	0	0	0	0	227	193	193	171	193	117	168	160	0	0	0	0	0	0	0	0	154	224	231	150	169	115	188	211	0	0	0	0	0	0	0	0	209	218	215	158	107	98	124
chr1.1_031180522|RefMatch_0005	chr1.1_031180522	GGGGGACCAATATCTGATACCTGTCTTATTTTGGCCCTATAATTGAAAACAGAACATTTTTACCATGATT	0	0	0	0	0	0	0	0	0	0	0	0	0	0	0	0	0	0	0	0	0	0	0	0	0	0	0	0	0	0	0	0	0	0	0	0	0	0	0	0	0	0	0	0	0	0	0
chr1.1_031180522|RefMatch_0006	chr1.1_031180522	GGGGGACCAATATCTGATACCTGTCTTTTTTTGGCTCTTTAATTGAAAACAGAACATTTTTACCATGATT	0	0	0	0	0	0	0	0	0	0	0	0	0	0	0	0	0	0	0	0	0	0	0	0	0	0	0	0	0	0	0	0	0	0	0	0	0	0	0	0	0	0	0	0	0	0	0
chr1.1_031180522|Ref_0001	chr1.1_031180522	GGGGGACCAATATCTGATACCTGTCTTATTTTGGCTCTATAATTGAAAACAGAACATTTTTACCATGATTTTCTTTTATAT	0	0	0	0	0	0	0	0	0	0	0	0	0	0	0	0	0	0	0	0	0	0	0	0	0	0	0	0	0	0	0	1	0	0	0	0	0	0	0	0	0	0	0	0	0	0	0
chr1.1_031360007|Alt_0002	chr1.1_031360007	CAATTTTACAAGATATAAATTCTGCTTTTATGTTTCAGTGTTATGTAATTTCTGTGGTGTAATAGAAGTATCAATCTCAAA	82	101	75	107	72	100	63	12	0	0	0	14	52	0	0	50	101	103	87	94	101	84	102	102	35	23	75	45	38	45	0	30	112	109	68	92	102	132	68	121	0	0	34	32	0	19	22
chr1.1_031360007|Ref_0001	chr1.1_031360007	CAATTTTACAAGATATAAATTCTGCTTTTATGTTTCAGTGTTATGTAATTTCTATGGTGTAATAGAAGTATCAATCTCAAA	0	0	0	0	0	0	0	0	0	0	0	0	0	0	0	0	1	0	0	0	0	0	0	0	0	0	0	0	0	0	0	0	0	0	0	0	0	0	0	0	0	0	0	0	0	0	0
chr1.1_031442927|AltMatch_0001	chr1.1_031442927	TAATATCAACAGCATTCTTTGCAGCAACTGTTTCCTCGGCATGAATGGTAATTGCCCCTTGATTTATTTG	0	0	0	0	0	0	0	0	0	0	0	0	0	0	0	0	0	0	0	0	0	0	0	0	0	0	0	0	0	0	0	0	0	0	0	0	0	0	0	0	0	0	0	0	0	0	0
chr1.1_031442927|Alt_0002	chr1.1_031442927	TAATATCAACAGCATTCTTTGCAGCAACTGTCTCCTCGGCATGAATGGTAATTGCCCCTTGATTTATTTGACTACTATTCC	0	0	0	0	0	0	0	0	0	0	2	0	0	0	0	0	0	0	0	0	0	0	0	0	0	0	0	0	0	0	2	0	0	0	0	0	0	0	0	0	0	0	0	0	0	0	0
chr1.1_031442927|RefMatch_0002	chr1.1_031442927	TAATATCAACAGCATTCTTTGCAGCAACTGTCTCCTCAACATGAATGGTAATTGCACCTTGATTTATTTG	0	0	0	0	0	0	0	0	0	0	0	0	0	0	0	0	0	0	0	0	0	0	0	0	0	0	0	0	0	0	0	0	0	0	0	0	0	0	0	0	0	0	0	0	0	0	0
chr1.1_031442927|RefMatch_0003	chr1.1_031442927	TAATATCAACAGCATTCTTTGCAGCAACTGTCTCCTCAGCATGAATGGCAATTGCCCCTTGATTTATTTG	0	0	0	0	0	0	0	0	0	0	0	0	0	0	0	0	0	0	0	0	0	0	0	0	2	0	1	0	0	0	0	0	0	0	0	0	0	0	0	0	0	0	0	0	0	0	0
chr1.1_031442927|Ref_0001	chr1.1_031442927	TAATATCAACAGCATTCTTTGCAGCAACTGTCTCCTCAGCATGAATGGTAATTGCCCCTTGATTTATTTGACTACTATTCC	0	0	0	0	0	0	0	0	1008	624	662	482	616	332	700	379	0	0	0	0	0	0	0	0	681	499	820	433	627	614	556	456	0	0	0	0	0	0	0	0	804	869	698	638	567	908	734
chr1.1_031546487|AltMatch_0001	chr1.1_031546487	AATGAATTACTATGACTATAATACTAAGTCCGAGCCAATCATGTTTATGTTTTCTTCTTCTGGGTTATGA	0	0	0	0	0	0	0	0	0	0	0	0	0	0	0	0	0	0	0	0	0	0	0	0	0	0	0	0	0	0	0	0	0	0	0	0	0	0	0	0	0	0	0	0	0	0	0
chr1.1_031546487|AltMatch_0002	chr1.1_031546487	AATGAATTACTATGACTATAATACTAAGTCCGATCCAATCATGTTTATGTTTTCTTCTTCTGGGTTATGA	1	0	0	1	0	0	3	1	0	0	0	0	0	0	0	0	0	0	1	0	0	0	1	1	0	0	0	0	0	0	0	0	0	0	0	0	1	0	0	0	0	0	0	0	0	0	0
chr1.1_031546487|Alt_0002	chr1.1_031546487	AATGAATTACTATGACTATAATACTAAGTCCGATCCAATCATGTGTATGTTTTCTTCTTCTGGGTTATGAGAAGAATTAGT	0	0	0	0	0	0	0	0	0	0	0	0	0	0	0	0	0	0	0	0	0	0	0	0	0	0	0	0	0	0	0	0	0	0	0	0	0	0	0	0	0	0	0	0	0	0	0
chr1.1_031546487|RefMatch_0001	chr1.1_031546487	AATGAATTACTATGACTATAATACTAAGTCCTATCCAATCATGTTTATGTTTTCTTCTTCTGGGTTATGA	0	0	0	0	0	0	0	0	0	0	0	0	0	0	0	0	0	0	0	0	0	0	0	0	0	0	0	0	0	0	0	0	0	0	0	0	0	0	0	0	0	0	0	0	0	0	0
chr1.1_031546487|Ref_0001	chr1.1_031546487	AATGAATTACTATGACTATAATACTAAGTCCTATCCAATCATGTGTATGTTTTCTTCTTCTGGGTTATGAGAAGAATTAGT	0	0	0	0	0	0	0	0	0	0	0	0	0	0	0	0	0	0	0	0	0	0	0	0	0	0	0	0	0	0	0	0	0	0	0	0	0	0	0	0	0	0	0	0	0	0	0
chr1.1_031816459|AltMatch_0001	chr1.1_031816459	GGGACAAATTTGAGAATGGACAAGGAGCATTGGTATTCTTTTGGAATATGCATCAATTTGTCTTATAATG	0	0	0	0	0	0	0	0	0	0	0	0	0	0	0	0	0	0	0	0	0	0	0	0	0	0	0	0	0	0	0	0	0	0	0	0	0	0	0	0	0	0	0	0	0	0	0
chr1.1_031816459|Alt_0002	chr1.1_031816459	GGGACAAATTTGAGAATGGACAAGGAGCATTGGTACTCTTTTGGAATATGCATCAATTTGTCTTATAATGAATGTTTGACC	0	0	0	0	0	0	0	0	0	0	0	0	0	0	0	0	0	0	0	0	0	0	0	0	0	0	0	0	0	0	0	0	0	0	0	0	0	0	0	0	0	0	0	0	0	0	0
chr1.1_031816459|RefMatch_0001	chr1.1_031816459	GGGACAAATTTGAGAATGGACAAGGAGCATTGATGCTCCTTTGGAATATGCATCAATTTGTCTTATAATG	0	0	0	0	0	0	0	0	0	0	0	0	0	0	0	0	0	0	0	0	0	0	0	0	0	0	0	0	0	0	0	0	0	0	0	0	0	0	0	0	0	0	0	0	0	0	0
chr1.1_031816459|RefMatch_0002	chr1.1_031816459	GGGACAAATTTGAGAATGGACAAGGAGCATTGATGCTCTTTTGGAATATGCATCAATTTGTCTTATAATG	0	0	0	0	0	0	0	0	0	0	0	0	0	0	0	0	0	0	0	0	0	0	0	0	0	0	0	0	0	0	0	0	0	0	0	0	0	0	0	0	0	0	0	0	0	0	0
chr1.1_031816459|RefMatch_0003	chr1.1_031816459	GGGACAAATTTGAGAATGGACAAGGAGCATTGGTGCTCTTTTAGAATATGCATCAATTTGTCTTATAATG	0	0	0	0	0	0	0	0	0	0	0	0	0	0	0	0	0	0	0	0	0	0	0	0	0	0	0	0	0	0	0	0	0	0	0	0	0	0	0	0	0	0	0	0	0	0	0
chr1.1_031816459|Ref_0001	chr1.1_031816459	GGGACAAATTTGAGAATGGACAAGGAGCATTGGTGCTCTTTTGGAATATGCATCAATTTGTCTTATAATGAATGTTTGACC	1	0	0	0	2	0	0	0	0	0	0	0	0	0	0	0	0	0	0	0	1	0	0	0	0	0	0	0	0	0	0	0	2	0	0	2	0	0	1	0	0	0	0	0	0	0	0
chr1.1_031907509|Alt_0002	chr1.1_031907509	GAGCTGTGAGTTTCTCTCGAACATACAATTCTTTTGTTTTATTAAAGTCGTTTTATGTTAACTGTACCATATCTCTGGTAG	0	0	0	0	0	0	0	0	0	0	0	0	0	0	0	0	0	0	0	0	0	0	0	0	0	0	0	0	0	0	0	0	0	0	0	0	0	0	0	0	0	0	0	0	0	0	0
chr1.1_031907509|RefMatch_0001	chr1.1_031907509	GAGCTGTGAGTTTCTCTCGAACATACAATTCTTTTGTTTTATTAAAGTAATTTTATGTTAACTGTACCAT	0	0	0	0	0	0	0	0	0	0	0	0	0	0	0	0	0	0	0	0	0	0	0	0	0	0	0	0	0	0	0	0	0	0	0	0	0	0	0	0	0	0	0	0	0	0	0
chr1.1_031907509|Ref_0001	chr1.1_031907509	GAGCTGTGAGTTTCTCTCGAACATACAATTCTTTTGTTTTATTAAAGTCATTTTATGTTAACTGTACCATATCTCTGGTAG	0	0	0	0	0	0	0	0	0	1	0	0	1	0	0	0	0	0	0	0	0	0	0	0	0	0	0	0	0	0	1	1	0	0	0	0	0	0	0	0	0	0	0	0	0	0	0
chr1.1_032107042|AltMatch_0001	chr1.1_032107042	TTGTTTAAAGCCCTTAAGGTTGGGACTTGGAGTAAAGTCAATAACACCATTTCGGTTGATTCATTTTGTC	0	0	0	0	0	0	0	0	0	0	0	0	0	0	0	0	0	0	0	0	0	0	0	0	0	0	0	0	0	0	0	0	0	0	0	0	0	0	0	0	0	0	0	0	0	0	0
chr1.1_032107042|AltMatch_0003	chr1.1_032107042	TTGTTTAAAGCCCTTAAGGTTGGGACTTGGAGTAAAGTCGATAACACCATTTCGGTTGATTCATTTTGTC	0	0	0	0	0	0	0	0	0	0	0	0	0	0	0	0	0	0	0	0	0	0	0	0	0	0	0	0	0	0	0	0	0	0	0	0	0	0	0	1	0	0	0	0	0	0	0
chr1.1_032107042|AltMatch_0004	chr1.1_032107042	TTGTTTAAAGCCCTTAAGGTTGGGACTTGGAGTAAAGTCGATAACACCATTTTGGTTGATTCATTTTGTC	0	0	0	0	0	0	0	0	0	0	0	0	0	0	0	0	0	0	0	0	0	0	0	0	0	0	0	0	0	0	0	0	0	0	0	0	0	0	0	0	0	0	0	0	0	0	0
chr1.1_032107042|Alt_0002	chr1.1_032107042	TTGTTTAAAGCCCTTAAGGTTGGGACTTTGAGTAAAGTCGATAACACCATTTTGGTTGATTCATTTTGTCACAAACCATTC	0	0	0	0	0	0	0	0	0	0	0	0	0	0	0	0	0	0	0	0	0	0	0	0	0	0	0	0	0	0	0	0	0	0	0	0	0	0	0	0	0	0	0	0	0	0	0
chr1.1_032107042|RefMatch_0001	chr1.1_032107042	TTGTTTAAAGCCCTTAAGGTTGGGACTTGGAGCAATGTCGATAACACCATTTCGGTTGATTCATTTTGTC	0	0	0	0	0	0	0	0	0	0	0	0	0	0	0	0	0	0	0	0	0	0	0	0	0	0	0	0	0	0	0	0	0	0	0	0	0	0	0	0	0	0	0	0	0	0	0
chr1.1_032107042|RefMatch_0005	chr1.1_032107042	TTGTTTAAAGCCCTTAAGGTTGGGACTTGGAGTAATGTCGATAACACCATTTCGGTTGATTCATTTTGTC	0	0	0	0	0	0	0	0	0	0	0	0	0	0	0	0	0	0	0	0	0	0	0	0	0	0	0	0	0	0	0	0	0	0	0	0	0	0	0	0	0	0	0	0	0	0	0
chr1.1_032107042|RefMatch_0007	chr1.1_032107042	TTGTTTAAAGCCCTTAAGGTTGGGACTTGGAGCAATGTCGATAACACCGTTTCGGTTGATTCATTTTGTC	0	0	0	0	0	0	0	0	0	0	0	0	0	0	0	0	0	0	0	0	0	0	0	0	0	0	0	0	0	0	0	0	0	0	0	0	0	0	0	0	0	0	0	0	0	0	0
chr1.1_032107042|Ref_0001	chr1.1_032107042	TTGTTTAAAGCCCTTAAGGTTGGGACTTTGAGTAATGTCGATAACACCATTTTGGTTGATTCATTTTGTCACAAACCATTC	0	0	0	0	0	0	0	0	0	0	0	0	0	0	0	0	0	0	0	0	0	0	0	0	0	0	0	0	0	0	0	0	0	0	0	0	0	0	0	0	0	0	0	0	0	0	0
chr1.1_032180745|AltMatch_0001	chr1.1_032180745	TCTTGAGTTCTTGTCCTTCTTCTCATTCTTCTCTTTCGTTTTTGTCAAAAACTACTATTTCAAATGGATC	0	0	0	0	0	0	0	0	0	0	0	0	0	0	0	0	0	0	0	0	0	0	0	0	0	0	0	0	0	0	0	0	0	0	0	0	0	0	0	0	0	0	0	0	0	0	0
chr1.1_032180745|Alt_0002	chr1.1_032180745	TCTTGAGTTCTTGTCCTTCTTCTCATTCTTCTCTTTCGTTTTTGTCGAAAACTACTATTTCAAATGGATCATTTTTCTTCT	0	0	0	0	0	0	0	0	0	0	0	0	0	0	0	0	0	0	0	0	0	0	0	0	0	0	0	0	0	0	0	0	0	0	0	0	0	0	0	0	0	0	0	0	0	0	0
chr1.1_032180745|RefMatch_0001	chr1.1_032180745	TCTTGAGTTCTTGTCCTTCTTCTCATTCTTCTCTTTTGTTTTTGTCAAAAACTACTATTTCAAATGGATC	0	0	0	0	0	0	0	0	0	0	0	0	0	0	0	0	0	0	0	0	0	0	0	0	0	0	0	0	0	0	0	0	0	0	0	0	0	0	0	0	0	0	0	0	0	0	0
chr1.1_032180745|RefMatch_0002	chr1.1_032180745	TCTTGAGTTCTTGTCCTTCTTCTCATTCTTCTCTTTTGTTTTTGTCAAAACTACTATTTCAAATGGATC	0	0	0	0	0	0	0	0	0	0	0	0	0	0	0	0	0	0	0	0	0	0	0	0	0	0	0	0	0	0	0	0	0	0	0	0	0	0	0	0	0	0	0	0	0	0	0
chr1.1_032180745|RefMatch_0004	chr1.1_032180745	TCTTGAGTTCTTGTCCTTCTTCTCATTCTTCTCTTTTGTATTTGTCAAAAAACTACTATTTCAAATGGATC	0	0	0	0	0	0	0	0	0	0	0	0	0	0	0	0	0	0	0	0	0	0	0	0	0	0	0	0	0	0	0	0	0	0	0	0	0	0	0	0	0	0	0	0	0	0	0
chr1.1_032180745|RefMatch_0008	chr1.1_032180745	TCTTGAGTTCTTGTCCTTCTTCTCATTCTTCTCTTTTGTTTTTATCAAAAAACTACTATTTCAAATGGATC	0	0	0	0	0	0	0	0	0	0	0	0	0	0	0	0	0	0	0	0	0	0	0	0	0	0	0	0	0	0	0	0	0	0	0	0	0	0	0	0	0	0	0	0	0	0	0
chr1.1_032180745|RefMatch_0009	chr1.1_032180745	TCTTGAGTTCTTGTCCTTCTTCTCATTCTTCTCTTTTGTTTTTTGTTTTTGTCAAAACTACTATTTCAAATGGATCACCTA	0	0	0	0	0	0	0	0	0	0	0	0	0	0	0	0	0	0	0	0	0	0	0	0	0	0	0	0	0	0	0	0	0	0	0	0	0	0	0	0	0	0	0	0	0	0	0
chr1.1_032180745|RefMatch_0010	chr1.1_032180745	TCTTGAGTTCTTGTCCTTCTTCTCATTCTTCTCTTTTTTTTTGTCAAAAACTACTATTTCAAATGGATC	372	445	283	325	0	0	0	98	0	0	1	0	0	0	0	0	379	513	361	327	341	436	430	339	3	0	0	0	0	0	0	1	480	427	238	369	283	416	255	386	0	1	0	2	0	2	0
chr1.1_032180745|Ref_0001	chr1.1_032180745	TCTTGAGTTCTTGTCCTTCTTCTCATTCTTCTCTTTTGTTTTTGTCGAAAACTACTATTTCAAATGGATCATTTTTCTTCT	0	0	0	0	0	0	0	0	0	0	0	0	0	0	0	0	0	0	0	0	0	0	0	0	0	0	0	0	0	0	0	0	0	0	0	0	0	0	0	0	0	0	0	0	0	0	0
chr1.1_032924623|AltMatch_0001	chr1.1_032924623	TGGTATTGATATCATTGTGTTGGAGAGCATTATTCATCATTGATTGTGGAATGGTTGCTGTTATTATTGA	0	0	0	0	0	0	0	0	0	0	0	0	0	0	0	0	0	0	0	0	0	0	0	0	0	0	0	0	0	0	0	0	0	0	0	0	0	0	0	0	0	0	0	0	0	0	0
chr1.1_032924623|Alt_0002	chr1.1_032924623	TGGTATTGATATCATTGTGTTGGAGAGCATTATTCATCATTGGTTGTGGAATGGTTGCTGTTATTATTGATAATAGCATGG	0	0	0	0	0	0	0	0	0	0	0	0	0	0	1	1	0	0	0	0	0	0	0	0	0	0	1	0	0	0	3	0	0	0	0	0	0	0	0	0	0	0	0	3	1	0	0
chr1.1_032924623|RefMatch_0001	chr1.1_032924623	TGGTATTGATATCATTGTGTTGGAGAGCATTATTCATCATTGATTGTGGAGTGGTTGCTGTTATTATTGA	0	0	0	0	0	0	0	0	0	1	0	0	0	0	0	0	0	0	0	0	0	0	0	0	0	0	0	0	0	0	0	1	1	0	0	0	0	0	0	0	0	1	0	0	0	0	0
chr1.1_032924623|RefMatch_0003	chr1.1_032924623	TGGTATTGATATCATTGTGTTGGAGAGTATTATTCATCATTGGTTGTGGAGTGGTTGCTGTTATTATTGA	0	0	0	0	0	0	0	0	0	2	0	0	3	2	0	1	0	0	0	0	0	0	0	0	0	0	2	0	0	0	1	0	0	0	0	0	0	0	0	0	0	0	0	1	0	0	0
chr1.1_032924623|RefMatch_0004	chr1.1_032924623	TGGTATTGATATCATTGTGTTGGAGAGCATTATTCATCATTGATTGTGGAGTGGTTGCTGTTATTATTTA	0	0	0	0	0	0	0	0	0	0	0	0	0	0	0	0	0	0	0	0	0	0	0	0	0	0	0	0	0	0	0	0	0	0	0	0	0	0	0	0	0	0	0	0	0	0	0
chr1.1_032924623|RefMatch_0005	chr1.1_032924623	TGGTATTGATATCATTGTGTTGGAGAGCATTATTCATCATTGGTTGTGAAGTGGTTGCTGTTATTATTGA	0	0	0	0	0	0	0	0	1588	1	1562	877	1	1	0	645	0	0	0	0	0	0	0	0	1241	748	0	1427	1744	1	0	539	0	0	0	0	0	0	0	0	0	1	0	0	0	0	0
chr1.1_032924623|RefMatch_0006	chr1.1_032924623	TGGTATTGATATCATTGTGTTGGAGAGCATTATTCGTCATTGGTTGTGGAGTGGTTGCTGTTATTATTGA	0	0	0	0	0	0	0	0	0	0	0	1	0	0	0	0	0	0	0	0	0	0	0	0	0	0	0	0	0	0	0	0	0	0	0	0	0	0	0	0	0	0	0	0	1	1	0
chr1.1_032924623|Ref_0001	chr1.1_032924623	TGGTATTGATATCATTGTGTTGGAGAGCATTATTCATCATTGGTTGTGGAGTGGTTGCTGTTATTATTGATAATAGCATGG	0	0	0	0	0	0	0	0	0	1634	2	519	1240	1312	1693	909	0	0	0	0	0	0	0	0	0	820	1523	119	0	1143	1555	1004	0	0	0	0	0	0	0	0	1310	1547	1441	1776	1428	1690	1222
chr1.1_033171704|AltMatch_0002	chr1.1_033171704	GGTGCTTCTATTTTGGAGTTCTTAAAAGGTTTTCTTTCACATGAGGATCCAAATATGCGTGCAAAAGCTT	36	28	31	36	30	26	43	8	0	0	0	0	0	0	0	0	32	26	40	14	32	39	44	35	0	0	0	0	1	0	0	0	30	25	24	25	13	24	38	38	0	0	0	0	0	0	0
chr1.1_033171704|AltMatch_0003	chr1.1_033171704	GGTGCTTCTATTTTGGAGTTCTTAAAGAGTTTTCTTTCACATGAAGATCCAAATATGCGTGCAAAAGCTT	0	0	0	0	0	0	0	0	0	0	0	0	0	0	0	0	0	0	0	0	0	0	0	0	0	0	0	0	0	0	0	0	0	0	0	0	0	0	0	0	0	0	0	0	0	0	0
chr1.1_033171704|Alt_0002	chr1.1_033171704	GGTGCTTCTATTTTGGAGTTCTTAAAAAGTTTTCTTTCACATGAAGATCCAAATATGCGTGCAAAAGCTTGCAGTGCTCTT	0	0	0	0	0	0	0	0	258	229	208	216	208	116	192	192	0	0	0	0	0	0	0	0	169	212	266	178	214	152	173	209	0	0	0	0	0	0	0	0	218	242	240	199	152	189	235
chr1.1_033171704|RefMatch_0001	chr1.1_033171704	GGTGCTTCTATTTTGGAGTTCTTAAAAAGTTTTCTTTTGCATGAAGATCCAAATATGCGTGCAAAAGCTT	0	0	0	0	0	0	0	0	0	0	0	0	0	0	0	0	0	0	0	0	0	0	0	0	0	0	0	0	0	0	0	0	0	0	0	0	0	0	0	0	0	0	0	0	0	0	0
chr1.1_033171704|Ref_0001	chr1.1_033171704	GGTGCTTCTATTTTGGAGTTCTTAAAAAGTTTTCTTTCGCATGAAGATCCAAATATGCGTGCAAAAGCTTGCAGTGCTCTT	0	0	0	0	0	0	0	0	0	0	0	0	0	0	0	0	0	0	0	0	0	0	0	0	0	0	0	0	0	0	0	0	0	1	0	0	0	0	0	0	0	0	0	0	0	0	0
chr1.1_034199458|Alt_0002	chr1.1_034199458	CCTCATTAGAATCCTTTAGAAAGGAAAACATATTTTTTGCTGCAGGAGTTTTCTCCAATATACTGTTTTAACAAAACCAAT	0	0	0	0	0	0	0	0	0	0	0	0	0	0	0	0	0	0	0	0	0	0	0	0	0	0	0	0	0	0	0	0	0	0	0	0	0	0	0	0	0	0	0	0	0	0	0
chr1.1_034199458|RefMatch_0001	chr1.1_034199458	CCTCATTAGAATCCTTTAGAAAGGAAAACATATTTTTTGTTGCAGGTGTTTTCTCCAATATACTGTTTTA	0	0	0	0	0	0	0	0	0	0	0	0	0	0	0	0	0	0	0	0	0	0	0	0	0	0	0	0	0	0	0	0	0	0	0	0	0	0	0	0	0	0	0	0	0	0	0
chr1.1_034199458|RefMatch_0002	chr1.1_034199458	CCTCATTAGAATCCTTTAGAAAGGAAAACATATTTTTTGATGCAGGTGTTTTCTCCAATATACTGTTTTA	0	0	0	0	0	0	0	0	0	0	0	0	0	0	0	0	0	0	0	0	0	0	0	0	0	0	0	0	0	0	0	0	0	0	0	0	0	0	0	0	0	0	0	0	0	0	0
chr1.1_034199458|Ref_0001	chr1.1_034199458	CCTCATTAGAATCCTTTAGAAAGGAAAACATATTTTTTGCTGCAGGTGTTTTCTCCAATATACTGTTTTAACAAAACCAAT	0	0	0	0	0	0	0	0	0	0	0	0	0	0	0	0	0	0	0	0	0	0	0	0	0	0	0	0	0	0	0	0	0	0	0	0	0	0	0	0	0	0	0	0	0	0	0
chr1.1_034284365|AltMatch_0001	chr1.1_034284365	CCAATTTCCTTTTTTGGATTTGTGTAAATTCACTTTTCATATATTTATTGTGCTACACACCAGCTCTGGA	0	0	0	0	0	0	0	0	0	0	0	0	0	0	0	0	0	0	0	0	0	0	0	0	0	0	0	0	0	0	0	0	0	0	0	0	0	0	0	0	0	0	0	0	0	0	0
chr1.1_034284365|AltMatch_0003	chr1.1_034284365	CCAATTTCCTTTTTTGGATTTGTGTAAATTCACTTTTCATATATTTATTGTGCTACATACCAGCTCTGGA	0	0	0	0	0	0	0	0	0	0	0	0	0	0	0	0	0	0	0	0	0	0	0	0	0	0	0	0	0	0	0	0	0	0	0	0	0	0	0	0	0	0	0	0	0	0	0
chr1.1_034284365|AltMatch_0004	chr1.1_034284365	CCAATTTCCTTTTTTGGATTTGTGTAAATTCACTTTTCATATGTTTATTGTGCTACACACCAGCTCTGGA	0	0	0	0	0	0	0	0	0	0	0	0	0	0	0	0	0	0	0	0	0	0	0	0	0	0	0	0	0	0	0	0	0	0	0	0	0	0	0	0	0	0	0	0	0	0	0
chr1.1_034284365|Alt_0002	chr1.1_034284365	CCAATTTCCTTTTTTGGATTTGTGTAAATTCACTTTTCATATATATATTGTGCTACACACCAGCTCTGGAGGAGATACTGT	0	0	0	0	0	0	0	0	0	0	0	0	0	0	0	0	0	0	0	0	0	0	0	0	0	0	0	0	0	0	0	0	0	0	0	0	0	0	0	0	0	0	0	0	0	0	0
chr1.1_034284365|RefMatch_0002	chr1.1_034284365	CCAATTTCCTTTTTTGGATTTGTGTAAATTCACTTTTCATATATTTATTGTTCTACACACCAGCTCTGGA	0	0	0	0	0	0	0	0	0	0	0	0	0	0	0	0	0	0	0	0	0	0	0	0	0	0	0	0	0	0	0	0	0	0	0	0	0	0	0	0	0	0	0	0	0	0	0
chr1.1_034284365|RefMatch_0003	chr1.1_034284365	CCAATTTCCTTTTTTGGATTTGTGTAAATACACTTTTCATATATATATTGTTCTACACTTCAGCTCTGGA	0	0	0	0	0	0	0	0	0	0	0	0	0	0	0	0	0	0	0	0	0	0	0	0	0	0	0	0	0	0	0	0	0	0	0	0	0	0	0	0	0	0	0	0	0	0	0
chr1.1_034284365|Ref_0001	chr1.1_034284365	CCAATTTCCTTTTTTGGATTTGTGTAAATTCACTTTTCATATATATATTGTTCTACACACCAGCTCTGGAGGAGATACTGT	0	0	0	0	0	0	0	0	0	0	0	0	0	0	0	0	0	0	0	0	0	0	0	0	0	0	0	0	0	0	0	0	0	0	0	0	0	0	0	0	0	0	0	0	0	0	0
chr1.1_034579746|Alt_0002	chr1.1_034579746	ACCAACTGGTAGAAAAAGGGTGACCTACCATGGACCAGCAATGGCCTTCCATTCAATGGTAATGAAGACATTCATAAAACA	0	0	0	0	0	0	0	0	0	0	0	0	0	0	0	0	0	0	0	0	0	1	1	2	0	0	0	0	0	0	0	0	0	0	0	0	0	1	0	0	0	0	0	0	0	1	0
chr1.1_034579746|RefMatch_0002	chr1.1_034579746	ACCAACTGGTAGAAAAAGGGTGACCTACCATGGACCTGCAATGGCTTTCCATTCAATGGTAATGAAGACA	0	0	0	0	0	0	0	0	0	0	0	0	0	0	0	0	0	0	0	0	0	0	0	0	0	0	0	0	0	0	0	0	0	0	0	0	0	0	0	0	0	0	0	0	0	0	0
chr1.1_034579746|RefMatch_0003	chr1.1_034579746	ACCAACTGGTAGAAAAAGGGTGACCTACCATGGACCTACAATGGCCTTCCATTCAATGGTAATGAAGACA	0	0	0	0	0	0	0	0	0	0	0	0	0	0	0	0	0	0	0	0	0	0	0	0	0	0	0	0	0	0	0	0	0	0	0	0	0	0	0	0	0	0	0	0	0	0	0
chr1.1_034579746|Ref_0001	chr1.1_034579746	ACCAACTGGTAGAAAAAGGGTGACCTACCATGGACCTGCAATGGCCTTCCATTCAATGGTAATGAAGACATTCATAAAACA	362	407	319	384	326	324	341	204	479	356	386	351	352	299	406	375	474	411	422	223	295	359	368	404	392	378	443	425	466	405	390	365	391	323	261	300	235	343	273	340	405	383	367	422	380	596	468
chr1.1_034663420|AltMatch_0001	chr1.1_034663420	CAATGACGATTCCCTCTCCCTTTCCTAGTATTGGTTAAAATGAACATGATTGATGGTAACAAACAAACAC	528	553	535	585	472	504	478	263	3	0	1	1	0	1	1	1	653	657	493	499	612	559	560	589	2	0	1	2	1	0	0	0	564	483	389	517	431	585	496	689	0	1	0	0	1	0	0
chr1.1_034663420|AltMatch_0002	chr1.1_034663420	CAATGACGATTCCCTCTCCCTTTCCTAGTATTGGTTAAAATGAACATGATTGATGGTAACAAACAC	33	30	39	30	37	41	36	38	0	0	0	0	0	0	0	0	54	53	35	49	56	37	61	54	1	0	0	0	0	0	0	0	55	49	29	49	45	45	33	45	0	0	0	0	0	0	0
chr1.1_034663420|Alt_0002	chr1.1_034663420	CAATGACGATTCCCTCTCCCTTTCCTAGTATTGGTTAAAATGAATGTGATTGATGGTAACAAACAAACACATAATAAATTG	0	0	0	0	0	0	0	0	0	0	0	0	0	0	0	0	0	0	0	0	0	0	0	0	0	0	0	0	0	0	0	0	0	0	0	0	0	0	0	0	0	0	0	0	0	0	0
chr1.1_034663420|Ref_0001	chr1.1_034663420	CAATGACGATTCCCTCTCCCTTTCCTAGTATTGGTTAAAATGAATGTCATTGATGGTAACAAACAAACACATAATAAATTG	0	0	0	0	0	0	0	0	0	0	0	0	0	0	0	0	0	0	0	0	0	0	0	0	0	0	0	0	0	0	0	0	0	0	0	0	0	0	0	0	0	0	0	0	0	0	0
chr1.1_034929778|AltMatch_0001	chr1.1_034929778	GGAGGGGAAAGGTAGAAGCCTGAGGGGCACGGTTGTTTATTACGATGGCCAGATGAATGATGCACGACTT	0	0	0	0	0	0	0	0	0	0	0	0	0	0	0	0	0	0	0	0	0	0	0	0	0	0	0	0	0	0	0	0	0	0	0	0	0	0	0	0	0	0	0	0	0	0	0
chr1.1_034929778|Alt_0002	chr1.1_034929778	GGAGGGGAAAGGTAGAAGCTTGAGGGGCACGGTTGTTTATTACGATGGCCAGATGAATGATGCACGACTTAATGTTGGGTT	0	0	0	0	0	0	0	0	0	0	0	0	0	0	0	0	0	0	0	0	0	0	0	0	0	0	0	0	0	0	0	0	0	0	0	0	0	0	0	0	0	0	0	0	0	0	0
chr1.1_034929778|RefMatch_0001	chr1.1_034929778	GGAGGGGAAAGGTAGAAGCCTCAGGGGCACAGTTGTTTATTACGATGGCCAGATGAATGATGCACGACTT	269	242	312	297	212	264	240	137	0	0	0	0	2	0	0	0	285	262	227	132	263	220	263	251	1	0	0	0	0	0	0	0	218	157	220	183	214	212	292	202	0	0	0	0	0	1	0
chr1.1_034929778|RefMatch_0002	chr1.1_034929778	GGAGGGGAAAGGTAGAAGCCTGAGGGGCACAGTTGTTTATTACGATGGCCAGATGAATGATGCACGACTT	0	0	0	0	0	0	0	0	0	0	0	0	0	0	0	0	0	0	0	0	0	0	0	0	0	0	0	0	0	0	0	0	0	0	0	0	0	0	0	0	0	0	0	0	0	0	0
chr1.1_034929778|Ref_0001	chr1.1_034929778	GGAGGGGAAAGGTAGAAGCTTGAGGGGCACAGTTGTTTATTACGATGGCCAGATGAATGATGCACGACTTAATGTTGGGTT	0	0	0	0	0	0	0	0	0	0	0	0	0	0	0	0	0	0	0	0	0	0	0	0	0	0	0	0	0	0	0	0	0	0	0	0	0	0	0	0	0	0	0	0	0	0	0
chr1.1_035085053|Alt_0002	chr1.1_035085053	ACCATCCCTGGTAACATGAATAGATATCTTTTTCTTCTCTTTGTCCAAATCTAAGAATTGCAGAGATTGCTGATAGTCACT	0	0	0	0	0	0	0	0	0	0	0	0	0	0	0	0	0	0	0	0	0	0	0	0	0	0	0	0	0	0	0	0	0	0	0	1	0	0	0	0	0	0	0	0	0	0	0
chr1.1_035085053|Ref_0001	chr1.1_035085053	ACCATCCCTGGTAACATGAATAGAAATCTTTTTCTTCTCTTTGTCCAAATCTAAGAATTGCAGAGATTGCTGATAGTCACT	0	0	0	0	0	0	0	0	28	17	24	18	18	10	5	8	0	0	0	0	0	0	0	0	14	17	21	8	10	11	18	9	0	0	0	0	0	0	0	0	18	19	9	10	6	6	6
chr1.1_035253375|Alt_0002	chr1.1_035253375	ACTCCAAAATTAACTCCCAAGCACCTAACCTCACTTAACGTTCTTAAATCCTTCACCAACCTATCGACTTTATAACATCCA	346	362	349	384	269	237	432	176	0	0	1	0	0	0	0	0	498	365	396	298	367	331	376	389	2	1	1	1	0	0	0	0	330	220	901	423	731	378	365	1162	2	0	2	0	0	1	0
chr1.1_035253375|RefMatch_0002	chr1.1_035253375	ACTCCAAAATTAACTCCCAAGCACCTAACCTCACTACACGTTCTTAAATCCTTCACCAACCTATCGACTT	0	0	0	0	0	0	0	0	0	0	0	0	0	0	0	0	0	0	0	0	0	0	0	0	0	0	0	0	0	0	0	0	0	0	0	0	0	0	0	0	0	0	0	0	0	0	0
chr1.1_035253375|RefMatch_0004	chr1.1_035253375	ACTCCAAAATTAACTCCCAAGCACCTAACCTCACTTCACATTCTTAAATCCTTTACCAACCTATCGACTT	0	0	0	0	0	0	0	0	0	0	0	0	0	0	0	0	0	0	0	0	0	0	0	0	0	0	0	0	0	0	0	0	0	0	0	0	0	0	0	0	0	0	0	0	0	0	0
chr1.1_035253375|RefMatch_0006	chr1.1_035253375	ACTCCAAAATTAACTCCCAAGCACCTAACCTCACTTCACGCTCTTAAATCCTTCACCAACCTATCGACTT	0	0	0	0	0	0	0	0	0	0	0	0	0	0	0	0	0	0	0	0	0	0	0	0	0	0	0	0	0	0	0	0	0	0	0	0	0	0	0	0	0	0	0	0	0	0	0
chr1.1_035253375|RefMatch_0007	chr1.1_035253375	ACTCCAAAATTAACTCCCAAGCACCTAACCTCACTTCACGTTCTTAAATCCTTTACCAACCTATCGACTT	0	0	0	0	0	0	0	0	0	0	0	0	0	0	0	0	0	0	0	0	0	0	0	0	0	0	0	0	0	0	0	0	0	0	0	0	0	0	0	0	0	0	0	0	0	0	0
chr1.1_035253375|Ref_0001	chr1.1_035253375	ACTCCAAAATTAACTCCCAAGCACCTAACCTCACTTCACGTTCTTAAATCCTTCACCAACCTATCGACTTTATAACATCCA	0	0	0	0	0	0	0	0	0	0	0	0	0	0	1	0	0	0	0	0	0	0	0	0	0	0	0	0	0	0	0	0	0	0	0	0	0	0	0	0	0	0	0	0	0	0	0
chr1.1_035517292|Alt_0002	chr1.1_035517292	GGGTCACTGTATTAATCGATAGGTGTATCTTTAATGTAAATGGGAAAATCTTGGAGGATTTGGTCTTGGCTGCCGAAGCAG	0	0	0	0	0	0	0	0	0	0	0	0	0	0	0	0	0	0	0	0	0	0	0	0	0	0	0	0	0	0	0	0	0	0	0	0	0	0	0	0	0	0	0	0	0	0	0
chr1.1_035517292|Ref_0001	chr1.1_035517292	GGGTCACTGTATTAATCGATAGGTGTATCTTTAATGGAAATGGGAAAATCTTGGAGGATTTGGTCTTGGCTGCCGAAGCAG	0	0	1	0	0	0	0	0	0	0	0	0	0	0	0	0	0	0	0	0	1	1	0	0	0	0	0	0	1	0	0	0	0	0	1	1	1	0	2	0	0	0	0	0	0	0	0
chr1.1_035606739|Alt_0002	chr1.1_035606739	GTCCCGAATCTGAAACTGCAGTGAAGTATTGAATAATTTTTAGCCAAGAATAAATAATGGGTGTACTTGTATATATTTATT	0	0	0	0	0	0	0	0	0	0	0	0	0	0	0	0	0	0	0	0	0	0	0	0	0	0	0	0	0	0	0	0	0	0	0	0	0	0	0	0	0	0	0	0	0	0	0
chr1.1_035606739|RefMatch_0003	chr1.1_035606739	GTCCCGAATCTGAAACTGCAGTGAAGTATTGAATAATTTGTAGCCAGCAATAAATAATGGGTGTACTTGT	0	0	0	0	0	0	0	0	45	24	43	34	26	27	15	16	0	0	0	0	0	0	0	0	33	30	44	16	33	21	23	18	0	0	0	0	0	0	0	0	25	42	26	25	11	11	30
chr1.1_035606739|RefMatch_0004	chr1.1_035606739	GTCCCGAATCTGAAACTGCAGTGAAGTATTGAATTTATTTTAGACAACAATAAATAATGGGTGTACTTGT	900	922	828	839	870	827	831	171	2	0	1	1	0	2	0	0	852	1075	881	681	795	889	993	779	10	1	0	0	2	0	0	0	912	693	623	864	865	939	836	849	0	0	0	0	0	2	0
chr1.1_035606739|Ref_0001	chr1.1_035606739	GTCCCGAATCTGAAACTGCAGTGAAGTATTGAATAATTTTTAGCCAACAATAAATAATGGGTGTACTTGTATATATTTATT	0	0	0	0	0	0	0	1	0	0	0	1	0	0	1	0	0	0	0	0	0	0	0	0	0	0	0	0	0	0	0	0	0	0	0	0	0	0	0	0	0	0	0	0	0	0	0
chr1.1_035758205|Alt_0002	chr1.1_035758205	CTCATCTCAAGATCTTTTGTATTCTTAATCTTAGCTTCTTGAATGACTCTCTGTTGCTTCTGTTCTTCCTTAAGCTCTGCC	0	0	0	0	0	0	0	0	0	0	0	0	0	0	0	0	0	0	0	0	0	0	0	0	0	0	0	0	0	0	0	0	0	0	0	0	0	0	0	0	0	0	0	0	0	0	0
chr1.1_035758205|RefMatch_0002	chr1.1_035758205	CTCATCTCAAGATCTTTTGTATTCTTAATCTGAGCTTCTTGAATGACTCTATGTTGCTTCTGTTCTTCCT	0	0	0	0	0	0	0	0	0	0	0	0	0	0	0	0	0	0	0	0	0	0	0	0	0	0	0	0	0	0	0	0	0	0	0	0	0	0	0	0	0	0	0	0	0	0	0
chr1.1_035758205|RefMatch_0003	chr1.1_035758205	CTCATCTCAAGATCTTTTGTATTCTTAATCTGAGCTTCTTGAATGACTCTTTGTTGCTTCTGTTCTTCCT	0	0	0	0	0	0	0	0	0	0	0	0	0	0	0	0	0	0	0	0	0	0	0	0	0	0	0	0	0	0	0	0	0	0	0	0	0	0	0	0	0	0	0	0	0	0	0
chr1.1_035758205|RefMatch_0005	chr1.1_035758205	CTCATCTCAAGATCTTTTGTATTCTTAATTTGAGCTTCTTAAATGACTCTATGTTGCTTCTGTTCTTCCT	0	0	0	0	0	0	0	0	45	53	62	42	34	41	10	22	0	0	0	0	0	0	0	0	27	41	60	21	35	24	13	11	0	0	0	0	0	0	0	0	44	54	18	29	27	11	19
chr1.1_035758205|RefMatch_0006	chr1.1_035758205	CTCATCTCAAGATCTTTTGTATTCTTAATTTGAGCTTCTTAAATGACTCTCTGTTGCTTCTGTTCTTCCT	0	0	0	0	0	0	0	0	0	0	0	1	0	0	0	0	0	0	0	0	0	0	0	0	0	0	0	0	0	0	0	1	0	0	0	0	0	0	0	0	0	0	16	2	0	0	0
chr1.1_035758205|Ref_0001	chr1.1_035758205	CTCATCTCAAGATCTTTTGTATTCTTAATCTGAGCTTCTTGAATGACTCTCTGTTGCTTCTGTTCTTCCTTAAGCTCTGCC	0	0	0	0	0	0	0	0	0	0	0	0	0	0	0	0	0	0	0	0	0	0	0	0	0	0	0	0	0	0	0	0	0	0	0	0	0	0	0	0	0	0	0	0	0	0	0
chr1.1_035847212|Alt_0002	chr1.1_035847212	TACATGCACGGGAATCAGATGAACAACTTTTCAGAAGATTCATACAGTCAACTCAATTTCATAAAAAGGATATGAAGAAAA	0	0	0	0	0	0	0	0	0	0	0	0	0	0	0	0	0	0	0	0	0	0	0	0	0	0	0	0	0	0	0	0	0	0	0	0	0	0	0	0	0	0	0	0	0	0	0
chr1.1_035847212|RefMatch_0003	chr1.1_035847212	TACATGCACGGGAATCAGATGAACAACTTTCCAGAAGATTCGTACAGTCGACTCAATTTCATAAAAAGGA	0	0	0	0	0	0	0	0	0	0	0	0	0	0	0	0	0	0	0	0	0	0	0	0	0	0	0	0	0	0	0	0	0	0	0	0	0	0	0	0	0	0	0	0	0	0	0
chr1.1_035847212|RefMatch_0004	chr1.1_035847212	TACATGCACGGGAATCAGATGAACAACTTTTCAGAAGATTCTTACGGTCGACTCAATTTCATAAAAAGGA	279	282	232	306	254	226	250	62	0	0	0	0	0	0	0	0	246	311	276	151	259	281	344	227	2	1	1	0	0	0	0	0	318	239	198	279	167	262	239	224	0	0	0	2	0	1	0
chr1.1_035847212|Ref_0001	chr1.1_035847212	TACATGCACGGGAATCAGATGAACAACTTTTCAGAAGATTCATACAGTCGACTCAATTTCATAAAAAGGATATGAAGAAAA	0	0	0	0	0	0	0	0	0	1	0	0	0	0	0	0	0	0	0	0	0	0	0	0	0	0	0	0	0	0	1	0	0	0	0	0	0	0	0	0	0	0	0	1	2	0	0
chr1.1_036130046|Alt_0002	chr1.1_036130046	GAAGTTTTAATTTCATTTGAGTTTATAGAATCTTCAAGAGGGTCTCTTTGCCTTTACATATGTTGTGAATATTCCTGTATT	0	0	0	0	0	0	0	0	0	0	0	0	0	0	0	0	0	0	0	0	0	0	0	0	0	0	0	0	0	3	0	0	0	0	0	0	0	0	0	0	0	0	0	0	0	0	0
chr1.1_036130046|Ref_0001	chr1.1_036130046	GAAGTTTTAATTTCATTTGAGTTTATAGAATCTTCGAGAGGGTCTCTTTGCCTTTACATATGTTGTGAATATTCCTGTATT	4	3	3	6	8	5	2	0	1	5	2	6	1	5	1	3	2	2	2	2	10	3	2	5	7	2	6	1	1	1	2	1	3	3	0	7	2	5	5	4	3	1	2	4	0	0	1
chr1.1_036517797|Alt_0002	chr1.1_036517797	GGACCGCCGTCCTAAATAATATTAATATGATATCATCTTAAGCATATCGGTCCTAGTTTTCCATTTGTTTTGACAATAACC	0	0	0	0	0	0	0	0	0	0	0	0	0	0	0	0	0	0	0	0	0	0	0	0	0	0	0	0	0	0	0	0	0	0	0	0	0	0	0	0	0	0	0	0	0	0	0
chr1.1_036517797|Ref_0001	chr1.1_036517797	GGACCGCCGTCCTAAATAATATTAATATGATATCATCTTAAGCATATGGGTCCTAGTTTTCCATTTGTTTTGACAATAACC	0	0	0	0	0	0	0	0	0	0	0	0	0	0	0	0	0	0	0	0	0	0	0	0	0	0	0	0	0	0	0	0	0	0	0	0	0	0	0	0	0	0	0	0	0	0	0
chr1.1_037016138|Alt_0002	chr1.1_037016138	TGCATGTGAAGCTTGATAAGAGTTGATATGTTATCTTTTCAATCCCAAAGCTTCTCCCTTTCTATCCACAAGATTAAATGT	0	0	0	0	0	0	0	0	0	0	0	0	0	0	0	0	0	0	0	0	0	0	0	0	0	0	0	0	0	0	0	0	0	0	0	0	0	0	0	0	0	0	0	0	0	0	0
chr1.1_037016138|RefMatch_0001	chr1.1_037016138	TGCATGTGAAGCTTGATAAGAGTTGATATGTTATCTTTTGAATCCCAAAGCTCCTCCCTTTCTATCCACA	0	0	0	0	0	0	0	0	0	0	0	1	0	0	0	0	0	0	0	0	0	0	0	0	0	0	0	0	0	0	0	0	0	0	0	0	0	0	0	0	0	0	0	0	0	0	0
chr1.1_037016138|RefMatch_0003	chr1.1_037016138	TGCATGTGAAGCTTGATAAGAGTTGATATGTTATCTTTCCAATCCCAAAGCTCCTCCCTTTCTATCCACA	421	546	444	479	428	526	458	248	1	0	0	1	0	0	0	1	527	640	430	600	577	587	555	513	5	0	2	0	1	0	0	0	629	496	369	626	409	657	382	742	0	0	3	0	0	2	0
chr1.1_037016138|Ref_0001	chr1.1_037016138	TGCATGTGAAGCTTGATAAGAGTTGATATGTTATCTTTTCAATCCCAAAGCTCCTCCCTTTCTATCCACAAGATTAAATGT	0	0	0	0	0	0	0	0	653	562	523	594	745	376	677	555	0	0	0	0	0	0	0	0	554	736	714	790	644	632	744	740	0	0	0	0	0	0	0	0	871	621	763	697	550	726	576
chr1.1_037235555|AltMatch_0001	chr1.1_037235555	GCATGCGTCTGTTTCATGACATTACTTGGATTTGTTGATGATGTCCTCGATGTTCCTTGGAGAGTGTGAG	0	0	0	0	0	0	0	0	0	0	0	0	0	0	0	0	0	0	0	0	0	0	0	0	0	0	0	0	0	0	0	0	0	0	0	0	0	0	0	0	0	0	0	0	0	0	0
chr1.1_037235555|Alt_0002	chr1.1_037235555	GCATGCGTCTGTTTCATGACATTACTTGGATTTGTCGATGATGTCCTCGATGTTCCTTGGAGAGTGTGAGTATACAAGTTT	0	0	0	0	0	0	0	0	0	3	0	0	0	2	0	1	0	0	0	0	0	0	0	0	0	0	1	2	0	0	0	4	0	0	0	0	0	0	0	0	0	0	0	3	0	0	1
chr1.1_037235555|RefMatch_0001	chr1.1_037235555	GCATGCGTCTGTTTCATGACATTACTTGGATTTGTCGATGATGTCCTTGACGTTCCTTGGAGAGTGTGAG	811	995	853	852	890	845	975	760	1	0	0	0	0	2	0	2	1116	898	913	620	957	824	1119	918	4	1	1	0	1	1	0	0	1057	839	679	903	614	921	871	990	0	1	0	1	4	3	0
chr1.1_037235555|RefMatch_0004	chr1.1_037235555	GCATGCGTCTGTTTCATGACATTACTTGGATTTGTTGATGATGTCCTTGATGTCCCTTGGAGAGTGTGAG	2	0	0	2	2	0	1	0	2	0	0	0	0	1	0	0	0	0	1	0	1	0	0	1	1	0	1	0	1	0	0	0	1	1	0	8	2	2	1	0	0	1	1	2	1	0	2
chr1.1_037235555|Ref_0001	chr1.1_037235555	GCATGCGTCTGTTTCATGACATTACTTGGATTTGTCGATGATGTCCTTGATGTTCCTTGGAGAGTGTGAGTATACAAGTTT	4	0	0	1	3	0	0	0	1411	1358	1119	1087	1224	1220	1247	979	2	2	1	0	1	0	0	0	1111	1185	1347	1240	1320	1098	1160	1407	0	0	2	1	0	0	0	2	1459	1312	1342	1326	1029	1231	1166
chr1.1_037514123|Alt_0002	chr1.1_037514123	GCACCATGCAATTTAGATAGCAGGTTATGTTAAGAAACATCGTTAGTTTTTTTGTTTTATTATAGAGTGCAGGATGAGATG	0	0	0	0	0	0	0	0	0	0	0	0	0	0	0	0	0	0	0	0	0	0	0	0	0	0	0	0	0	0	0	0	0	0	0	0	0	0	0	0	0	0	0	0	0	0	0
chr1.1_037514123|RefMatch_0002	chr1.1_037514123	GCACCATGCAATTTAGATAGCAGGTTATGTTAGGAAACATCGTTAGTTTTTTGTTTTATTATAGAGTGC	0	0	0	0	0	0	0	0	0	0	0	0	0	0	0	0	0	0	0	0	0	0	0	0	0	0	0	0	0	0	0	0	0	0	0	0	0	0	0	0	0	0	0	0	0	0	0
chr1.1_037514123|RefMatch_0003	chr1.1_037514123	GCACCATGCAATTTAGATAGCAGGTTATGTTAGGGAACATCGTTAGTTTTTTTGTTTTATTATAGAGTGC	0	0	0	0	0	0	0	0	0	0	0	0	0	0	0	0	0	0	0	0	0	0	0	0	0	0	0	0	0	0	0	0	0	0	0	0	0	0	0	0	0	0	0	0	0	0	0
chr1.1_037514123|RefMatch_0004	chr1.1_037514123	GCACCATGCAATTTAGATAGCAGGTTATGTTAGGAAACATCATTAGTTTTTTTCATTTAATGTAGAGTGC	0	0	0	0	0	0	0	0	0	0	0	0	0	0	0	0	0	0	0	0	0	0	0	0	0	0	0	0	0	0	0	0	0	0	0	0	0	0	0	0	0	0	0	0	0	0	0
chr1.1_037514123|RefMatch_0005	chr1.1_037514123	GCACCATGCAATTTAGATAGCAGGTTATGTTAGGAAACATCGTTAGTATTTTTGTTTTATTATAGAGTGC	88	90	84	105	77	84	83	27	138	127	159	126	118	100	148	112	92	110	109	101	119	106	135	103	136	99	162	132	182	90	123	120	111	98	70	111	65	115	78	108	94	96	133	107	66	165	153
chr1.1_037514123|RefMatch_0006	chr1.1_037514123	GCACCATGCAATTTAGATAGCAGGTTATGTTAGGAAACATCGTTAGTTTTTTTTGTTTTATTATAGAGTGC	0	0	0	0	0	0	0	0	0	0	0	0	0	0	0	0	0	0	0	0	0	0	0	0	0	0	0	0	0	0	0	0	0	0	0	0	0	0	0	0	0	0	0	0	0	0	0
chr1.1_037514123|Ref_0001	chr1.1_037514123	GCACCATGCAATTTAGATAGCAGGTTATGTTAGGAAACATCGTTAGTTTTTTTGTTTTATTATAGAGTGCAGGATGAGATG	0	0	0	0	0	0	0	0	0	0	0	0	0	0	0	0	0	0	0	0	0	0	0	0	0	0	0	0	0	0	0	0	0	0	0	0	0	0	0	0	0	0	0	0	0	0	0
chr1.1_037725360|Alt_0002	chr1.1_037725360	TAGGAATTTAAGGGACAGGCTTTATCGTGAACTAGAGCGAAATCTGGCTATGAAGGTTGAAGATGGTGAAACAGCCGATAC	0	0	0	0	0	0	0	0	0	1	0	0	0	0	1	0	0	0	1	0	0	0	0	0	0	0	0	0	1	1	0	0	0	0	0	0	0	0	0	0	0	0	1	2	0	0	2
chr1.1_037725360|Ref_0001	chr1.1_037725360	TAGGAATTTAAGGGACAGGCTTTATCGTGAACTTGAGCGAAATCTGGCTATGAAGGTTGAAGATGGTGAAACAGCCGATAC	43	51	69	44	50	45	33	11	873	844	644	753	815	573	711	716	46	62	39	45	51	39	58	27	704	673	776	782	831	654	869	806	45	47	40	53	46	52	60	61	783	680	709	701	842	846	760
chr1.1_038088164|Alt_0002	chr1.1_038088164	ATTGCAATCCTATTATAAATATATAAAAGCTAGTCTGATCTGATTTTGACCCACAGAAAGCACAAATTTGATTTTATCAAA	0	0	0	0	0	0	0	0	0	0	0	0	0	0	0	0	0	0	0	0	0	0	0	0	0	0	0	0	0	0	0	0	0	0	0	0	0	0	0	0	0	0	0	0	0	0	0
chr1.1_038088164|RefMatch_0002	chr1.1_038088164	ATTGCAATCCTATTATAAATATATAAAAGCTAGTCTGATCTGATTTCGACGCACAAAAAACACAAATTTG	0	0	0	0	0	0	0	0	0	0	0	0	0	0	0	0	0	0	0	0	0	0	0	0	0	0	0	0	0	0	0	0	0	0	0	0	0	0	0	0	0	0	0	0	0	0	0
chr1.1_038088164|Ref_0001	chr1.1_038088164	ATTGCAATCCTATTATAAATATATAAAAGCTAGTCTGATCTGATTTCGACCCACAGAAAGCACAAATTTGATTTTATCAAA	0	0	0	0	0	0	0	0	0	0	0	0	0	0	0	0	0	0	0	0	0	0	0	0	0	0	0	0	0	0	0	0	0	0	0	0	0	0	0	0	0	0	0	0	0	0	0
chr1.1_038307940|Alt_0002	chr1.1_038307940	GTGACACAAAATAGCCAATCAGGTATTATTATTGTAAGAAATCATGGCTTTTGCCAAGAGACTATTTTAGGACAGTACTAT	0	0	0	0	0	0	0	0	0	0	0	0	0	0	0	0	0	0	0	0	0	0	0	0	0	0	0	0	0	0	0	0	0	0	0	0	0	0	0	0	0	0	0	0	0	0	0
chr1.1_038307940|RefMatch_0001	chr1.1_038307940	GTGACACAAAATAGCCAATCAGGTATTATTATTGTAAGAAATGATGGTTTTTGCCAAGAGACTATTTTAG	0	0	0	0	0	0	0	0	0	0	1	0	0	0	0	0	0	0	0	0	0	0	0	0	0	0	0	0	0	0	0	0	0	0	0	0	0	0	0	0	0	0	0	0	0	0	0
chr1.1_038307940|RefMatch_0002	chr1.1_038307940	GTGACACAAAATAGCCAATCAGGTATTATTATTGTAAGAAATGGTGGCTTTTGCCAAGAGACTATTTTAG	0	0	0	0	0	0	0	0	0	0	0	0	0	0	0	0	0	0	0	0	0	0	0	0	0	0	0	0	0	0	0	0	0	0	0	0	0	0	0	0	0	0	0	0	0	0	0
chr1.1_038307940|RefMatch_0003	chr1.1_038307940	GTGACACAAAATAGCCAATCAGGTATTATTATTGGAAGAAATGATGGCTTTTGCCAAGAGACTATTTTAG	0	0	0	0	0	0	0	0	0	0	0	0	0	0	0	0	0	0	0	0	0	0	0	0	0	0	0	0	0	0	0	0	0	0	0	0	0	0	0	0	0	0	0	0	0	0	0
chr1.1_038307940|RefMatch_0004	chr1.1_038307940	GTGACACAAAATAGCCAATCAGGTATTATTATTGTAAGAAATGGTGGCTTTTGCCAAAAGACTATTTTAG	0	0	0	0	0	0	0	0	0	0	0	0	0	0	0	0	0	0	0	0	0	0	0	0	0	0	0	0	0	0	0	0	0	0	0	0	0	0	0	0	0	0	0	0	0	0	0
chr1.1_038307940|RefMatch_0009	chr1.1_038307940	GTGACACAAAATAGCCAATCAGGTATTATTATTAAAAGAAATGATGGCTTTTGCCAACAGACTATTTTAG	0	0	0	0	0	0	0	0	0	0	0	0	0	0	0	0	0	0	0	0	0	0	0	0	0	0	0	0	0	0	0	0	0	0	0	0	0	0	0	0	0	0	0	0	0	0	0
chr1.1_038307940|RefMatch_0010	chr1.1_038307940	GTGACACAAAATAGCCAATCAGGTATTATTATTAAAAGAAATGATGGCTTTTGCCAAGAGACTATTTTAG	0	0	0	0	0	0	0	0	0	0	0	0	0	0	0	0	0	0	0	0	0	0	0	0	0	0	0	0	0	0	0	0	0	0	0	0	0	0	0	0	0	0	0	0	0	0	0
chr1.1_038307940|RefMatch_0011	chr1.1_038307940	GTGACACAAAATAGCCAATCAGGTATTATTATTGTAAGAAATGATGGTTTTTGTCAAGAGACTATTTTAG	0	0	0	0	0	0	0	0	0	0	0	0	0	0	0	0	0	0	0	0	0	0	0	0	0	0	0	0	0	0	0	0	0	0	0	0	0	0	0	0	0	0	0	0	0	0	0
chr1.1_038307940|RefMatch_0012	chr1.1_038307940	GTGACACAAAATAGCCAATCAGGTATTATTATTGTAAGAAATGATGGCTTCTGCCAAGAGACTATTTTAG	0	0	0	0	0	0	0	0	0	0	0	0	0	0	0	0	0	0	0	0	0	0	0	0	0	0	0	0	0	0	0	0	0	0	0	0	0	0	0	0	0	0	0	0	0	0	0
chr1.1_038307940|Ref_0001	chr1.1_038307940	GTGACACAAAATAGCCAATCAGGTATTATTATTGTAAGAAATGATGGCTTTTGCCAAGAGACTATTTTAGGACAGTACTAT	0	0	0	0	0	0	0	0	0	0	0	0	0	0	0	0	0	0	0	0	0	0	0	0	0	0	0	0	0	0	0	0	1	0	0	0	0	0	0	0	0	0	0	0	0	0	0
chr1.1_038471232|AltMatch_0001	chr1.1_038471232	CTTACCACATTTTCTACACATAAAAGGCTTGATTCCATGTTTCCTTTTATAATGTGTTTGAAGTGTTCTG	0	0	0	0	0	0	1	0	0	0	0	0	0	0	0	0	0	0	0	0	0	0	0	0	0	0	0	0	0	0	0	0	0	0	0	0	0	0	0	0	0	0	0	0	0	0	0
chr1.1_038471232|Alt_0002	chr1.1_038471232	CTTACCACATTTTCTACACATAAAAGGCTTGATCCCATGTTTCCTTTTATAATGTGTTTGAAGTGTTCTGAAATCTTTCAA	0	0	0	0	0	0	0	0	0	0	0	0	0	0	0	0	0	0	0	0	0	0	0	0	1	0	1	0	0	2	0	0	0	0	0	0	0	0	0	0	0	0	0	0	0	0	0
chr1.1_038471232|RefMatch_0001	chr1.1_038471232	CTTACCACATTTTCTACACATAAAAGGCTTAATTCCATGTTTCCTTTTATAATGTGTTTGAAGTGTTCTG	553	608	438	525	504	465	491	164	1	0	0	0	0	1	1	0	611	677	588	378	480	632	683	470	3	0	2	1	0	0	0	0	625	512	349	503	472	590	437	533	0	0	0	1	0	0	0
chr1.1_038471232|Ref_0001	chr1.1_038471232	CTTACCACATTTTCTACACATAAAAGGCTTAATCCCATGTTTCCTTTTATAATGTGTTTGAAGTGTTCTGAAATCTTTCAA	0	0	0	0	0	0	0	0	871	704	789	641	770	431	822	735	0	0	0	0	0	2	0	0	669	691	838	781	890	603	740	736	0	0	0	0	0	0	0	0	823	786	791	862	649	887	790
chr1.1_038598815|AltMatch_0002	chr1.1_038598815	AGAGTGCTCTTGTACCTTACCCTAAAAGTTAATGTATTCCGTATGGGATGTCTTTATGTTATCTCTGGGA	0	0	0	0	0	0	0	0	0	0	0	0	0	0	0	0	0	0	0	0	0	0	0	0	0	0	0	0	0	0	0	0	0	0	0	0	0	0	0	0	0	0	0	0	0	0	0
chr1.1_038598815|AltMatch_0003	chr1.1_038598815	AGAGTGCTCTTGTACCTTACCCTAAAAGTTAATGTGTTCAGTATGGGATGTCTTTATGTTATCTCTGGGA	0	0	0	0	0	0	0	0	0	0	0	0	0	0	0	0	0	0	0	0	0	0	0	0	0	0	0	0	0	0	0	0	0	0	0	0	0	0	0	0	0	0	0	0	0	0	0
chr1.1_038598815|AltMatch_0004	chr1.1_038598815	AGAGTGCTCTTGTACCTTACCCTAAAAGTTAATGTGTTCCGTATGGCATGTCTTTATGTTATCTCTGGGA	0	0	0	0	0	0	0	0	0	0	0	0	0	0	0	0	0	0	0	0	0	0	0	0	0	0	0	0	0	0	0	0	0	0	0	0	0	0	0	0	0	0	0	0	0	0	0
chr1.1_038598815|AltMatch_0005	chr1.1_038598815	AGAGTGCTCTTGTACCTTACCCTAAAAGTTACTGTGTTCCGTATGGGATGTCTTTATGTTATCTCTGGGA	0	0	0	0	0	0	0	0	0	0	0	0	0	0	0	0	0	0	0	0	0	0	0	0	0	0	0	0	0	0	0	0	0	0	0	0	0	0	0	0	0	0	0	0	0	0	0
chr1.1_038598815|Alt_0002	chr1.1_038598815	AGAGTGCTCTTGTACCTTACCCTAAAAGTTAATGTGTTCCGTATGGGATGTCTTTATGTTATCTCTGGGAAAAACCCTTTT	0	0	0	0	0	0	0	0	11	11	12	11	8	5	2	2	0	0	0	0	0	0	0	0	4	15	21	3	0	2	2	10	0	0	0	0	0	0	0	0	10	12	9	8	2	0	2
chr1.1_038598815|Ref_0001	chr1.1_038598815	AGAGTGCTCTTGTACCTTACCCTAAAAGTTAATGTGTTCCGTATGGGATCTCTTTATGTTATCTCTGGGAAAAACCCTTTT	0	0	0	0	0	0	0	0	0	0	0	0	0	0	0	0	0	0	0	0	0	0	0	0	0	0	0	0	0	0	0	0	0	0	0	0	0	0	0	0	0	0	0	0	0	0	0
chr1.1_038750613|Alt_0002	chr1.1_038750613	GTGAAAGGTTTTAAGTAAAGCTCTCCCTTGTCCATGATCCTTTCACATGGAATGGAGGAGAATTAAGGAATTATCATGTAA	0	0	0	0	0	0	0	0	0	0	0	0	0	0	0	0	0	0	0	0	0	0	0	0	0	0	0	0	0	0	0	0	0	0	0	0	0	0	0	0	0	0	0	0	0	0	0
chr1.1_038750613|RefMatch_0001	chr1.1_038750613	GTGAAAGGTTTTAAGTAAAGCTCTCCCTTGTTCATGACCCTTTCACATGGAATGGAGGAGAATTAAGGAA	0	0	0	0	0	0	0	0	0	0	0	0	0	0	0	0	0	0	0	0	0	0	0	0	0	0	0	0	0	0	0	0	0	0	0	0	0	0	0	0	0	0	0	0	0	0	0
chr1.1_038750613|RefMatch_0002	chr1.1_038750613	GTGAAAGGTTTTAAGTAAAGCTCTCCCTTGTTAATGATCCTTTCACATGGAATGGAGGAGAATTAAGGAA	0	0	0	0	0	0	0	0	0	0	0	0	0	0	0	0	0	0	0	0	0	0	0	0	0	0	0	0	0	0	0	0	0	0	0	0	0	0	0	0	0	0	0	0	0	0	0
chr1.1_038750613|RefMatch_0003	chr1.1_038750613	GTGAAAGGTTTTAAGTAAAGCTCTCCCTTGTTCATGATCCTTTTACATGGAATGGAGGAGAATTAAGGAA	0	0	0	0	0	0	0	0	515	494	496	491	520	321	504	523	0	0	0	0	0	0	0	0	418	369	531	480	444	396	511	652	0	0	0	0	0	0	0	0	508	432	511	487	353	356	369
chr1.1_038750613|Ref_0001	chr1.1_038750613	GTGAAAGGTTTTAAGTAAAGCTCTCCCTTGTTCATGATCCTTTCACATGGAATGGAGGAGAATTAAGGAATTATCATGTAA	15	14	21	28	27	18	29	3	1	1	0	1	0	0	0	0	12	32	14	16	24	12	24	15	0	0	0	0	0	0	0	0	20	17	13	12	15	28	15	16	0	0	1	0	0	0	0
chr1.1_038795094|AltMatch_0001	chr1.1_038795094	CATCGCGAGAAAGGAGATACACATACACAATCCATTATACACTATTGGAGGAACATATTTCATTGAAATG	0	0	0	0	0	0	0	0	0	0	0	0	0	0	0	0	0	0	0	0	0	0	0	0	0	0	0	0	0	0	0	0	0	0	0	0	0	0	0	0	0	0	0	0	0	0	0
chr1.1_038795094|AltMatch_0002	chr1.1_038795094	CATCGCGAGAAAGGAGATACACATACACAATCTATTATACACTTTTGGAGGAACATATTTCATTGAAATG	0	0	0	0	0	0	0	0	0	0	0	0	0	0	0	0	0	0	0	0	0	0	0	0	0	0	0	0	0	0	0	0	0	0	0	0	0	0	0	0	0	0	0	0	0	0	0
chr1.1_038795094|Alt_0002	chr1.1_038795094	CATCGCGAGAAAGGAGATACACATACACAATCCATTATACACTTTTGGAGGAACATATTTCATTGAAATGATTTATATAAA	0	0	0	0	0	0	0	0	0	0	0	0	0	0	0	0	0	0	0	0	0	0	0	0	0	0	0	0	0	0	0	0	0	0	0	0	0	0	0	0	0	0	0	0	0	0	0
chr1.1_038795094|Ref_0001	chr1.1_038795094	CATCGCGAGAAAGGAGATACACATACACAATCCATTGTACACTTTTGGAGGAACATATTTCATTGAAATGATTTATATAAA	0	0	0	0	0	0	0	0	0	0	0	0	0	0	0	0	0	0	0	0	0	0	0	0	0	0	0	0	0	0	0	0	0	0	0	0	0	0	0	0	0	0	0	0	0	0	0
chr1.1_039099328|Alt_0002	chr1.1_039099328	GTATCATATGTTTTGAGGGTCAAATTTTAGTACAATTTGTGGTTTTATTTCCTTTATTAATTGTTGCATGTTGTTGATATA	0	0	0	0	0	0	0	0	0	0	0	0	0	0	0	0	0	0	0	0	0	0	0	0	0	0	0	0	0	0	0	0	0	0	0	0	0	0	0	0	0	0	0	0	0	0	0
chr1.1_039099328|RefMatch_0001	chr1.1_039099328	GTATCATATGTTTTGAGGGTCAAATTTGAATACAATTTGTGGTTTTATTTCCTTTATTAATTGTTGCATG	0	0	0	0	0	0	0	0	180	155	135	147	153	91	168	179	0	0	0	0	0	0	0	0	107	160	157	182	163	110	162	146	0	0	0	0	0	0	0	0	185	159	174	169	88	137	110
chr1.1_039099328|RefMatch_0003	chr1.1_039099328	GTATCATATGTTTTGAGGGTCAAATTTGAATACAATTTGTGGTTTTATTTCCTTTATCAATTGTTGCATG	0	0	0	0	0	0	0	0	0	0	0	0	0	0	0	0	0	0	0	0	0	0	0	0	0	0	0	0	0	0	0	0	0	0	0	0	0	0	0	0	0	0	0	0	0	0	0
chr1.1_039099328|RefMatch_0004	chr1.1_039099328	GTATCATATGTTTTGAGGGTCAAATTTGAATACAATTTGTGGTTTTATTTCCTTTATTAGTTGTTGCATG	0	0	0	0	0	0	0	0	42	32	32	43	33	28	56	37	0	0	0	0	0	0	0	0	20	32	38	44	35	24	39	52	0	0	0	0	0	0	0	0	45	43	59	42	36	42	30
chr1.1_039099328|Ref_0001	chr1.1_039099328	GTATCATATGTTTTGAGGGTCAAATTTTAATACAATTTGTGGTTTTATTTCCTTTATTAATTGTTGCATGTTGTTGATATA	0	0	0	0	0	0	0	0	0	0	0	0	0	0	0	0	0	0	0	0	0	0	0	0	0	1	0	0	0	0	0	0	0	0	0	0	0	0	0	0	1	1	0	0	0	0	0
chr1.1_039649704|Alt_0002	chr1.1_039649704	GGAGAACTTCAATTAGCTATTCGTTTTACATGTCTTTCTTTAGCTCACATAATTTACCTTTATGGACACCCTTTACTTCCA	0	0	0	0	0	0	0	0	0	0	0	0	0	0	0	0	0	0	0	0	0	0	0	0	0	0	0	0	0	0	0	0	0	0	0	0	0	0	0	0	0	0	0	0	0	0	0
chr1.1_039649704|Ref_0001	chr1.1_039649704	GGAGAACTTCAATTAGCTATTCGTTTTACATGTCTTTCTTTAGCACACATAATTTACCTTTATGGACACCCTTTACTTCCA	0	0	0	0	0	0	0	0	0	0	0	0	0	0	0	0	0	0	0	0	0	0	0	0	0	0	0	0	0	0	0	0	0	0	0	0	0	0	0	0	0	0	0	0	0	0	0
chr1.1_039750391|Alt_0002	chr1.1_039750391	TATCATAGGTTTCATTCCATTCTTAGACTCATTGTTTTAAATAGTAATTTTAATTCCTCTTCTCGTAAACTAAACTTTATG	0	0	0	0	0	0	0	0	0	0	0	0	0	0	0	0	0	0	0	0	0	0	0	0	0	0	0	0	0	0	0	0	0	0	0	0	0	0	0	0	0	0	0	0	0	0	0
chr1.1_039750391|RefMatch_0001	chr1.1_039750391	TATCATAGGTTTCATTCCATTCTTAGACTCATTGTTTTAAATACTAGTTTTAATTCCTCTTCTCGTAAAC	0	0	0	0	0	0	0	0	519	480	460	498	446	291	430	562	0	0	0	0	0	0	0	0	363	465	500	505	553	385	395	494	0	0	0	0	0	0	0	0	451	427	465	513	467	510	475
chr1.1_039750391|RefMatch_0002	chr1.1_039750391	TATCATAGGTTTCATTCCATTCTTAGACTCATTGTTTGAAATACTAGTTTCAATGCCTCTTCTCGTAAAC	0	0	0	0	0	0	0	21	0	0	0	0	0	0	0	0	0	0	0	0	0	0	659	0	0	0	0	0	0	0	0	0	0	0	410	490	556	0	351	760	0	0	0	1	0	0	1
chr1.1_039750391|RefMatch_0003	chr1.1_039750391	TATCATAGGTTTCATTCCATTCTTAGACTCATTGTTTGAAATACTAGTTTCAATTCCTCTTCTCGTAAAC	351	497	370	378	379	453	320	168	0	0	3	1	0	0	0	0	513	536	395	505	554	516	0	449	1	0	0	1	0	0	0	0	478	413	0	113	0	560	0	0	0	0	0	0	0	1	0
chr1.1_039750391|RefMatch_0004	chr1.1_039750391	TATCATAGGTTTCATTCCATTCTTAGACTCATTGTTTTAAATACTAGTTTTAATTACTCTTCTCGTAAAC	0	0	0	0	0	0	0	0	3	2	3	1	0	0	0	0	0	0	0	0	0	0	0	0	0	0	3	0	0	0	0	0	0	0	0	0	0	0	0	0	3	0	0	0	0	1	0
chr1.1_039750391|RefMatch_0005	chr1.1_039750391	TATCATAGGTTTCATTCCATTCTTAGACTCATTGTTTAAAATACTAGTTTTAATTCCTCTTCTCGTAAAC	0	0	0	0	0	0	0	0	0	0	0	0	0	0	0	0	0	0	0	0	0	0	0	0	0	0	0	0	0	0	0	0	0	0	0	0	0	0	0	0	0	0	0	0	0	0	0
chr1.1_039750391|Ref_0001	chr1.1_039750391	TATCATAGGTTTCATTCCATTCTTAGACTCATTGTTTTAAATACTAATTTTAATTCCTCTTCTCGTAAACTAAACTTTATG	0	0	0	0	0	0	0	0	0	0	0	0	0	0	0	0	0	0	0	0	0	0	0	0	0	0	0	0	0	0	1	0	0	0	0	0	0	0	0	0	0	0	0	0	0	0	0
chr1.1_039921266|AltMatch_0001	chr1.1_039921266	AACCACCTCCCGCTTTATGCCTTCACCGTCATGGAGCTATGTATCTGTTTGATTTACTACTCACACAGTC	0	0	0	0	0	0	0	0	0	0	0	0	0	0	0	0	0	0	0	0	0	0	0	0	0	0	0	0	1	0	0	0	0	0	0	0	0	0	0	0	0	0	0	0	0	0	0
chr1.1_039921266|AltMatch_0002	chr1.1_039921266	AACCACCTCCCGCTTTATGCCTTCACCGTCATTGAGCTATGTATCTGTTTGATGTACTACTCACACAGTC	0	0	0	0	0	0	0	0	0	1	0	0	0	0	0	0	0	0	0	0	0	0	0	0	0	0	0	0	0	0	0	0	0	0	0	0	0	0	0	1	1	0	0	0	0	0	0
chr1.1_039921266|Alt_0002	chr1.1_039921266	AACCACCTCCCGCTTTATGCCTTCACCGTCATTGAGCTATGTATCTGTTTGATTTACTACTCACACAGTCATACAGATGTT	0	0	0	0	0	0	0	0	0	0	0	0	0	0	0	0	0	0	0	0	0	0	0	0	0	0	0	0	0	0	0	0	0	0	0	0	0	0	0	0	0	0	0	0	0	0	0
chr1.1_039921266|RefMatch_0001	chr1.1_039921266	AACCACCTCCCGCTTTATGCCTTCACCATCATTGAGCTATGTATCTGTTTGATGTACTACTCACACAGTC	0	0	0	0	0	0	0	51	976	1036	811	838	1086	854	1000	838	0	0	0	0	0	2	1032	1	0	887	1062	485	0	0	999	703	0	0	691	699	503	0	794	879	1264	902	1058	544	976	1275	1129
chr1.1_039921266|RefMatch_0003	chr1.1_039921266	AACCACCTCCCGCTTTATGCCTTCACCATCATGGAGCTATGTATCTGTTTGATTTACTACTCACACAGTC	0	0	0	0	0	0	0	0	0	0	0	0	0	0	0	0	0	0	0	0	0	0	0	0	0	0	0	1	0	0	0	0	0	0	0	0	0	0	0	0	0	0	0	0	0	0	0
chr1.1_039921266|RefMatch_0004	chr1.1_039921266	AACCACCTCCCGCTTTATGCCTTCACCATCAGGGAGCTATGTATCTGTATGATGTACTACTCACACAGTC	0	0	0	0	0	0	0	0	0	0	0	0	0	0	0	0	0	0	0	0	0	0	0	0	0	0	0	0	0	0	0	0	0	0	0	0	0	0	0	0	0	0	0	0	0	0	0
chr1.1_039921266|RefMatch_0005	chr1.1_039921266	AACCACCTCCCGCTTTATGCCTTCACCATCAGTGAGCTATGTATCTGTATGATGTACTACTCACACAGTC	0	0	0	0	0	0	0	0	0	0	0	0	0	0	0	0	0	0	0	0	0	0	0	0	0	0	0	0	0	0	0	0	0	0	0	0	0	0	0	0	0	0	0	0	0	0	0
chr1.1_039921266|RefMatch_0006	chr1.1_039921266	AACCACCTCCCGCTTTATGCCTTCACCATCATGGAGCTATGTATCTGTATGATGTACTACTCACACAGTC	0	0	0	0	0	0	0	0	0	0	0	0	0	0	0	0	0	0	0	0	0	0	0	0	0	0	0	0	0	0	0	0	0	0	0	0	0	0	0	0	0	0	0	0	0	0	0
chr1.1_039921266|RefMatch_0007	chr1.1_039921266	AACCACCTCCCGCTTTATGCCTTCACCATCATGGAGCTATGTATCTGTTTGATGTACTACTCACACAGTC	0	0	0	0	0	0	0	7	145	73	85	103	111	59	87	109	0	0	0	0	0	0	84	0	0	119	113	45	0	0	127	74	0	0	65	65	52	0	100	83	132	150	122	70	162	163	81
chr1.1_039921266|RefMatch_0008	chr1.1_039921266	AACCACCTCCCGCTTTATGCCTTCACCATCATTGAGCTACGTATCTGTTTGATGTACTACTCACACAGTC	0	0	0	0	0	0	0	0	0	0	0	0	0	0	0	0	0	0	0	0	0	0	0	0	1011	0	0	755	1172	1134	0	301	0	0	0	0	0	0	0	0	0	0	1	554	0	0	0
chr1.1_039921266|RefMatch_0009	chr1.1_039921266	AACCACCTCCCGCTTTATGCCTTCACCATCATTGAGCTATGTATCTGCTTGATGTACTACTCACACAGTC	0	0	0	0	0	0	0	0	0	0	0	2	0	1	0	2	0	0	0	0	0	0	0	0	0	0	1	0	0	0	0	0	0	0	0	0	0	0	0	0	1	0	2	1	0	0	2
chr1.1_039921266|RefMatch_0010	chr1.1_039921266	AACCACCTCCCGCTTTATGCCTTCACCATCATTGAGCTATGTATCTGTATGATGTACTACTCACACAGTC	0	0	0	0	0	0	0	0	0	0	0	0	0	0	0	0	0	0	0	0	0	0	0	0	0	0	0	0	0	0	0	0	0	0	0	0	0	0	0	0	0	0	0	0	0	0	0
chr1.1_039921266|Ref_0001	chr1.1_039921266	AACCACCTCCCGCTTTATGCCTTCACCATCATTGAGCTATGTATCTGTTTGATTTACTACTCACACAGTCATACAGATGTT	0	0	0	0	0	0	0	0	1	2	1	0	0	1	0	0	0	0	0	0	0	0	3	0	0	6	0	0	0	0	0	0	0	0	1	0	0	0	0	0	2	0	2	0	0	2	1
chr1.1_040119373|Alt_0002	chr1.1_040119373	TTCTTTTACCAGTAGGACATGTCACATGGCTAAAGCTAAAAGGGTCTTCCAGGTATAATGGTGAATGAATATTATTTTATT	0	0	0	0	0	0	0	0	0	0	0	0	0	0	0	0	0	0	0	0	0	0	0	0	0	0	0	0	0	0	0	0	0	0	0	0	0	0	0	1	0	0	0	0	0	0	0
chr1.1_040119373|RefMatch_0001	chr1.1_040119373	TTCTTTTACCAGTAGGACATGTCACATGGCTAAAGCTAAAGGTTCTTCCAGGTATAATGGTGAATGAAT	0	0	0	0	0	0	0	0	0	0	0	0	0	0	0	0	0	0	0	0	0	0	0	0	0	0	0	0	0	0	0	0	0	0	0	0	0	0	0	0	0	0	0	0	0	0	0
chr1.1_040119373|Ref_0001	chr1.1_040119373	TTCTTTTACCAGTAGGACATGTCACATGGCTAAAGCTAAAAGGTTCTTCCAGGTATAATGGTGAATGAATATTATTTTATT	0	0	0	0	0	0	0	0	0	0	0	0	0	0	0	0	0	0	0	0	0	0	0	0	0	0	0	0	0	0	0	0	0	0	0	0	0	0	0	0	0	0	0	0	0	0	0
chr1.1_040239853|Alt_0002	chr1.1_040239853	CTTGTGTGAAAGGGGTTACTTCACTTCACTTCTTTTGTTCCTCTATACATGCCAAAGCCTATTATAGAAGAAGCTACCCAA	0	0	0	0	0	0	0	0	0	0	0	0	0	0	0	0	0	0	0	0	0	0	0	0	0	0	0	0	0	0	0	0	0	0	0	0	0	0	0	0	0	0	0	0	0	0	0
chr1.1_040239853|Ref_0001	chr1.1_040239853	CTTGTGTGAAAGGGGTTACTTCACTTCACTTCTTTTGTTTCTCTATACATGCCAAAGCCTATTATAGAAGAAGCTACCCAA	0	0	0	0	0	0	0	0	0	0	0	0	0	0	0	0	0	0	0	0	0	0	0	0	0	0	0	0	0	0	0	0	0	0	0	0	0	0	0	0	0	0	0	0	0	0	0
chr1.1_040459914|AltMatch_0001	chr1.1_040459914	CAAGTTCAGAATCATGACAACAATCCTCACCATTGTCGTGACTCTTGGCTTGTTCACTTAAAGTAACGGC	0	0	0	0	0	0	0	0	0	0	0	0	0	0	0	0	0	0	0	0	0	0	0	0	0	0	0	0	0	0	0	0	0	0	0	0	0	0	0	0	0	0	0	0	0	0	0
chr1.1_040459914|Alt_0002	chr1.1_040459914	CAAGTTCAGAATCATGACAACAATCCTCACCATTGTCATGACTCTTGGCTTGTTCACTTAAAGTAACGGCTTTCGGCAACC	0	0	0	0	0	0	0	0	0	0	0	0	0	0	0	0	0	0	0	0	0	0	0	0	0	0	0	0	0	0	0	0	0	0	0	0	0	0	0	0	0	0	0	0	0	0	0
chr1.1_040459914|Ref_0001	chr1.1_040459914	CAAGTTCAGAATCATGACAACAATCCTCACCATTGTCATGACTCTTAGCTTGTTCACTTAAAGTAACGGCTTTCGGCAACC	254	313	192	273	311	247	299	127	514	317	302	255	357	156	326	275	361	282	302	131	284	301	351	278	373	195	395	241	346	382	387	333	439	249	146	290	185	274	210	300	503	379	361	278	291	527	305
chr1.1_040541523|Alt_0002	chr1.1_040541523	TCTTCAATACCAATGCTACAAAGCTGATCAGGACGCAACCATCGCTCTGGAGCAAAGGGGAAGAAAGATTTTAAAAATTAC	0	0	0	0	0	0	0	0	0	0	0	0	0	0	0	0	0	0	0	0	0	0	0	0	0	0	0	0	0	0	0	0	0	0	0	0	0	0	0	0	0	0	0	0	0	0	0
chr1.1_040541523|Ref_0001	chr1.1_040541523	TCTTCAATACCAATGCTACAAAGCTGATCAGGATGCAACCATCGCTCTGGAGCAAAGGGGAAGAAAGATTTTAAAAATTAC	0	0	0	0	0	0	0	0	0	0	0	0	0	0	0	0	0	0	0	0	0	0	0	0	0	0	0	0	0	0	0	0	0	0	0	0	0	0	0	0	0	0	0	0	0	0	0
chr1.1_040765683|AltMatch_0001	chr1.1_040765683	CAGTACGGGCACATGACGGTTGAGAGCTGGATATTTGTAGAGGAAGCATAATCATACTTAATTTACTGCC	0	0	0	0	0	0	0	0	0	0	0	0	0	0	0	0	0	0	0	0	0	0	0	0	0	0	0	0	0	0	0	0	0	0	0	0	0	0	0	0	0	0	0	0	0	0	0
chr1.1_040765683|Alt_0002	chr1.1_040765683	CAGTACGGGCACATGACGGTTGAGAGCTTGATATTTGTAGAGAATGCATAATCATACTTAATTTACTGCCAACTTATCACA	0	0	0	0	0	0	0	0	0	0	0	0	0	0	0	0	0	0	0	0	0	0	0	0	0	0	0	0	0	0	0	0	0	0	0	0	0	0	0	0	0	0	0	0	0	0	0
chr1.1_040765683|RefMatch_0001	chr1.1_040765683	CAGTACGGGCACATGACGGTTGAGAGCTGGATATTTGTAGAGAAAGCATACTCATACTTAATTTACTGCC	464	506	347	434	413	545	474	143	0	3	0	2	0	0	0	0	502	480	466	299	564	662	664	404	4	0	0	0	0	0	0	0	616	460	329	574	421	475	477	472	1	0	0	0	1	0	0
chr1.1_040765683|RefMatch_0002	chr1.1_040765683	CAGTACGGGCACATGACGGTTGAGAGCTGGATATTTGTAGAGGAAGCATACTCATACTTAATTTACTGCC	0	0	0	0	0	0	0	0	0	0	0	0	0	0	0	0	0	1	0	0	0	0	0	0	0	0	0	0	0	0	0	0	0	0	0	0	0	0	0	0	0	0	0	0	0	0	0
chr1.1_040765683|RefMatch_0003	chr1.1_040765683	CAGTACGGGCACATGACGGTTGAGAGCTGGATATTTGAAGAGAAAGCATACTCATACTTAATTTACTGCC	0	1	0	0	0	0	0	0	864	708	557	586	624	323	807	547	0	0	0	0	0	2	0	1	556	594	821	808	797	661	547	608	0	0	0	0	0	0	0	0	778	631	714	811	618	792	627
chr1.1_040765683|RefMatch_0004	chr1.1_040765683	CAGTACGGGCACATGACGGTTGAGAGCTGGATATTTGTAGAGAAAGAATACTCATACTTAATTTACTGCC	2	2	0	0	0	0	0	0	0	0	0	0	0	0	0	0	2	0	0	0	0	0	0	0	0	0	0	0	0	0	0	0	0	0	0	0	0	0	0	0	0	0	0	0	0	0	0
chr1.1_040765683|RefMatch_0005	chr1.1_040765683	CAGTACGGGCACATGACGGTTGAGAGCTGGATATTTGTAGAGAAAGCATACTTATACTTAATTTACTGCC	0	0	0	0	0	0	0	0	0	0	0	0	0	0	0	0	0	0	0	0	0	0	0	0	0	0	0	0	0	0	0	0	0	0	0	0	0	0	0	0	0	0	0	0	0	0	0
chr1.1_040765683|Ref_0001	chr1.1_040765683	CAGTACGGGCACATGACGGTTGAGAGCTTGATATTTGTAGAGAATGCATACTCATACTTAATTTACTGCCAACTTATCACA	0	0	0	0	0	0	0	0	0	0	0	0	0	0	0	0	0	0	0	0	0	0	0	0	0	0	0	0	0	0	0	0	0	0	0	0	0	0	0	0	0	0	0	0	0	0	0
chr1.1_040884556|Alt_0002	chr1.1_040884556	GTTGTTGATTACAATGTATATCACGTGTTGTAGAGTGCATATTCTTTGTTAGTCAAAGAAGACGCCGTTATCACGATCGAG	0	0	0	0	0	0	0	0	0	0	0	0	0	0	0	0	0	0	0	0	0	0	0	0	0	0	0	0	0	0	0	0	0	0	0	0	0	0	0	0	0	0	0	0	0	0	0
chr1.1_040884556|RefMatch_0001	chr1.1_040884556	GTTGTTGATTACAATGTATATCACGTGTTATAGAGTGCATACGTTTTGTTAGTCAAAGAAGACGCCGTTA	0	0	0	0	0	0	0	0	7	16	11	7	10	20	9	11	0	0	0	0	0	0	0	0	12	8	15	12	18	12	7	12	0	0	0	0	0	0	0	0	24	18	13	23	3	5	5
chr1.1_040884556|Ref_0001	chr1.1_040884556	GTTGTTGATTACAATGTATATCACGTGTTATAGAGTGCATATTCTTTGTTAGTCAAAGAAGACGCCGTTATCACGATCGAG	0	0	0	0	0	0	0	0	0	0	0	0	0	0	0	0	0	0	0	0	0	0	0	0	0	0	0	0	0	0	0	0	0	0	0	0	0	0	0	0	0	0	0	0	0	0	0
chr1.1_041090446|Alt_0002	chr1.1_041090446	GTTATCATCACATGTAATGAACGCTAGTGTCATTGCCAAGTATTTATCTTTTTTGAAAAACTCACATGCAAATGAGAGAAT	0	0	0	0	0	0	0	0	0	0	0	0	0	0	0	0	0	0	0	0	0	0	0	0	0	0	0	0	0	0	0	0	0	0	0	0	0	0	0	0	0	0	0	0	0	0	0
chr1.1_041090446|Ref_0001	chr1.1_041090446	GTTATCATCACATGTAATGAACGCTAGTGTCATTGCCAAGTATTTATCATTTTTGAAAAACTCACATGCAAATGAGAGAAT	0	0	0	0	0	0	0	0	0	0	0	0	0	0	0	0	0	0	0	0	0	0	0	0	0	0	0	0	0	0	0	0	0	0	0	0	0	0	0	0	0	0	0	0	0	0	0
chr1.1_041475198|AltMatch_0001	chr1.1_041475198	CTAGTAGCTTTATTTTGGGACTTTGGGATTGTACAGTATCTATAAACTCGTCTTTATATTATATTTTGCC	0	0	0	0	0	0	0	0	0	0	0	0	0	0	0	0	0	0	0	0	0	0	0	0	0	0	0	0	0	0	0	0	0	0	0	0	0	0	0	0	0	0	0	0	0	0	0
chr1.1_041475198|AltMatch_0002	chr1.1_041475198	CTAGTAGCTTTATTTTGGGACTTTGGGATTGTACAGTATCTATACACTCGTCTTTATATTATATTTTGCC	0	0	0	0	0	0	0	0	0	0	0	0	0	0	0	0	0	0	0	0	0	0	0	0	0	0	0	0	0	0	0	0	0	0	0	0	0	0	0	0	0	0	0	0	0	0	0
chr1.1_041475198|AltMatch_0003	chr1.1_041475198	CTAGTAGCTTTATTTTGGGACTTTGGGATTGTATAGTGTATATAACCTCGTCTTTATATTATATTTTGCC	0	0	0	0	0	0	0	0	0	0	0	0	0	0	0	0	0	0	0	0	0	0	0	0	0	0	0	0	0	0	0	0	0	0	0	0	0	0	0	0	0	0	0	0	0	0	0
chr1.1_041475198|Alt_0002	chr1.1_041475198	CTAGTAGCTTTATTTTGGGACTTTGGGATTGTATAGTGTCTATAACCTCGTCTTTATATTATATTTTGCCTACAACTATTT	0	0	0	0	0	0	0	0	0	0	0	0	0	0	0	0	0	0	0	0	0	0	0	0	0	0	0	0	0	0	0	0	0	0	0	0	0	0	0	0	0	0	0	0	0	0	0
chr1.1_041475198|RefMatch_0003	chr1.1_041475198	CTAGTAGCTTTATTTTGGGACTTTGGGATTGTATAATGTCTATAACCTCATCTTTATATAATATTTTGCC	0	0	0	0	0	0	0	0	0	0	0	0	0	0	0	0	0	0	0	0	0	0	0	0	0	0	0	0	0	0	0	0	0	0	0	0	0	0	0	0	0	0	0	0	0	0	0
chr1.1_041475198|RefMatch_0004	chr1.1_041475198	CTAGTAGCTTTATTTTGGGACTTTGGGATTGTATAATGTCTATAACCTCATCTTTATATTATATTTTGCC	0	0	0	0	0	0	0	0	243	232	256	251	273	99	295	252	0	1	0	0	0	0	0	0	179	277	197	321	296	212	242	261	0	0	0	0	0	1	0	0	305	237	261	283	189	288	239
chr1.1_041475198|RefMatch_0005	chr1.1_041475198	CTAGTAGCTTTATTTTGGGACTTTGGGATTGTATAATGTCTATAACCTCATCTTTATTTTATATTTTGCC	133	199	98	144	125	191	127	31	0	0	1	0	0	0	0	0	152	273	132	177	187	180	174	184	0	0	0	0	0	0	0	1	247	196	95	173	156	212	74	229	0	0	0	0	1	0	0
chr1.1_041475198|RefMatch_0006	chr1.1_041475198	CTAGTAGCTTTATTTTGGGACTTTGGGATTGTATAATGTCTCTAACCTCATCTTTATATTATATTTTGCC	0	0	0	0	0	0	0	0	4	0	0	2	0	0	0	2	0	0	0	0	0	0	0	0	0	0	0	0	0	0	2	0	0	0	0	0	0	0	0	0	0	0	0	5	0	0	2
chr1.1_041475198|RefMatch_0007	chr1.1_041475198	CTAGTAGCTTTATTTTGGGACTTTGGGATTGTATAGTATCTATAAACTCATCTTTATATTATATTTTGCC	0	0	0	0	0	0	0	0	75	72	49	68	92	28	101	118	0	0	0	0	0	0	0	0	60	87	73	94	82	61	92	81	0	0	0	0	0	0	0	0	126	60	95	99	72	83	68
chr1.1_041475198|RefMatch_0008	chr1.1_041475198	CTAGTAGCTTTATTTTGGGACTTTGGGATTGTATAGTGACTATAACCTCATCTTTATATTATATTTTGCC	0	0	0	0	0	0	0	0	0	0	0	0	0	0	0	0	0	0	0	0	0	0	0	0	0	0	0	0	0	0	0	0	0	0	0	0	0	0	0	0	0	0	0	0	0	0	0
chr1.1_041475198|RefMatch_0009	chr1.1_041475198	CTAGTAGCTTTATTTTGGGACTTTGGGATTGTATAGTGTCTATAACCACATCTTTATATTATATTTTGCC	0	0	0	0	0	0	0	0	0	0	0	0	0	0	0	0	0	0	0	0	0	0	0	0	0	0	0	0	0	0	0	0	0	0	0	0	0	0	0	0	0	0	0	0	0	0	0
chr1.1_041475198|Ref_0001	chr1.1_041475198	CTAGTAGCTTTATTTTGGGACTTTGGGATTGTATAGTGTCTATAACCTCATCTTTATATTATATTTTGCCTACAACTATTT	0	0	0	0	0	0	0	0	0	0	0	0	0	0	0	0	0	0	0	0	0	0	0	0	0	0	0	0	0	0	0	0	0	0	0	0	0	0	0	0	0	0	0	0	0	0	0
chr1.1_041552398|AltMatch_0001	chr1.1_041552398	GCTAATATTAGATGGTCACTATTAGTTACTTAATTCCTTAATTTCCTCAATTATACAACTTACTAATTCC	0	0	0	0	0	0	0	0	0	0	0	0	0	0	0	0	0	0	0	0	0	0	0	0	0	0	0	0	0	0	0	0	0	0	0	0	0	0	0	0	0	0	0	0	0	0	0
chr1.1_041552398|Alt_0002	chr1.1_041552398	GCTAATATTAGATGGTCACTATTAGTTACTTAATTCCTTAATTTCCTTAATTATACAACTTACTAATTCCTCTACTAACAT	0	0	0	0	0	0	0	0	0	0	0	0	0	0	0	0	0	0	0	0	0	0	0	0	0	0	0	0	0	0	0	0	0	0	0	0	0	0	0	0	0	0	0	0	0	0	0
chr1.1_041552398|RefMatch_0001	chr1.1_041552398	GCTAATATTAGATGGTCACTATTAGTTACTTAATTCCTTAATTTCCTCACTTATACAACTTACTAATTCC	0	0	0	0	0	0	0	0	0	0	0	0	0	0	0	0	0	0	0	0	0	0	0	0	0	0	0	0	0	0	0	0	0	0	0	0	0	0	0	0	0	0	0	0	0	0	0
chr1.1_041552398|RefMatch_0002	chr1.1_041552398	GCTAATATTAGATGGTCACTATTAGTTACTTAATTCCTTAATTTCCTTACTTGTACAACTTACTAATTCC	0	0	0	0	0	0	0	0	0	0	0	0	0	0	0	0	0	0	0	0	0	0	0	0	0	0	0	0	0	0	0	0	0	0	0	0	0	0	0	0	0	0	0	0	0	0	0
chr1.1_041552398|RefMatch_0004	chr1.1_041552398	GCTAATATTAGATGGTCACTATTAGTTACTTAATTCCTTACTTTCCTTACATCTACAACTTACTAATTCC	0	0	0	0	0	0	0	0	0	0	0	0	0	0	0	0	0	0	0	0	0	0	0	0	0	0	0	0	0	0	0	0	0	0	0	0	0	0	0	0	0	0	0	0	0	0	0
chr1.1_041552398|RefMatch_0005	chr1.1_041552398	GCTAATATTAGATGGTCACTATTAGTTACTTAATTCCTTACTTTTCTTACTTCTACAACTTACTAATTCC	0	0	0	0	0	0	0	0	0	0	0	0	0	0	0	0	0	0	0	0	0	0	0	0	0	0	0	0	0	0	0	0	0	0	0	0	0	0	0	0	0	0	0	0	0	0	0
chr1.1_041552398|Ref_0001	chr1.1_041552398	GCTAATATTAGATGGTCACTATTAGTTACTTAATTCCTTAATTTCCTTACTTATACAACTTACTAATTCCTCTACTAACAT	0	0	0	0	0	0	0	0	0	0	0	0	0	0	0	0	0	0	0	0	0	0	0	0	0	0	0	0	0	0	0	0	0	0	0	0	0	0	0	0	0	0	0	0	0	0	0
chr1.1_041861948|AltMatch_0001	chr1.1_041861948	GAACTCAACCTGCATCCAAGCCACACATGATTATAATGTCTTCAGAAATGGAACTCAAGTAACTGCAAAC	0	0	0	0	0	0	0	0	0	0	0	0	0	0	0	0	0	0	0	0	0	0	0	0	0	0	0	0	0	0	0	0	0	0	0	0	0	0	0	0	0	0	0	0	0	0	0
chr1.1_041861948|AltMatch_0002	chr1.1_041861948	GAACTCAACCTGCATCCAAGCCACACATGATTCTAATGTCTTGACAAATGGAACTCAAGTAACTGCAAAC	0	0	0	0	0	0	0	0	0	0	0	0	0	0	0	0	0	0	0	0	0	0	0	0	0	0	0	0	0	0	0	0	0	0	0	0	0	0	0	0	0	0	0	0	0	0	0
chr1.1_041861948|AltMatch_0004	chr1.1_041861948	GAACTCAACCTGCATCCAAGCCACACATGAGTCTAATGTCTGTAGAAATGGAACTCAAGTAACTGCAAAC	0	0	0	0	0	0	0	0	0	0	0	0	0	0	0	0	0	0	0	0	0	0	0	0	0	0	0	0	0	0	0	0	0	0	0	0	0	0	0	0	0	0	0	0	0	0	0
chr1.1_041861948|AltMatch_0005	chr1.1_041861948	GAACTCAACCTGCATCCAAGCCACACATGATTCTAATGTCTGTAGAAATGGAACTCAAGTAACTGCAAAC	0	0	0	0	0	0	0	0	57	51	46	57	34	31	43	44	0	0	0	0	0	0	0	0	52	65	38	47	65	30	26	28	0	0	0	0	0	0	0	0	62	48	59	42	36	46	38
chr1.1_041861948|AltMatch_0006	chr1.1_041861948	GAACTCAACCTGCATCCAAGCCGCACATGATTATAATGTCTGTAGAAATGGAACTCAAGTAACTGCAAAC	0	0	0	0	0	0	0	0	0	0	0	0	0	0	0	0	0	0	0	0	0	0	0	0	0	0	0	0	0	0	0	0	0	0	0	0	0	0	0	0	0	0	0	0	0	0	0
chr1.1_041861948|Alt_0002	chr1.1_041861948	GAACTCAACCTGCATCCAAGCCACACATGATTATAATGTCTGCAGAAATGGAACTCAAGTAACTGCAAACAAAAAAAATCA	0	0	0	0	0	0	0	0	0	0	0	0	0	0	0	0	0	0	0	0	0	0	0	0	0	0	0	0	0	0	0	0	0	0	0	0	0	0	0	0	0	0	0	0	0	0	0
chr1.1_041861948|RefMatch_0001	chr1.1_041861948	GAACTCAACCTGCATCCAAGCCTCTCATGATTATAATGTCTGCAGAAATGGAACTCAAGTAACTGCAAAC	0	0	0	0	0	0	0	0	0	0	0	0	0	0	0	0	0	0	0	0	0	0	0	0	0	0	0	0	0	0	0	0	0	0	0	0	0	0	0	0	0	0	0	0	0	0	0
chr1.1_041861948|Ref_0001	chr1.1_041861948	GAACTCAACCTGCATCCAAGCCACTCATGATTATAATGTCTGCAGAAATGGAACTCAAGTAACTGCAAACAAAAAAAATCA	0	0	0	0	0	0	0	0	0	0	0	0	0	0	0	0	0	0	0	0	0	0	0	0	0	0	0	0	0	0	0	0	0	0	0	0	0	0	0	0	0	0	0	0	0	0	0
chr1.1_041973913|AltMatch_0001	chr1.1_041973913	CCAACTTCATCCGTTTGTAATCATTTAAATTCCTGTGTGAGTTTTGATCTAGATACAATGTGGTGACTTT	0	0	0	0	0	0	0	0	0	0	0	0	0	0	0	0	0	0	0	0	0	0	0	0	0	0	0	0	0	0	0	0	0	0	0	0	0	0	0	0	0	0	0	0	0	0	0
chr1.1_041973913|Alt_0002	chr1.1_041973913	CCAACTTCATCCGTTTGTAATCATTTAAATTCCTTTGTGAGTTTTGATCTAGATACAATGTGGTGACTTTGTGTTGACTGT	0	0	0	0	0	0	0	0	0	0	0	0	0	0	0	0	0	0	0	0	0	0	0	0	0	0	0	0	0	0	0	0	0	0	0	0	0	0	0	0	0	0	0	0	0	0	0
chr1.1_041973913|RefMatch_0001	chr1.1_041973913	CCAACTTCATCCGTTTGTAATCATTTAAATTCCTCTGTGATTTTTGATCTAGATACAATGTGGTGACTTT	0	0	0	0	0	0	0	0	0	0	0	0	0	0	0	0	0	0	0	0	0	0	0	0	0	0	0	0	0	0	0	0	0	0	0	0	0	0	0	0	0	0	0	0	0	0	0
chr1.1_041973913|RefMatch_0002	chr1.1_041973913	CCAACTTCATCCGTTTGTAATCATTTAAATTCCTGTGTGATTTTTGATCTAGATACAATGTGGTGACTTT	0	0	0	1	0	0	0	0	0	0	0	0	0	0	0	0	1	0	0	0	0	0	0	0	0	0	0	0	0	0	0	0	0	0	0	0	0	0	0	0	0	0	0	0	0	0	0
chr1.1_041973913|RefMatch_0006	chr1.1_041973913	CCAACTTCATCCGTTTGTAATCATTTAAATTCCTGTGTGATTTTTGATCTAGATACAATGTAGTGACTTT	0	0	0	0	0	0	0	0	0	0	0	0	0	0	0	0	0	0	0	0	0	0	0	0	0	0	0	0	0	0	0	0	0	0	0	0	0	0	0	0	0	0	0	0	0	0	0
chr1.1_041973913|Ref_0001	chr1.1_041973913	CCAACTTCATCCGTTTGTAATCATTTAAATTCCTTTGTGATTTTTGATCTAGATACAATGTGGTGACTTTGTGTTGACTGT	0	0	0	0	0	0	0	0	0	0	0	0	0	0	0	0	0	0	0	0	0	0	0	0	0	0	0	0	0	0	0	0	0	0	0	0	0	0	0	0	0	0	0	0	0	0	0
chr1.1_042133605|Alt_0002	chr1.1_042133605	GTATCTGTTTCTATCACGTTTTGTATCAGTTTTGTACAGTTGTTCCTCGATACTAGGCCACTTACTAGAAATGTATATGTG	0	0	0	0	0	0	0	0	0	0	0	0	0	0	0	0	0	0	0	0	0	0	0	0	0	0	0	0	0	0	0	0	0	0	0	0	0	0	0	0	0	0	0	0	0	0	0
chr1.1_042133605|Ref_0001	chr1.1_042133605	GTATCTGTTTCTATCACGTTTTGTATCAGTTTTGTACAGTTGTTCCTTGATACTAGGCCACTTACTAGAAATGTATATGTG	0	0	0	0	0	0	0	0	0	0	0	0	0	0	0	0	0	0	0	0	0	0	0	0	0	0	0	0	0	0	1	0	0	0	0	0	0	0	0	0	0	0	0	0	1	0	0
chr1.1_042326466|AltMatch_0001	chr1.1_042326466	CCATATGGATGGGATAGAAACACCTTTTTCAAGTTAGTTCTAGTTAATCAGCTGGATAAGAACAAGAACA	0	0	0	0	0	0	0	0	0	0	0	0	0	0	0	0	0	0	0	0	0	0	0	0	0	0	0	0	0	0	0	0	0	0	0	0	0	0	0	0	0	0	0	0	0	0	0
chr1.1_042326466|Alt_0002	chr1.1_042326466	CCATATGGATGGGATAGAAACACCTTCTTCAAGTTAGTTCTAGTTAATCAGCTGGATAAGAACAAGAACATTGTAAAAGGT	0	0	0	0	0	0	0	0	0	0	0	0	0	0	0	0	0	0	0	0	0	0	0	0	0	0	0	0	0	0	0	0	0	0	0	0	0	0	0	0	0	0	0	0	0	0	0
chr1.1_042326466|RefMatch_0001	chr1.1_042326466	CCATATGGATGGGATAGAAACACCTTTTTCAAGTTAGTCCTCGTTAATCAGCTGGATAAGAACAAGAACA	0	0	0	0	0	0	0	0	0	0	0	0	0	0	0	0	0	0	0	0	0	0	0	0	0	0	0	0	0	0	0	0	0	0	0	0	0	0	0	0	0	0	0	0	0	0	0
chr1.1_042326466|RefMatch_0002	chr1.1_042326466	CCATATGGATGGGATAGAAACACCTTTTTCAAGTTAGTTCTCATTAATCAGCTGGATAAGAACAAGAACA	0	0	0	0	0	0	0	0	0	0	0	0	0	0	0	0	0	0	0	0	0	0	0	0	0	0	0	0	0	0	0	0	0	0	0	0	0	0	0	0	0	0	0	0	0	0	0
chr1.1_042326466|RefMatch_0003	chr1.1_042326466	CCATATGGATGGGATAGAAACACCTTTTTCAAGTTAGTTCTCGTTAATCAGCTGGATAAGAACAAGAACA	0	0	0	0	0	0	0	0	0	0	0	0	0	0	0	0	0	0	0	0	0	0	0	0	0	0	0	0	0	0	0	0	0	0	0	0	0	0	0	0	0	0	0	0	0	0	0
chr1.1_042326466|RefMatch_0004	chr1.1_042326466	CCATATGGATGGGATAGAAACACCTTTTTCAAGTTAGTTCTCATAAATCAGCTGGATAAGAACAAGAACA	0	0	0	0	0	0	0	0	0	0	0	0	0	0	0	0	0	0	0	0	0	0	0	0	0	0	0	0	0	0	0	0	0	0	0	0	0	0	0	0	0	0	0	0	0	0	0
chr1.1_042326466|Ref_0001	chr1.1_042326466	CCATATGGATGGGATAGAAACACCTTCTTCAAGTTAGTTCTCGTTAATCAGCTGGATAAGAACAAGAACATTGTAAAAGGT	0	0	0	0	0	0	0	0	0	0	0	0	0	0	0	0	0	0	0	0	0	0	0	0	0	0	0	0	0	0	0	0	0	0	0	0	0	0	0	0	0	0	0	0	0	0	0
chr1.1_042878649|Alt_0002	chr1.1_042878649	GACTAAGGTTCATCAAAGAGCTTAGAATGTTGCTTCAGGTTATAACATAACTATTTGTGGTCCTTTCTCTTTAAAAAAACC	0	0	0	0	0	0	0	0	0	0	0	0	0	0	0	0	0	0	0	0	0	0	0	0	0	0	0	0	0	0	0	0	0	0	0	0	0	0	0	0	0	0	0	0	0	0	0
chr1.1_042878649|Ref_0001	chr1.1_042878649	GACTAAGGTTCATCAAAGAGCTTAGAATGTTGCTTGAGGTTATAACATAACTATTTGTGGTCCTTTCTCTTTAAAAAAACC	0	0	0	0	0	0	0	0	0	0	0	0	0	0	0	0	0	0	0	0	0	0	0	0	0	0	0	0	0	0	0	0	0	0	0	0	0	0	0	0	0	0	0	0	0	0	0
chr1.1_042937109|AltMatch_0001	chr1.1_042937109	GGTCAGGAAAGATGAAAATATACAAGATCTTTCTTCATCTTGTGAGAGTACTGTAAATTTAAGTACCTCA	0	0	0	0	0	0	0	0	0	0	0	0	0	0	0	0	0	0	0	0	0	0	0	0	0	0	0	0	0	0	0	0	0	0	0	0	0	0	0	0	0	0	0	0	0	0	0
chr1.1_042937109|AltMatch_0002	chr1.1_042937109	GGTCAGGAAAGATGAAAATATACAAGATCTTTCTTCATCTTTTGAGAGCACTGTAAATTTAAGTACCTCA	79	62	90	81	63	39	89	7	0	0	0	0	0	0	0	0	51	41	99	15	52	66	15	28	0	0	0	0	0	0	0	0	44	45	16	14	6	30	18	0	0	0	0	0	0	0	0
chr1.1_042937109|AltMatch_0003	chr1.1_042937109	GGTCAGGAAAGATGAAAATATACAAGATCTTTCTTCATCTTTTGAGAGTAATGTAAATTTAAGTACCTCA	0	0	0	0	0	0	0	0	0	0	0	0	0	0	0	0	0	0	0	0	0	0	0	0	0	0	0	0	0	0	0	0	0	0	0	0	0	0	0	0	0	0	0	0	0	0	0
chr1.1_042937109|AltMatch_0004	chr1.1_042937109	GGTCAGGAAAGATGAAAATATACAAGATCTTTCTTCATCTTTTGAGAGTATTGTAAATTTAAGTACCTCA	0	0	0	0	0	0	0	0	23	28	30	26	16	22	12	2	0	0	0	0	0	0	0	0	38	22	41	17	26	13	9	3	0	0	0	0	0	0	0	0	11	30	20	11	5	7	21
chr1.1_042937109|Alt_0002	chr1.1_042937109	GGTCAGGAAAGATGAAAATATACAAGATCTTTCTTCATCTTTTGAGAGTACTGTAAATTTAAGTACCTCAACAAAAGAGAA	0	0	0	0	0	0	0	0	2	0	0	0	0	0	0	0	0	0	0	0	0	0	0	0	1	0	0	0	0	0	1	1	0	0	0	0	0	0	0	0	1	0	0	0	0	0	0
chr1.1_042937109|Ref_0001	chr1.1_042937109	GGTCAGGAAAGATGAAAATATACAAGATCTTTCTTCATCTTTTGAGTGTACTGTAAATTTAAGTACCTCAACAAAAGAGAA	0	0	0	0	0	0	0	0	0	0	0	0	0	0	0	0	0	0	0	0	0	0	0	0	0	0	0	0	0	0	0	0	0	0	0	0	0	0	0	0	0	1	0	0	0	0	0
chr1.1_043165938|AltMatch_0001	chr1.1_043165938	CGGAAATGCTAGAATCAGGTTATGAACCTAATGTTGTTACATATTCGGCACTTATACGCGGGTACATGAA	0	0	0	0	0	0	0	0	0	0	0	0	0	0	0	0	0	0	0	0	0	0	0	0	0	0	0	0	0	0	0	0	0	0	0	0	0	0	0	0	0	0	0	0	0	0	0
chr1.1_043165938|AltMatch_0002	chr1.1_043165938	CGGAAATGCTAGAATCAGGTTATGAACCTAATGTTGTTACATATTCGGCACTTATACGTGGGTACATGAA	0	0	0	0	0	0	0	0	0	0	0	0	0	0	0	0	0	0	0	0	0	0	0	0	0	0	0	0	0	0	0	0	0	0	0	0	0	0	0	0	0	0	0	0	0	0	0
chr1.1_043165938|Alt_0002	chr1.1_043165938	CGGAAATGCTAGAATCAGGTTATGAACCAAATGTTGTTACATATTCGGCACTTATACGCGGGTACATGAACGTGGGGAGGT	0	0	0	0	0	0	0	0	0	0	0	0	0	0	0	0	0	0	0	0	0	0	0	0	0	0	0	0	0	0	0	0	0	0	0	0	0	0	0	0	0	0	0	0	0	0	0
chr1.1_043165938|Ref_0001	chr1.1_043165938	CGGAAATGCTAGAATCAGGTTATGAACCAAATGTTGTTACATATTCTGCACTTATACGCGGGTACATGAACGTGGGGAGGT	769	856	643	798	693	879	668	277	456	701	378	369	336	246	420	401	782	1097	732	612	683	726	414	701	432	446	474	552	350	286	359	457	875	747	324	551	314	812	375	387	469	424	422	385	245	247	250
chr1.1_043407161|Alt_0002	chr1.1_043407161	ATTAGCTTGGGCAGACATGACTGAACAATTTAACAGCAAATTTGGGTTCAAATATGATGTAGATGTGTTGAAGAATCGTTA	0	0	0	0	1	0	1	0	0	0	2	0	0	0	0	0	0	0	0	0	0	0	0	0	1	0	0	0	1	0	1	0	0	0	0	0	0	1	0	0	0	0	0	0	0	0	0
chr1.1_043407161|RefMatch_0002	chr1.1_043407161	ATTAGCTTGGGCAGACATGACTGAACAATTTAACAGAAAATTTGGGTTCAAGTATGATGTAGATGTGTTG	0	0	0	0	0	0	0	0	0	3	0	0	0	0	0	4	0	0	0	0	0	4	0	4	0	0	2	0	0	2	4	0	0	0	0	0	3	0	0	0	3	0	0	0	0	2	0
chr1.1_043407161|RefMatch_0004	chr1.1_043407161	ATTAGCTTGGGCAGACATGACTGAACAATTTAACAGCAAATTTGGTTTCAAGTATGATGTAGATGTGTTG	1	0	0	0	0	0	0	1	0	0	1	0	0	0	0	0	2	0	0	0	0	0	1	0	0	0	0	3	0	3	0	0	2	0	0	1	0	1	0	0	1	0	0	0	2	2	0
chr1.1_043407161|RefMatch_0006	chr1.1_043407161	ATTAGCTTGGGCAGACATGACTGAACAATTTAACAACAAAATTGGGTTCGAGTATGATGTAGATGTGTTG	0	0	0	0	0	0	0	0	0	35	0	0	0	0	0	1	0	0	0	0	0	0	0	0	0	0	0	7	0	0	0	0	0	0	0	0	0	0	0	0	0	0	23	24	0	11	7
chr1.1_043407161|RefMatch_0007	chr1.1_043407161	ATTAGCTTGGGCAGACATGACTGAACAATTTAACAACAAATTTGGGTTCAAGAATGATGTAGATGTGTTG	0	0	0	0	0	0	0	0	0	0	0	0	0	0	0	0	0	0	0	0	0	0	0	0	0	0	0	0	0	0	0	0	0	0	0	0	0	0	0	0	0	0	0	0	0	0	0
chr1.1_043407161|RefMatch_0008	chr1.1_043407161	ATTAGCTTGGGCAGACATGACTGAACAATTTAACACCAAATTTGGGTTCAAGAATGATGTAGATGTGTTG	0	0	0	0	0	0	0	0	0	0	0	0	0	0	0	0	0	0	0	0	0	0	0	0	0	0	0	0	0	0	0	0	0	0	0	0	0	0	0	0	0	0	0	0	0	0	0
chr1.1_043407161|Ref_0001	chr1.1_043407161	ATTAGCTTGGGCAGACATGACTGAACAATTTAACAGCAAATTTGGGTTCAAGTATGATGTAGATGTGTTGAAGAATCGTTA	917	998	851	947	901	1144	924	536	1446	1520	1185	1206	1324	956	1326	1390	988	1181	935	800	1033	968	1110	1056	1146	1377	1366	1602	1525	1406	1529	1498	1071	883	789	983	956	1131	851	1208	1380	1297	1349	1440	1401	1495	1337
chr1.1_043662924|Alt_0002	chr1.1_043662924	CAACTATAGCCATAAAATCCACGTACGTCTAGCTTTTATTTCAACTTTAAGTGATGTATTATGTTGGAAAAAAAAAAAAAA	0	0	0	0	0	0	0	0	0	0	0	0	0	0	0	0	0	0	0	0	0	0	0	0	0	0	0	0	0	0	0	0	0	0	0	0	0	0	0	0	0	0	0	0	0	0	0
chr1.1_043662924|Ref_0001	chr1.1_043662924	CAACTATAGCCATAAAATCCACGTACGTCTAGCTTTTATTTCAACTTTGAGTGATGTATTATGTTGGAAAAAAAAAAAAAA	0	0	0	0	0	0	0	0	0	0	0	0	0	0	0	0	0	0	0	0	0	0	0	0	0	0	0	0	0	0	0	0	0	0	0	0	0	0	0	0	0	0	0	0	0	0	0
chr1.1_043883037|AltMatch_0001	chr1.1_043883037	CTGTCTGTACAACATCATAGCCATTACCATTAGAATTGAACTCTGCTAGTTTGTTCAATGCAGTAAACAA	0	0	0	0	0	0	0	11	0	0	0	0	0	0	0	0	0	0	0	0	0	0	347	0	0	0	1	0	0	0	0	0	0	0	193	198	162	0	102	331	0	0	0	0	0	0	0
chr1.1_043883037|AltMatch_0003	chr1.1_043883037	CTGTCTGTACAACATCATAGCCATTACCATTAGAAATGAACTCTGCTAGTTTGTTCAATGCAGTAAACAA	0	0	0	0	0	0	0	0	595	487	477	495	495	257	512	496	0	0	0	0	0	0	0	0	517	465	566	471	511	489	521	593	0	0	0	0	0	0	0	0	561	519	580	520	462	598	517
chr1.1_043883037|AltMatch_0004	chr1.1_043883037	CTGTCTGTACAACATCATAGCCATTACCATTAGAATTGAACACTGCTAGTTTGTTCAATGCAGTAAACAA	0	0	0	0	0	0	0	0	0	0	0	0	0	0	0	0	0	0	0	0	0	0	0	0	0	0	0	0	0	0	0	0	0	0	0	0	0	0	0	0	0	0	0	0	0	0	0
chr1.1_043883037|AltMatch_0005	chr1.1_043883037	CTGTCTGTACAACATCATAGCCATTACCATTAGAATTGAACTCTGCTAGTTTATTCAATGCAGTAAACAA	0	0	0	0	0	0	0	0	0	0	0	0	0	0	0	0	0	0	0	0	0	0	0	0	0	0	0	0	0	0	0	0	0	0	0	0	0	0	0	0	0	0	0	0	0	0	0
chr1.1_043883037|AltMatch_0006	chr1.1_043883037	CTGTCTGTACAACATCATAGCCATTACCATTAGAATTGAACTTTGCTAGTTTGTTCAATGCAGTAAACAA	292	346	261	273	262	307	338	55	1	0	1	0	1	1	0	0	155	173	132	97	293	324	0	326	2	0	0	0	0	0	0	0	187	105	0	49	0	130	138	0	0	0	0	0	0	0	0
chr1.1_043883037|Alt_0002	chr1.1_043883037	CTGTCTGTACAACATCATAGCCATTACCATTATAATTGAACTCTGCTAGTTTGTTCAATGCAGTAAACAATAGAGTTGCAA	0	0	0	0	0	0	0	0	0	0	0	0	0	0	0	0	0	0	0	0	0	0	0	0	0	0	0	0	0	0	0	0	0	0	0	0	0	0	0	0	0	0	0	0	0	0	0
chr1.1_043883037|Ref_0001	chr1.1_043883037	CTGTCTGTACAACATCATAGCCATTACCATTATAATTGGACTCTGCTAGTTTGTTCAATGCAGTAAACAATAGAGTTGCAA	0	1	0	0	0	0	0	0	0	0	0	0	0	0	0	0	0	0	0	0	0	0	0	0	0	0	0	0	0	0	0	0	0	0	0	0	0	0	0	0	0	0	0	0	0	0	0
chr1.1_043956745|Alt_0002	chr1.1_043956745	GTCTAATCTTTAGATGTTATCTGAGCTAATTTGATCTTTACAGGTCGGCACCTTTGTACTGTACCTTTGGACCCAAATATA	0	0	0	0	0	0	0	0	0	0	0	0	0	0	0	0	0	0	0	0	0	0	0	1	0	0	0	0	0	0	0	0	0	0	0	0	0	0	0	0	0	0	0	2	0	0	0
chr1.1_043956745|RefMatch_0001	chr1.1_043956745	GTCTAATCTTTAGATGTTATCTGAGCTAATTTGGTCTTTACAGGTCGGCATCTTTGTACTGTACCTTTGG	0	0	0	0	0	0	0	0	0	0	0	0	0	0	0	0	0	0	0	1	0	0	0	0	0	0	0	0	0	0	0	0	0	0	0	0	0	1	0	0	0	0	1	0	0	0	0
chr1.1_043956745|RefMatch_0002	chr1.1_043956745	GTCTAATCTTTAGATGTTATCTGAGCTAATTTGATCTTTACAGGTTGGCATCTTTGTACTGTACCTTTGG	1	2	0	0	0	0	2	0	2	1	1	0	0	0	1131	562	0	1	0	0	1	0	0	0	966	602	1096	928	0	2	1097	347	1	1	2	0	0	0	0	1	1	1	1	0	0	0	1
chr1.1_043956745|RefMatch_0003	chr1.1_043956745	GTCTAATCTTTAGATGTTATCTGAGCTAATTTGGTCTTTACAGGTCAGCATCTTTGTACTGTACCTTTGG	0	0	0	0	0	0	0	0	0	0	0	0	0	0	0	0	0	0	0	0	0	0	0	0	0	0	0	0	0	0	0	0	0	0	0	0	0	0	0	0	0	0	0	0	0	0	0
chr1.1_043956745|Ref_0001	chr1.1_043956745	GTCTAATCTTTAGATGTTATCTGAGCTAATTTGATCTTTACAGGTCGGCATCTTTGTACTGTACCTTTGGACCCAAATATA	665	1048	724	818	690	993	747	278	1177	1112	1099	1039	1085	791	1	422	965	1091	758	754	961	951	1086	724	4	588	1	437	1245	987	0	757	958	816	676	922	764	1148	694	984	1227	957	1094	1142	1114	1141	956
chr1.1_044240352|AltMatch_0001	chr1.1_044240352	CAATGACAGTGGATGATAGAGCTGTTTTTATACTCTATTTGATATCTAAATTTTCTGCTACAAAGATGGT	0	0	0	0	0	0	0	0	0	1	0	0	0	0	1	0	0	0	0	0	0	0	0	0	0	0	0	0	0	0	0	0	0	0	0	0	0	0	0	0	0	0	0	0	0	0	0
chr1.1_044240352|AltMatch_0002	chr1.1_044240352	CAATGACAGTGGATGATAGAGCTGTTTTTATACTCTCTTTGATATCAAAATTTTCTGCTACAAAGATGGT	0	0	0	0	0	0	0	0	0	0	0	0	0	0	0	0	0	0	0	0	0	0	0	0	0	0	0	0	1	0	0	0	0	0	0	0	0	0	0	0	0	0	0	0	0	0	0
chr1.1_044240352|Alt_0002	chr1.1_044240352	CAATGACAGTGGATGATAGAGCTGTTTTTATACTCTCTTTGATATCTAAATTTTCTGCTACAAAGATGGTTTTGGATGAGA	0	0	0	0	0	0	0	0	787	797	752	716	790	489	894	887	0	0	0	0	0	0	0	0	626	844	749	1029	924	692	881	881	0	0	0	0	0	0	0	0	853	705	859	863	694	845	733
chr1.1_044240352|RefMatch_0002	chr1.1_044240352	CAATGACAGTGGATGATAGAGCTGTTTTTGTACTCTCATTGATATCTAAATTTTCTGCTACAAAGATGGT	0	0	0	4	2	1	0	1	0	0	0	0	0	0	0	0	0	2	1	0	0	0	1	0	0	0	0	0	0	0	0	0	1	0	0	0	0	0	0	1	0	0	0	0	0	0	0
chr1.1_044240352|RefMatch_0003	chr1.1_044240352	CAATGACAGTGGATGATAGAGCTGTTTTTTTACTCTCATTGATATCTAAATTTTCTGCTACAAAGATGGT	1	0	1	3	0	1	1	0	0	0	0	0	0	0	0	0	0	1	1	0	1	0	0	1	0	0	0	0	0	0	0	0	3	0	0	1	0	0	0	0	0	0	0	0	0	0	0
chr1.1_044240352|RefMatch_0004	chr1.1_044240352	CAATGACAGTGGATGATAGAGCTGTTTTTCTACTCTCATTGATATCTAAATTTTCTGCTACAAAGATGGT	1	3	1	4	2	1	2	0	0	0	0	0	0	0	0	0	1	0	0	1	1	0	1	0	0	0	0	0	0	0	0	0	1	1	1	2	0	3	2	1	0	0	0	0	0	0	0
chr1.1_044240352|Ref_0001	chr1.1_044240352	CAATGACAGTGGATGATAGAGCTGTTTTTATACTCTCATTGATATCTAAATTTTCTGCTACAAAGATGGTTTTGGATGAGA	26	28	25	22	27	22	21	0	0	0	1	0	0	1	1	3	17	29	34	18	21	18	28	22	0	0	1	4	1	1	2	1	13	24	19	19	20	23	27	22	0	1	0	1	0	0	0
chr1.1_044362502|Alt_0002	chr1.1_044362502	AACTATTTTTAAACGTCAATAAAGAATGCTAAACTGAGTTTTTTATTGTTTTTACCAAAAACCCAATTTGATTTGCATGTA	0	0	0	0	0	0	0	0	0	0	0	0	0	0	0	0	0	0	0	0	0	0	0	0	0	0	0	0	0	0	0	0	0	0	0	0	0	0	0	0	0	0	0	0	0	0	0
chr1.1_044362502|RefMatch_0001	chr1.1_044362502	AACTATTTTTAAACGTCAATAAAGAATGCTAAACGGAGTTCTTTATTGTTTTTACCAAAAACCCAATTTG	0	0	0	0	0	0	0	0	0	0	0	0	0	0	0	0	0	0	0	0	0	0	0	0	0	0	0	0	0	0	0	0	0	0	0	0	0	0	0	0	0	0	0	0	0	0	0
chr1.1_044362502|RefMatch_0002	chr1.1_044362502	AACTATTTTTAAACGTCAATAAAGAATGCTAAACGGAGTTCTTTATTGTTTTTAGCAAAAACCCAATTTG	0	0	0	0	0	0	0	0	0	0	0	0	0	0	0	0	0	0	0	0	0	0	0	0	0	0	0	0	0	0	0	0	0	0	0	0	0	0	0	0	0	0	0	0	0	0	0
chr1.1_044362502|Ref_0001	chr1.1_044362502	AACTATTTTTAAACGTCAATAAAGAATGCTAAACTGAGTTCTTTATTGTTTTTACCAAAAACCCAATTTGATTTGCATGTA	0	0	0	0	0	0	0	0	0	0	0	0	0	0	0	0	0	0	0	0	0	0	0	0	0	0	0	0	0	0	0	0	0	0	0	0	0	0	0	0	0	0	0	0	0	0	0
chr1.1_044852814|Alt_0002	chr1.1_044852814	TTAAGATTTATTTTAGTATAAGGTTTAGGCTCGGAGATTTTATATTTGGTGACACCAAAGCCCAAGCAAAATGTGGTCTAA	0	0	0	0	0	0	0	0	0	0	0	0	0	0	0	0	0	0	0	0	0	0	0	0	0	0	0	0	0	0	0	0	0	0	0	0	0	0	0	0	0	0	0	0	0	0	0
chr1.1_044852814|RefMatch_0001	chr1.1_044852814	TTAAGATTTATTTTAGTATAAGGTTTAGGCTTGGAAATTTTATATTTGGTGACACCAAAGCCCAAGCAAA	0	0	0	0	0	0	0	0	0	0	0	0	0	0	0	0	0	0	0	0	0	0	0	0	0	0	0	0	0	0	0	0	0	0	0	0	0	0	0	0	0	0	0	0	0	0	0
chr1.1_044852814|RefMatch_0002	chr1.1_044852814	TTAAGATTTATTTTAGTATAAGGTTTAGGCTTGGTGATTTTATATTTGGTGACACCAAAGCCCAAGCAAA	0	0	0	0	0	0	0	0	0	0	0	0	0	0	0	0	0	0	0	0	0	0	0	0	0	0	0	0	0	0	0	0	0	0	0	0	0	0	0	0	0	0	0	0	0	0	0
chr1.1_044852814|RefMatch_0003	chr1.1_044852814	TTAAGATTTATTTTAGTATAAGGTTTAGGCTTGGAAATTTTATATTTGGTGAAACCAAAGCCCAAGCAAA	0	0	0	0	0	0	0	0	0	0	0	0	0	0	0	0	0	0	0	0	0	0	0	0	0	0	0	0	0	0	0	0	0	0	0	0	0	0	0	0	0	0	0	0	0	0	0
chr1.1_044852814|Ref_0001	chr1.1_044852814	TTAAGATTTATTTTAGTATAAGGTTTAGGCTTGGAGATTTTATATTTGGTGACACCAAAGCCCAAGCAAAATGTGGTCTAA	0	0	0	0	0	0	0	0	0	0	0	0	0	0	0	0	0	0	0	0	0	0	0	0	0	0	0	0	0	0	0	0	0	0	0	0	0	0	0	0	0	0	0	0	0	0	0
chr1.1_045057203|AltMatch_0002	chr1.1_045057203	TTCAATTCAATGAATACTTACCATAACAACCCCAGTCTGATATAACCCTATCATTGGAGATAAGAAACAA	526	657	543	536	527	660	487	151	2	1	1	0	0	0	0	0	446	801	559	691	724	582	700	666	3	1	2	0	0	0	1	0	702	557	557	723	692	769	537	730	0	0	0	0	1	0	0
chr1.1_045057203|AltMatch_0003	chr1.1_045057203	TTCAATTCAATGAATACTTACCATAACAACCCCAGTCTGATATAGCCATATCATTGGAGATAAGAAACAA	0	0	0	0	0	0	0	0	517	0	320	253	443	0	1	159	0	0	0	0	0	0	0	0	0	0	0	0	0	0	0	2	0	0	0	0	0	0	0	0	0	1	231	226	0	437	361
chr1.1_045057203|AltMatch_0004	chr1.1_045057203	TTCAATTCAATGAATACTTACCATAACAACCCCAGTCTGATATGGCCCTATCATTGGAGATAAGAAACAA	0	0	0	0	0	0	0	0	0	0	0	0	0	0	0	0	0	0	0	0	0	0	0	0	0	0	0	0	0	0	0	0	0	0	0	0	0	0	0	0	1	0	0	0	0	0	0
chr1.1_045057203|AltMatch_0005	chr1.1_045057203	TTCAATTCAATGAATACTTACCATAACAACCCCAGTTTGATATAGCCCTATCATTGGAGATAAGAAACAA	0	0	0	0	0	0	0	0	0	0	0	0	0	0	0	0	0	0	0	0	0	0	0	0	0	0	0	0	2	0	0	0	0	0	0	0	0	0	0	0	0	0	0	0	0	0	0
chr1.1_045057203|Alt_0002	chr1.1_045057203	TTCAATTCAATGAATACTTACCATAACAACCCCAGTCTGATATAGCCCTATCATTGGAGATAAGAAACAATCAGGATCTGC	0	0	0	0	0	0	1	1	0	590	0	226	0	290	575	428	0	0	0	0	0	0	0	0	473	588	646	569	645	530	713	776	0	0	0	0	0	0	0	0	717	531	327	156	517	0	0
chr1.1_045057203|Ref_0001	chr1.1_045057203	TTCAATTCAATGAATACTTACCATAACAACCCCTGTCTGATATAGCCCTATCATTGGAGATAAGAAACAATCAGGATCTGC	0	0	0	0	0	0	0	0	0	0	0	0	0	0	0	0	0	0	0	0	0	0	0	0	0	0	0	0	0	0	0	0	0	0	0	0	0	0	0	0	0	0	0	0	0	0	0
chr1.1_045279885|Alt_0002	chr1.1_045279885	CTTCATGCAGGTCTTAATATCTCTTCAATGCTATCTCATCTTATTTTTTACATTCACATTCTAATCAAACAAGTAAACAAC	0	0	0	0	0	0	0	0	0	0	0	0	0	0	0	0	0	0	0	0	0	0	0	0	0	0	0	0	0	0	0	0	0	0	0	0	0	0	0	0	0	0	0	0	0	0	0
chr1.1_045279885|RefMatch_0003	chr1.1_045279885	CTTCATGCAGGTCTTAATATCTCTTCAATGCTCTCTCATCTTATTTTTTGCATTCACATTCTAATCAAAC	0	0	0	0	0	0	0	0	0	0	0	0	0	0	0	0	0	0	0	0	0	0	0	0	0	0	0	0	0	0	0	0	0	0	0	0	0	0	0	0	0	0	0	0	0	0	0
chr1.1_045279885|RefMatch_0005	chr1.1_045279885	CTTCATGCAGGTCTTAATATCTCTTCAATGCTATCTCATCTTATGTTTTGCATTCACATTATAATCAAAC	0	0	0	0	0	0	0	0	0	0	0	0	0	0	0	0	0	0	0	0	0	0	0	0	0	0	0	0	0	0	0	0	0	0	0	0	0	0	0	0	0	0	0	0	0	0	0
chr1.1_045279885|RefMatch_0006	chr1.1_045279885	CTTCATGCAGGTCTTAATATCTCTTCAATGCTATCTCATCTTATGTTTTGCATTCACATTCTAATCAAAC	0	0	0	0	0	0	0	0	0	0	0	0	0	0	0	0	0	0	0	0	0	0	0	0	0	0	0	0	0	0	0	0	0	0	0	0	0	0	0	0	0	0	0	0	0	0	0
chr1.1_045279885|Ref_0001	chr1.1_045279885	CTTCATGCAGGTCTTAATATCTCTTCAATGCTATCTCATCTTATTTTTTGCATTCACATTCTAATCAAACAAGTAAACAAC	0	0	0	0	0	0	0	0	0	0	0	0	0	0	0	1	0	0	0	0	0	0	0	1	0	0	1	0	0	0	0	0	0	0	0	0	0	0	0	0	0	0	0	0	0	0	1
chr1.1_045471702|Alt_0002	chr1.1_045471702	CCCATAGAGTATAGTGTGATCAAGGAGTTTAATAGGTTTTATCTTTATCCTCGGTACTTGATATTTGCATTTTGCTGCATT	0	0	0	0	0	0	0	0	0	0	0	0	0	0	0	0	0	0	0	0	0	0	0	0	0	0	0	0	0	0	0	0	0	0	0	0	0	0	0	0	0	0	0	0	0	0	0
chr1.1_045471702|Ref_0001	chr1.1_045471702	CCCATAGAGTATAGTGTGATCAAGGAGTTTAATAGGTTTTATCTTTATCCTTGGTACTTGATATTTGCATTTTGCTGCATT	0	0	0	0	0	0	0	0	0	0	0	0	0	0	0	0	0	0	0	0	0	0	0	0	0	0	0	0	0	0	0	0	0	0	0	0	0	0	0	0	0	0	0	0	0	0	0
chr1.1_045523314|Alt_0002	chr1.1_045523314	TGGTCTTAAAAATTGGTGAGGGTTTTTATTCTTTTCAGCGCTCGGATTGATTGAAAAATATTCAAGAACCTAATTATGTAT	0	0	0	0	0	0	0	0	0	0	0	0	0	0	0	0	0	0	0	0	0	0	0	0	0	0	0	0	0	0	0	0	0	0	0	0	0	0	0	0	0	0	0	0	0	0	0
chr1.1_045523314|RefMatch_0002	chr1.1_045523314	TGGTCTTAAAAATTGGTGAGGGTTTTTATTCTTTTCAGCACTCGGATTGATGAAAAAATATTCAAGAACC	0	0	0	0	0	0	0	0	0	0	0	0	0	0	0	0	0	0	0	0	0	0	0	0	0	0	0	0	1	0	0	0	0	0	0	0	0	0	0	0	0	0	0	0	0	0	0
chr1.1_045523314|RefMatch_0003	chr1.1_045523314	TGGTCTTAAAAATTGGTGAGGGTTTTTATTCTTTTCAGCGCTCGGATTGATGAAAAAATATTCAAGAACC	0	0	0	0	0	0	0	0	201	202	186	214	194	95	182	165	0	0	0	0	0	0	0	0	165	183	215	146	171	91	151	209	0	0	0	0	0	0	0	0	198	201	189	141	106	105	107
chr1.1_045523314|RefMatch_0004	chr1.1_045523314	TGGTCTTAAAAATTGGTGAGGGTTTTTATTCTTTTCAGCGCTTGGATTGATGAAAAAATATTCAAGAACC	0	0	0	0	0	0	0	0	0	0	0	0	0	0	0	0	0	0	0	0	0	0	0	0	1	0	0	0	0	0	2	0	0	0	0	0	0	0	0	0	0	0	0	0	0	0	0
chr1.1_045523314|RefMatch_0005	chr1.1_045523314	TGGTCTTAAAAATTGGTGAGGGTTTTTATTCTTTTCAGCGTTCGAATTGATGAAAAAATATTCAAGAACC	0	0	0	0	0	0	0	0	0	0	0	0	0	0	0	0	0	0	0	0	0	0	0	0	0	0	0	0	0	0	0	0	0	0	0	0	0	0	0	0	0	0	0	0	0	0	0
chr1.1_045523314|RefMatch_0006	chr1.1_045523314	TGGTCTTAAAAATTGGTGAGGGTTTTTATTCTTTTCAGCGATCGGATTAATGAAAAAATATTCAAGAACC	0	0	0	0	0	0	0	0	0	0	0	0	0	0	0	0	0	0	0	0	0	0	0	0	0	0	0	0	0	0	0	0	0	0	0	0	0	0	0	0	0	0	0	0	0	0	0
chr1.1_045523314|RefMatch_0007	chr1.1_045523314	TGGTCTTAAAAATTGGTGAGGGTTTTTATTCTTTTCAGCGCTTGGATTGATTAAAAAATATTCAAGAACC	0	0	0	0	0	0	0	0	0	0	0	0	0	0	0	0	0	0	0	0	0	0	0	0	0	0	0	0	0	0	0	0	0	0	0	0	0	0	0	0	0	0	0	0	0	0	0
chr1.1_045523314|RefMatch_0008	chr1.1_045523314	TGGTCTTAAAAATTGGTGAGGGTTTTTATTCTTTTCAGGGCTCGGATTGATTAAAAAATATTCAAGAACC	0	0	0	0	0	0	0	0	0	0	0	0	0	0	0	0	0	0	0	0	0	0	0	0	0	0	0	0	0	0	0	0	0	0	0	0	0	0	0	0	0	0	0	0	0	0	0
chr1.1_045523314|RefMatch_0009	chr1.1_045523314	TGGTCTTAAAAATTGGTGAGGGTTTTTATTCTTTTCCGCGCTTGGATTGATGAAAAAATATTCAAGAACC	0	0	0	0	0	0	0	0	0	0	0	0	0	0	0	0	0	0	0	0	0	0	0	0	0	0	0	0	0	0	0	0	0	0	0	0	0	0	0	0	0	0	0	0	0	0	0
chr1.1_045523314|Ref_0001	chr1.1_045523314	TGGTCTTAAAAATTGGTGAGGGTTTTTATTCTTTTCAGCGCTCGGATTGATTAAAAAATATTCAAGAACCTAATTATGTAT	0	0	0	0	0	0	0	0	1	0	0	0	0	0	0	0	0	0	0	0	0	0	0	0	0	0	0	0	0	0	0	0	0	0	0	0	0	0	0	0	0	0	0	0	0	0	0
chr1.1_045583010|Alt_0002	chr1.1_045583010	GGCAAACCTGAGGTGTGTTTTTCTATTCTTAGATATTACTTGTCTCTAACTCTAAAAGATTGCACTTTTATCTTATGTATT	0	0	0	0	0	0	0	0	0	0	0	0	0	0	0	0	0	0	0	0	0	0	0	0	0	0	0	0	0	0	0	0	0	0	0	0	0	0	0	0	0	0	0	0	0	0	0
chr1.1_045583010|Ref_0001	chr1.1_045583010	GGCAAACCTGAGGTGTGTTTTTCTATTCTTAGATATTACTTGTCTCTAACTCTGAAAGATTGCACTTTTATCTTATGTATT	0	0	0	0	0	0	0	0	0	0	0	0	0	0	0	0	0	0	0	0	0	0	0	0	0	0	0	0	0	0	0	0	0	0	0	0	0	0	0	0	0	0	0	0	0	0	0
chr1.1_045815957|AltMatch_0001	chr1.1_045815957	GAAGGAAAGGGTTCATATCCATTGAAGATTTCTTTGTTGTTGTAAGTCACAGTCATGTTTGTGGTTGGGG	0	0	0	0	0	0	0	0	0	0	0	0	0	0	2	0	0	0	0	0	0	0	0	0	0	0	0	0	0	0	0	0	0	0	0	0	0	0	0	0	0	0	0	3	0	0	0
chr1.1_045815957|AltMatch_0002	chr1.1_045815957	GAAGGAAAGGGTTCATATCCATTGAAGATTTCTTTGTTGTTGTAAGTCACAGTCATTTTTGTGGTTGGGG	3	0	0	1	0	0	0	0	752	796	805	780	651	642	709	654	0	0	0	0	0	0	0	0	722	941	749	907	782	591	710	854	0	0	0	0	0	0	0	0	801	846	809	850	600	583	482
chr1.1_045815957|AltMatch_0003	chr1.1_045815957	GAAGGAAAGGGTTCATATCCATTGAAGATTTCTTTGTTGTTGTAAGTCACGGTCATTTTTGTGGTTGGGG	0	0	0	0	0	0	0	0	0	0	0	1	0	0	0	0	0	0	0	0	0	0	1	0	0	1	0	1	0	0	0	0	0	0	0	0	0	0	0	0	0	0	0	0	2	0	0
chr1.1_045815957|AltMatch_0004	chr1.1_045815957	GAAGGAAAGGGTTCATATCCATTGAAGATTTCTTTGTTGTTGTAAGTTACAGTCATTTTTGTGGTTGGGG	493	436	429	406	450	478	376	130	0	0	0	0	0	1	0	1	396	547	424	279	411	438	434	354	0	0	0	0	3	0	0	0	454	423	337	445	502	492	425	495	0	1	0	1	1	0	0
chr1.1_045815957|AltMatch_0005	chr1.1_045815957	GAAGGAAAGGGTTCATATCCATTGAAGATTTCTTTGTTGTTATAAGTCACAGTCATTTTTGTGGTTGGGG	0	0	0	0	0	0	0	0	0	0	0	0	0	0	0	0	0	0	0	0	0	0	0	0	0	0	0	0	0	0	0	0	0	0	0	0	0	0	0	0	0	0	0	0	0	0	0
chr1.1_045815957|Alt_0002	chr1.1_045815957	GAAGGAAAGGGTTCATATCCATTGAAGATTTCTTTGTTGTTATAAGTTACAGTCATTTTTGTGGTTGGGGTGAAATAGTCA	0	0	0	0	0	0	0	0	0	0	0	0	0	0	0	0	0	0	0	1	0	0	0	1	0	0	0	0	0	0	0	0	0	0	0	0	0	0	0	0	0	0	0	0	0	0	0
chr1.1_045815957|Ref_0001	chr1.1_045815957	GAAGGAAAGGGTTCATATCCATTGAAGATTTCTTTGTTGTTATAAATTACAGTCATTTTTGTGGTTGGGGTGAAATAGTCA	0	0	0	0	0	0	0	0	0	0	0	0	0	0	0	0	0	0	0	0	0	0	0	0	0	0	0	0	0	0	0	0	0	0	0	0	0	0	0	0	0	0	0	0	0	0	0
chr1.1_045978944|Alt_0002	chr1.1_045978944	GCGAAGGAGAGACACTTCAAACAATAAGTGAAAAATGTGGTGATCCATATATTGTTGAAGAGAATCCACATATTCATGATC	0	0	0	0	0	0	0	0	0	0	0	0	0	0	0	0	0	0	0	0	0	0	0	0	0	0	0	0	0	0	0	0	0	0	0	0	0	0	0	0	0	0	0	0	0	0	0
chr1.1_045978944|RefMatch_0001	chr1.1_045978944	GCGAAGGAGAGACACTTCAAACAATAAGTGAAAAATGCAGTGATCCTTATATTGTTGAAGAGAATCCACA	0	0	0	0	0	0	0	0	0	0	0	0	0	0	0	0	0	0	0	0	0	0	0	0	0	0	0	0	0	0	0	0	0	0	0	0	0	0	0	0	0	0	0	0	0	0	0
chr1.1_045978944|RefMatch_0002	chr1.1_045978944	GCGAAGGAGAGACACTTCAAACAATAAGTGAAAAATGCGGTGATCCTTATATTGTTGAAGAGAATCCACA	0	0	0	0	0	0	0	0	0	0	0	0	0	0	0	0	0	0	0	0	0	0	0	0	0	0	0	0	0	0	0	0	0	0	0	0	0	0	0	0	0	0	0	0	0	0	0
chr1.1_045978944|RefMatch_0003	chr1.1_045978944	GCGAAGGAGAGACACTTCAAACAATAAGTGAAAAATGTGGCGATCCTTATATTGTTGAAGAGAATCCACA	0	0	0	0	0	0	0	0	0	0	0	0	0	0	0	0	0	0	0	1	0	0	1	0	0	0	0	0	0	0	0	0	0	0	0	0	0	0	0	0	0	0	0	0	0	0	0
chr1.1_045978944|RefMatch_0005	chr1.1_045978944	GCGAAGGAGAGACACTTCAAACAATAAGTGAAAAATGCGGTGATCCTTATATCGTTGAAGAGAATCCACA	0	0	0	0	0	0	0	0	458	440	370	316	331	228	322	350	0	0	0	0	0	0	0	0	404	391	434	420	345	279	310	416	0	0	0	0	0	0	0	0	397	371	418	387	273	325	285
chr1.1_045978944|Ref_0001	chr1.1_045978944	GCGAAGGAGAGACACTTCAAACAATAAGTGAAAAATGTGGTGATCCTTATATTGTTGAAGAGAATCCACATATTCATGATC	152	167	189	200	172	197	137	36	0	0	0	0	0	0	0	0	166	242	158	128	173	172	205	126	1	0	0	0	0	0	0	0	178	172	154	202	150	186	140	182	0	0	0	0	0	0	0
chr1.1_046180304|AltMatch_0001	chr1.1_046180304	AACAAACATATAGCTAATTAACCGACTAATTAATATAGCTCTTTCTGGAATTCATTCCTTTCACGTTGTC	0	0	0	0	0	0	0	0	0	0	0	0	0	0	0	0	0	0	0	0	0	0	0	0	0	0	0	0	0	0	0	0	0	0	0	0	0	0	0	0	0	0	0	0	0	0	0
chr1.1_046180304|AltMatch_0002	chr1.1_046180304	AACAAACATATAGCTAATTAACCGACTAATTATTATTGCTCTTTCTGGAATTCATTCCTTTCACGTTGTC	0	0	0	0	0	0	0	0	0	0	0	0	0	0	0	0	0	0	0	0	0	0	0	0	0	0	0	0	0	0	0	0	0	0	0	0	0	0	0	0	0	0	0	0	0	0	0
chr1.1_046180304|Alt_0002	chr1.1_046180304	AACAAACATATAGCTAATTAACCGACTAATTAATATTGCTCTTTCTGGAATTCATTCCTTTCACGTTGTCTTGTATTTGTT	166	228	172	230	193	198	203	57	0	5	0	2	5	2	1	0	232	301	222	168	218	209	281	265	2	8	8	4	0	3	3	2	214	195	156	224	187	268	198	271	3	4	8	0	1	2	1
chr1.1_046180304|Ref_0001	chr1.1_046180304	AACAAACATATAGCTAATTAACCGACTAATTAATACTGCTCTTTCTGGAATTCATTCCTTTCACGTTGTCTTGTATTTGTT	7	6	0	4	2	2	3	0	0	0	0	0	0	0	0	0	3	8	1	3	4	3	0	0	0	0	0	0	0	0	0	0	2	1	1	5	2	9	3	5	0	0	0	0	0	0	0
chr1.1_046229506|Alt_0002	chr1.1_046229506	GTCCTGGAGGAGATCTTCATGTTCTACGTCAGAAACAGCTTGGCAGATGTTTTTCAGAACCAGCAGCAAGGTACATAACTA	0	0	0	0	0	0	0	0	0	0	0	0	0	0	0	0	0	0	0	0	0	0	0	0	0	0	0	0	0	0	1	0	0	0	0	0	0	0	0	0	1	1	0	0	0	0	0
chr1.1_046229506|RefMatch_0002	chr1.1_046229506	GTCCTGGAGGAGATCTTCATGTTCTACGTCAGAAACAACTTGGTAGATGTTTTTCAGAACCAGCAGCAAG	0	0	0	0	0	0	0	0	0	0	0	0	1	0	0	1	0	0	0	0	0	0	1	0	0	0	0	0	1	0	0	0	0	0	0	0	0	0	0	0	0	1	0	2	0	0	0
chr1.1_046229506|Ref_0001	chr1.1_046229506	GTCCTGGAGGAGATCTTCATGTTCTACGTCAGAAACAGCTTGGTAGATGTTTTTCAGAACCAGCAGCAAGGTACATAACTA	513	685	552	553	497	655	677	267	1263	1041	1027	949	1097	804	1078	876	570	597	537	465	632	619	690	543	1002	1014	1205	1208	1169	1240	1115	1029	680	529	432	671	441	758	578	573	1258	999	1071	1292	1129	1323	1038
chr1.1_046377798|AltMatch_0001	chr1.1_046377798	CTGCAGATCCTCAATCCTCCACTATCTCCCTTGCCCCTTTTTCATTTACTATGTTACTACTGTTAGGTCC	0	0	0	0	0	0	0	0	0	0	0	0	0	0	0	0	0	0	0	0	0	0	0	0	0	0	0	0	0	0	0	0	0	0	0	0	0	0	1	0	0	0	0	0	0	0	0
chr1.1_046377798|Alt_0002	chr1.1_046377798	CTGCAGATCCTCAATCCTCCACTATCTCCCTTGCTCCTTTTTCATTTACTATGTTACTACTGTTAGGTCCTTTTCCATTTT	0	0	0	0	0	0	0	0	0	0	0	0	0	0	0	0	0	0	0	0	0	0	0	0	0	0	0	0	0	0	0	0	0	0	0	0	0	0	0	0	0	0	0	0	0	0	0
chr1.1_046377798|RefMatch_0001	chr1.1_046377798	CTGCAGATCCTCAATCCTCCACTATCTTCCTTGCCCCTTTTTCATTTACTATGTTACTACTGTTAGGTCC	0	0	0	0	0	0	0	0	250	285	358	255	218	279	186	195	0	0	0	0	0	0	0	0	225	295	322	236	304	205	195	202	0	0	0	0	0	0	0	0	138	139	225	225	201	160	197
chr1.1_046377798|RefMatch_0002	chr1.1_046377798	CTGCAGATCCTCAATCCTCCACTATCTTCCTTGCCCCCTTTTCATTTACTATGTTACTACTGTTAGGTCC	0	0	0	0	0	0	0	0	1	0	1	1	0	0	0	1	0	0	0	0	0	0	0	0	1	0	0	0	1	0	0	1	0	0	0	0	0	0	0	0	1	0	1	3	0	0	0
chr1.1_046377798|Ref_0001	chr1.1_046377798	CTGCAGATCCTCAATCCTCCACTATCTTCCTTGCTCCTTTTTCATTTACTATGTTACTACTGTTAGGTCCTTTTCCATTTT	0	0	0	0	0	0	0	0	0	0	0	0	0	0	0	1	0	0	0	0	0	0	0	0	0	0	0	0	0	0	0	0	0	0	0	0	0	0	0	0	0	0	0	0	0	0	0
chr1.1_046506264|Alt_0002	chr1.1_046506264	GCAAGAGATAGTTTTCCTCGATCAATGTGATGGCTAGTGACGAAAAATTTTCCCAACGAACTAGCACCAAAAGAATATTGA	0	0	0	0	0	0	0	0	0	0	0	0	0	0	0	0	0	0	0	0	0	0	0	0	0	0	0	0	0	0	0	0	0	0	0	0	0	0	0	0	0	0	0	0	0	0	0
chr1.1_046506264|RefMatch_0001	chr1.1_046506264	GCAAGAGATAGTTTTCCTCGATCAATGTGATGGCTAGTGACGGAAAGTTTTCCCAACGAACTAGCACCAA	0	0	0	0	0	0	0	0	0	0	0	0	0	0	0	0	0	0	0	0	0	0	0	0	0	0	0	0	0	0	0	0	0	0	0	0	0	0	0	0	0	0	0	0	0	0	0
chr1.1_046506264|Ref_0001	chr1.1_046506264	GCAAGAGATAGTTTTCCTCGATCAATGTGATGGCTAGTGACGAAAAGTTTTCCCAACGAACTAGCACCAAAAGAATATTGA	0	0	0	0	0	0	0	0	0	0	0	0	0	0	0	0	0	0	0	0	0	0	0	0	0	0	0	0	0	0	0	0	0	0	0	0	0	0	0	0	0	0	0	0	0	0	0
chr1.1_046790681|Alt_0002	chr1.1_046790681	CTCTTATACCTTTTATTCAAATCATTAAACTTGTCTTCACATTGTTGAGGTGACACATAAAACCCTTTTTCCATCATAGCC	0	0	0	0	0	0	0	0	0	0	0	0	0	0	0	0	0	0	0	0	0	0	0	0	0	0	0	0	0	0	0	0	0	0	0	0	0	0	0	0	0	0	0	0	0	0	0
chr1.1_046790681|RefMatch_0001	chr1.1_046790681	CTCTTATACCTTTTATTCAAATCATTAAACTTATCTTCACATTGTTGAGGTGATACATAAAACCCTTTTT	0	0	0	0	0	0	0	0	0	0	0	0	0	0	0	0	0	0	0	0	0	0	0	0	0	0	0	0	0	0	0	0	0	0	0	0	0	0	0	0	0	0	0	0	0	0	0
chr1.1_046790681|Ref_0001	chr1.1_046790681	CTCTTATACCTTTTATTCAAATCATTAAACTTATCTTCACATTGTTGAGGTGACACATAAAACCCTTTTTCCATCATAGCC	2	0	0	0	0	0	1	0	2	0	0	0	2	0	0	1	1	0	0	0	0	0	0	0	0	0	0	0	0	0	0	0	0	0	1	2	0	0	1	2	1	1	0	0	0	0	0
chr1.1_046909735|Alt_0002	chr1.1_046909735	GGACATTAGTGGAGTACAAACTTATGTGATCAATAGTGCTAGAGTTTTGTTTCTGAATGAGAGGCCTCAACCAAAATCTGG	0	0	0	0	0	0	0	0	0	0	0	0	0	0	0	0	0	0	0	0	0	0	0	0	0	0	0	0	0	0	0	0	0	0	0	0	0	0	0	0	0	0	0	0	0	0	0
chr1.1_046909735|RefMatch_0001	chr1.1_046909735	GGACATTAGTGGAGTACAAACTTATGTGATCAATAGTGCTAGAGTCTTATTTCTGAATGAGAGGCCTCAA	0	0	0	0	0	0	0	0	0	0	0	0	0	0	0	0	0	0	0	0	0	0	0	0	0	0	0	0	0	0	0	0	0	0	0	0	0	0	0	0	0	0	0	0	0	0	0
chr1.1_046909735|Ref_0001	chr1.1_046909735	GGACATTAGTGGAGTACAAACTTATGTGATCAATAGTGCTAGAGTTTTATTTCTGAATGAGAGGCCTCAACCAAAATCTGG	1	0	3	2	1	0	1	0	0	0	0	0	0	0	0	0	1	2	1	0	1	1	0	4	0	0	0	0	0	0	0	0	0	1	0	0	1	0	2	0	0	0	0	0	0	0	0
chr1.1_047070995|Alt_0002	chr1.1_047070995	TGTCGTGTGAGTTTCCTCTACCCTGTTTCCGTCACTTCATTATTTATTCATTTTGTAGTTTAGAGATTTTAATATTTATGT	0	0	0	0	0	0	0	0	0	0	0	0	0	0	0	0	0	0	0	0	0	0	0	0	0	0	0	0	0	0	0	0	0	0	0	0	0	0	0	0	0	0	0	0	0	0	0
chr1.1_047070995|RefMatch_0005	chr1.1_047070995	TGTCGTGTGAGTTTCCTCTACCCTGTTTCTATCACTTCATTATTTATTCATTTTGTAGTTTAGAGATTTT	0	0	0	0	0	0	0	0	21	29	26	42	54	13	61	51	0	0	0	0	0	0	0	0	26	45	40	44	30	35	57	56	0	0	0	0	0	0	0	0	54	24	48	42	25	38	36
chr1.1_047070995|RefMatch_0006	chr1.1_047070995	TGTCGTGTGAGTTTCCTCTACCCTGTTTCTGTCACTTCATTAATTTATTCATTTTGTAATTTAGAGATTTT	0	0	0	0	0	0	0	0	0	0	0	0	0	0	0	0	0	0	0	0	0	0	0	0	0	0	0	0	0	0	0	0	0	0	0	0	0	0	0	0	0	0	0	0	0	0	0
chr1.1_047070995|RefMatch_0007	chr1.1_047070995	TGTCGTGTGAGTTTCCTCTACCCTGTTTCTGTCACTTCATTAATTTATTCATTTTGTAGTTTAGAGATTTT	0	0	0	0	0	0	0	0	0	0	0	0	0	0	0	0	0	0	0	0	0	0	0	0	0	0	0	0	0	0	0	0	0	0	0	0	0	0	0	0	0	0	0	0	0	0	0
chr1.1_047070995|RefMatch_0008	chr1.1_047070995	TGTCGTGTGAGTTTCCTCTACCCTGTTTGTTTCATTTCATTATTTATTCATTTTGTAGTTTAGAGATTTT	0	0	0	0	0	0	0	0	0	0	0	0	0	0	0	0	0	0	0	0	0	0	0	0	0	0	0	0	0	0	0	0	0	0	0	0	0	0	0	0	0	0	0	0	0	0	0
chr1.1_047070995|Ref_0001	chr1.1_047070995	TGTCGTGTGAGTTTCCTCTACCCTGTTTCTGTCACTTCATTATTTATTCATTTTGTAGTTTAGAGATTTTAATATTTATGT	0	0	0	0	0	0	0	0	0	0	0	0	0	0	0	0	0	0	0	0	0	0	0	0	0	0	0	0	0	0	0	0	0	0	0	0	0	0	0	0	0	0	0	0	0	0	0
chr1.1_047343338|AltMatch_0001	chr1.1_047343338	CAAGAAAGTCGGTCTTCTCGAGAGCTTCCAAAGATTCCAAAAGTGAGGTTGGCAATCTCTGAAGGTTTTT	0	0	0	0	0	0	0	0	0	0	0	0	0	0	0	0	0	0	0	0	0	0	0	0	0	0	0	0	0	0	0	0	0	0	0	0	0	0	0	0	0	0	0	0	0	0	0
chr1.1_047343338|AltMatch_0002	chr1.1_047343338	CAAGAAAGTCGGTCTTCTCGAGAGCTTTCAAAGATTCCAAAAGTGAGTTTGGCAATCTCTGAAGGTTTTT	681	715	633	716	620	719	637	148	1	0	0	2	1	0	0	0	622	633	575	454	717	625	650	625	3	0	0	0	0	0	0	0	679	447	527	572	606	711	609	643	1	2	0	2	0	0	0
chr1.1_047343338|Alt_0002	chr1.1_047343338	CAAGAAAGTCGGTCTTCTCGAGAGCTTCCAAAGATTCCAAAAGTGAGTTTGGCAATCTCTGAAGGTTTTTAAGATTTGAAT	0	1	0	0	0	0	0	0	0	0	0	0	0	0	0	0	0	0	0	0	0	0	0	1	0	0	0	0	0	0	0	0	0	0	0	0	0	0	0	0	0	0	0	0	0	0	0
chr1.1_047343338|RefMatch_0001	chr1.1_047343338	CAAGAAAGTCGGTCTTCTCGAGAGCTTCTATAGATTCCAAAAGTGAGTTTGGCAATCTCTGAAGGTTTTT	0	0	0	0	0	0	0	0	0	0	0	0	0	0	1	0	0	0	0	0	0	0	0	0	0	0	0	0	0	0	0	0	0	0	0	0	0	0	0	0	0	0	0	0	0	0	0
chr1.1_047343338|Ref_0001	chr1.1_047343338	CAAGAAAGTCGGTCTTCTCGAGAGCTTCTAAAGATTCCAAAAGTGAGTTTGGCAATCTCTGAAGGTTTTTAAGATTTGAAT	0	0	0	0	0	0	0	0	0	0	0	0	0	0	0	0	0	0	0	0	0	0	0	0	0	0	0	0	0	0	0	0	0	0	0	0	0	0	0	0	0	0	0	0	0	0	0
chr1.1_047570277|AltMatch_0001	chr1.1_047570277	GTTTTGATCCGTTGATGAGCTTCTCTTATTTGCTCAGGATTTTAAACTTGAAGGTTTCTCTGTTTATTTT	0	0	0	0	0	0	0	0	0	0	0	0	0	0	0	0	0	0	0	0	0	0	0	0	0	0	0	0	0	0	0	0	0	0	0	0	0	0	0	0	0	0	0	0	0	0	0
chr1.1_047570277|AltMatch_0002	chr1.1_047570277	GTTTTGATCCGTTGATGAGCTTCTCTTGTTCGCTCAGGATTTTAAACTTGAAGGTTTCTCTGTTTATTTT	0	0	0	0	0	0	0	0	0	0	0	0	0	0	0	0	0	0	0	0	0	0	0	0	0	0	0	0	0	0	0	0	0	0	0	0	0	0	0	0	0	0	0	0	0	0	0
chr1.1_047570277|AltMatch_0004	chr1.1_047570277	GTTTTGATCCGTTGATGAGCTTCTCTTCTTTGCTCAGGATTTTAAACTTGAAGGTTTCTCTGTTTATTTT	0	0	0	0	0	0	0	0	0	0	0	0	0	0	0	0	0	0	0	0	0	0	0	0	0	0	0	0	0	0	0	0	0	0	0	0	0	0	0	0	0	0	0	0	0	0	0
chr1.1_047570277|Alt_0002	chr1.1_047570277	GTTTTGATCCGTTGATGAGCTTCTCTTGTTTGCTCAGGATTTTAAACTTGAAGGTTTCTCTGTTTATTTTTCTTCTTTTTA	0	0	0	0	0	0	0	0	0	0	0	0	0	0	0	0	0	0	0	0	0	0	0	0	0	0	0	0	0	0	0	0	0	0	0	0	0	0	0	0	0	0	0	0	0	0	0
chr1.1_047570277|RefMatch_0003	chr1.1_047570277	GTTTTGATCCGTTGATGAGCTTCTCTTGTTTGCTCAGGATTTTAAACTTTTAAGGTTTCTCTGTTTATTTT	0	0	0	0	0	0	0	0	0	0	0	0	0	0	0	0	0	0	0	0	0	0	0	0	0	0	0	0	0	0	0	0	0	0	0	0	0	0	0	0	0	0	0	0	0	0	0
chr1.1_047570277|RefMatch_0005	chr1.1_047570277	GTTTTGATCCGTTGATGAGCTTCTCTTGTTTGCTCAGAATTTTAAACTTTAAGGTTTCTCTGTTTATTTT	0	0	0	0	0	0	0	0	0	0	0	1	0	0	0	0	0	0	0	0	0	0	0	0	0	0	0	0	0	0	0	0	0	0	0	0	0	0	0	0	0	0	1	0	0	0	0
chr1.1_047570277|RefMatch_0006	chr1.1_047570277	GTTTTGATCCGTTGATGAGCTTCTCTGGTTCGCTCAGGATTTTAAACTTTAAGGTTTCTCTGTTTATTTT	0	0	0	0	0	0	0	0	0	0	0	0	0	0	0	0	0	0	0	0	0	0	0	0	0	0	0	0	0	0	0	0	0	0	0	0	0	0	0	0	0	0	0	0	0	0	0
chr1.1_047570277|Ref_0001	chr1.1_047570277	GTTTTGATCCGTTGATGAGCTTCTCTTGTTTGCTCAGGATTTTAAACTTTAAGGTTTCTCTGTTTATTTTTCTTCTTTTTA	0	0	0	0	0	0	0	0	672	523	407	521	640	313	592	668	0	0	0	0	0	0	0	0	402	469	583	494	480	311	450	577	0	0	0	0	0	0	0	0	587	476	639	437	437	550	469
chr1.1_047675063|AltMatch_0001	chr1.1_047675063	ACACAGCCCCATAAAGGCAGGATTCTGGTGGTCTTATGATAAGCTCATCAAGACTTGTTTTACAATCATG	0	0	0	0	0	0	0	0	0	0	0	0	0	0	0	0	0	0	0	0	0	0	0	0	0	0	0	0	0	0	0	0	0	0	0	0	0	0	0	0	0	0	0	0	0	0	0
chr1.1_047675063|Alt_0002	chr1.1_047675063	ACACAGCCCCATAAAGGCAGGATTCTGGTGGTCTTATGATAAGCTCATCAAGAGTTGTTTTACAATCATGAGTTTAGGGAC	0	0	0	0	0	0	0	0	0	0	0	0	0	0	0	0	0	0	0	0	0	0	0	0	0	0	0	0	0	0	0	0	0	0	0	0	0	0	0	0	0	0	0	0	0	0	0
chr1.1_047675063|Ref_0001	chr1.1_047675063	ACACAGCCCCATAAAGGCAGGATTCTGGTGGTCTTATGATAAGCTCATCACGAGTTGTTTTACAATCATGAGTTTAGGGAC	0	0	0	0	0	0	0	0	0	0	0	0	0	0	0	0	0	0	0	0	0	0	0	0	0	0	0	0	0	0	0	0	0	0	0	0	0	0	0	0	0	0	0	0	0	0	0
chr1.1_048245831|Alt_0002	chr1.1_048245831	AATACAAAATCCACATTGCACATATATAAATACCATTTATTTGATGTTTATTTGTCGGAATAAATGTCATTAAAATATTTT	0	0	0	0	0	0	0	0	0	0	0	0	0	0	0	0	0	0	0	0	0	0	0	0	0	0	0	0	0	0	0	0	0	0	0	0	0	0	0	0	0	0	0	0	0	0	0
chr1.1_048245831|Ref_0001	chr1.1_048245831	AATACAAAATCCACATTGCACATATATAAATACCATTTATTTGATGTTTATTTTTCGGAATAAATGTCATTAAAATATTTT	8	6	8	21	17	17	16	1	16	18	17	19	8	7	7	6	16	11	16	11	8	14	18	8	13	14	12	15	10	9	6	16	17	9	3	23	7	16	20	12	18	8	10	5	5	4	8
chr1.1_048290432|Alt_0002	chr1.1_048290432	ATTTAGGTTGGTTTAAAGAATTATTTATTTTGTCTAAATTTTCTTTTAAGATACTTGTACTCAATATGCCAAATTAAGCCA	0	0	0	0	0	0	0	0	0	0	0	0	0	0	0	0	0	0	0	0	0	0	0	0	0	0	0	0	0	0	0	0	0	0	0	0	0	0	0	0	0	0	0	0	0	0	0
chr1.1_048290432|RefMatch_0001	chr1.1_048290432	ATTTAGGTTGGTTTAAAGAATTATTTATTTTGTCTACATTTTCTTTTAAAGACTTGTACTCAATATGCC	0	0	0	0	0	0	0	0	17	18	20	21	8	11	7	17	0	0	0	0	0	0	0	0	12	18	18	19	16	4	9	14	0	0	0	0	0	0	0	0	16	16	15	9	7	9	6
chr1.1_048290432|Ref_0001	chr1.1_048290432	ATTTAGGTTGGTTTAAAGAATTATTTATTTTGTCTACATTTTCTTTTAAGATACTTGTACTCAATATGCCAAATTAAGCCA	0	0	0	0	0	0	0	0	0	0	0	0	0	0	0	0	0	0	0	0	0	0	0	0	0	0	0	0	0	0	0	0	0	0	0	0	0	0	0	0	0	0	0	0	0	0	0
chr1.1_048594376|AltMatch_0001	chr1.1_048594376	AAGCTCGGCACACCGGGATTAAGATTGTTCAGCAAATTGCCATTTTGATTGGTTGTGCTGTGTTGCCCCA	0	0	0	0	0	0	0	0	0	0	0	0	0	0	0	0	0	0	0	0	0	0	0	0	0	0	0	0	0	0	0	0	0	0	0	0	0	0	0	0	0	0	0	0	0	0	0
chr1.1_048594376|AltMatch_0002	chr1.1_048594376	AAGCTCGGCACACCGGGATCAAGATTGTGCAGCAAATTGCCATTTTGATTGGTTGTGCTGTGTTGCCCCA	0	0	0	0	0	0	0	0	0	0	0	0	0	0	0	0	0	0	0	0	0	0	0	0	0	0	0	0	0	0	0	0	0	0	0	0	0	0	0	0	0	0	0	0	0	0	0
chr1.1_048594376|AltMatch_0003	chr1.1_048594376	AAGCTCGGCACACCGGGATTAAGATTGTGCAGCAAATCGCCATTTTGATTGGTTGTGCTGTGTTGCCCCA	0	0	0	0	0	0	0	0	0	0	0	0	0	0	0	0	0	0	0	0	0	0	0	0	0	0	0	0	0	0	0	0	0	0	0	0	0	0	0	0	0	0	0	0	0	0	0
chr1.1_048594376|AltMatch_0004	chr1.1_048594376	AAGCTCGGCACACCGGGATTAAGATTGTGCAGCAAATTGCCATTTTGATTGGCTGTGCTGTGTTGCCCCA	6	24	19	12	7	14	20	12	0	0	0	0	0	0	0	0	19	10	18	10	27	15	20	17	0	0	0	0	0	0	0	0	17	14	15	25	8	32	8	14	0	0	0	0	0	0	0
chr1.1_048594376|Alt_0002	chr1.1_048594376	AAGCTCGGCACACCGGGATTAAGATTGTGCAGCAAATTGCCATTTTGATTGGTTGTGCTGTGTTGCCCCATCTGAGATCTC	35	34	49	48	33	42	49	10	1	0	0	0	0	0	0	0	35	22	41	17	40	29	33	23	0	0	0	0	0	0	0	0	34	24	32	36	20	50	33	32	0	0	0	0	0	0	0
chr1.1_048594376|RefMatch_0001	chr1.1_048594376	AAGCTCGGCACACCGGGATTAAGATTGTGCAGCAAATTTCTATTTTGATTGGTTGTGCTGTGTTGCCCCA	0	0	0	0	0	0	0	0	0	0	0	0	0	0	0	0	0	0	0	0	0	0	0	0	0	0	0	0	0	0	0	0	0	0	0	0	0	0	0	0	0	0	0	0	0	0	0
chr1.1_048594376|Ref_0001	chr1.1_048594376	AAGCTCGGCACACCGGGATTAAGATTGTGCAGCAAATTGCTATTTTGATTGGTTGTGCTGTGTTGCCCCATCTGAGATCTC	0	0	0	0	0	0	0	0	0	0	0	0	0	0	0	0	0	0	0	0	0	0	0	0	0	0	0	0	0	0	0	0	0	0	0	0	0	0	0	0	0	0	0	0	0	0	0
chr1.1_048745063|Alt_0002	chr1.1_048745063	AAGTACTACGAACCACAATGGTATAATACTTGAACCTTAACCTTTCTAGCCATTCACTTTGGAAGGTAGAAAGTGAAAATC	0	0	0	0	0	0	0	0	0	0	0	0	0	0	0	0	0	0	0	0	0	0	0	0	0	0	0	0	0	0	0	0	0	0	0	0	0	0	0	0	0	0	0	0	0	0	0
chr1.1_048745063|RefMatch_0001	chr1.1_048745063	AAGTACTACGAACCACAATGGTATAATACTTGAACCTGAACCTTTCTAGTCATTCACTTTGGAAGGTAGA	0	0	0	0	0	0	0	0	0	0	0	0	0	0	0	0	0	0	0	0	0	0	0	0	0	0	0	0	0	0	0	0	0	0	0	0	0	0	0	0	0	0	0	0	0	0	0
chr1.1_048745063|RefMatch_0002	chr1.1_048745063	AAGTACTACGAACCACAATGGTATAATACTTGAACCTGAACCTTTCTGGTCATTCACTTTGGAAGGTAGA	334	333	343	448	353	341	409	116	713	534	552	587	616	326	528	522	421	446	344	290	343	399	351	312	524	533	621	581	609	559	624	689	391	357	280	382	328	389	332	357	583	610	646	616	509	707	569
chr1.1_048745063|RefMatch_0004	chr1.1_048745063	AAGTACTACGAACCACAATGGTATAATACTAGAACCTGAACCTTTCTGGTCATTTACTTTGGAAGGTAGA	0	0	0	0	0	0	0	0	0	0	0	0	0	0	0	0	0	0	0	0	0	0	0	0	0	0	0	0	0	0	0	0	0	0	0	0	0	0	0	0	0	0	0	0	0	0	0
chr1.1_048745063|RefMatch_0005	chr1.1_048745063	AAGTACTACGAACCACAATGGTATAATACTTGAACCCGAACCTTTCTGGTCATTCATTTTGGAAGGTAGA	0	0	0	0	0	0	0	0	0	0	0	0	0	0	0	0	0	0	0	0	0	0	0	0	0	0	0	0	0	0	0	0	0	0	0	0	0	0	0	0	0	0	0	0	0	0	0
chr1.1_048745063|RefMatch_0006	chr1.1_048745063	AAGTACTACGAACCACAATGGTATAATACTTGAACCTGAACCTTTCTGATCATTCACTTTGGAAGGTAGA	1	0	0	0	0	1	0	0	0	0	0	0	0	0	0	0	0	0	0	0	0	0	0	0	0	0	0	0	0	0	0	1	0	0	0	0	0	0	0	0	0	1	0	0	0	1	0
chr1.1_048745063|RefMatch_0007	chr1.1_048745063	AAGTACTACGAACCACAATGGTATAATACTTGAACCTGAACCTTTCTGGTCATTTACTTTGGAAGGTAGA	0	0	0	0	0	0	0	0	0	0	1	0	0	0	0	0	0	0	0	0	0	0	0	0	0	0	0	0	0	0	0	0	0	0	0	0	0	0	0	1	0	0	0	0	0	0	0
chr1.1_048745063|RefMatch_0008	chr1.1_048745063	AAGTACTACGAACCACAATGGTATAATACTTGAACCTGAACGTTTCTGGTCATTCACTTTGGAAGGTAGA	0	0	0	0	0	0	0	0	0	0	0	0	0	0	0	0	0	0	0	0	0	0	1	0	0	0	0	0	0	0	0	0	0	0	0	0	0	0	0	0	0	0	0	0	0	0	0
chr1.1_048745063|RefMatch_0009	chr1.1_048745063	AAGTACTACGAACCACAATGGTATAATACTTGAACCTCAACCTTTCTAGTCATTTACTTTGGAAGGTAGA	0	0	0	0	0	0	0	0	0	0	0	0	0	0	0	0	0	0	0	0	0	0	0	0	0	0	0	0	0	0	0	0	0	0	0	0	0	0	0	0	0	0	0	0	0	0	0
chr1.1_048745063|RefMatch_0010	chr1.1_048745063	AAGTACTACGAACCACAATGGTATAATACTTGAACCTCAACCTTTCTGGTCATTTACTTTGGAAGGTAGA	0	0	0	0	0	0	0	0	0	0	0	0	0	0	0	0	0	0	0	0	0	0	0	0	0	0	0	0	0	0	0	0	0	0	0	0	0	0	0	0	0	0	0	0	0	0	0
chr1.1_048745063|Ref_0001	chr1.1_048745063	AAGTACTACGAACCACAATGGTATAATACTTGAACCTTAACCTTTCTAGTCATTCACTTTGGAAGGTAGAAAGTGAAAATC	0	0	0	0	0	0	0	0	0	0	0	0	0	0	0	0	0	0	0	0	0	0	0	0	0	0	0	0	0	0	0	0	0	0	0	0	0	0	0	0	0	0	0	0	0	0	0
chr1.1_048967392|Alt_0002	chr1.1_048967392	GAATTTCGCAGCAACGCTGAAATCGGTGAAGCATATCTTATCATGTTAACGTTGTCGTCGTTGTCGAAATAAACTCTATCC	0	0	0	0	0	0	0	0	0	0	0	0	0	0	0	0	0	0	0	0	0	0	0	0	0	0	0	0	0	0	0	0	0	0	0	0	0	0	0	0	0	0	0	0	0	0	0
chr1.1_048967392|RefMatch_0003	chr1.1_048967392	GAATTTCGCAGCAACGCTGAAATCGGTGAAGCATATCGTATCATGTTAATGTTGTCGTCGTTGTCGAAAT	0	0	0	0	0	0	0	0	0	0	0	0	0	0	0	0	0	0	0	0	0	0	0	0	0	0	0	0	0	0	0	0	0	0	0	0	0	0	0	0	0	0	0	0	0	0	0
chr1.1_048967392|Ref_0001	chr1.1_048967392	GAATTTCGCAGCAACGCTGAAATCGGTGAAGCATATCTTATCATGTTAATGTTGTCGTCGTTGTCGAAATAAACTCTATCC	8	10	10	7	17	6	7	8	0	0	1	0	0	0	0	0	9	11	8	5	11	11	8	1	3	0	0	0	1	0	0	1	8	5	9	11	3	7	2	6	0	0	0	0	0	0	0
chr1.1_049209776|AltMatch_0001	chr1.1_049209776	CTTGGTAGATTATGGCTAGATCAGTTCATTCGTTTGTAATAATCGAAATTGAACATGTCAAATTATACCA	0	0	0	0	0	0	0	0	0	0	0	0	0	0	0	0	0	0	0	0	0	0	0	0	0	0	0	0	0	0	0	0	0	0	0	0	0	0	0	0	0	0	0	0	0	0	0
chr1.1_049209776|AltMatch_0002	chr1.1_049209776	CTTGGTAGATTATGGCTAGATCAGTTCATTCGTTTGTGTAATCGATGATTGAACATGTCAAATTATACCA	0	2	0	0	0	0	0	0	48	0	49	38	24	0	0	3	1	0	0	0	0	2	0	0	47	37	62	45	47	0	48	23	0	0	0	0	0	0	0	0	13	29	19	3	12	27	42
chr1.1_049209776|AltMatch_0003	chr1.1_049209776	CTTGGTAGATTATGGCTAGATCAGTTCATTCGTTTGTGTAATTGATGATTGAACATGTCAAATTATACCA	0	0	0	0	0	0	0	0	1	70	0	14	0	45	36	31	0	0	0	0	0	0	0	0	0	0	0	0	0	38	0	7	0	0	0	0	0	0	0	0	0	0	0	16	0	0	0
chr1.1_049209776|Alt_0002	chr1.1_049209776	CTTGGTAGATTATGGCTAGATCAGTTCATTTGTTTGTGTAATCGATGATTGAACATGTCAAATTATACCACATTCTTTGAG	0	0	0	0	0	0	0	0	0	0	1	0	0	0	0	0	0	0	0	0	0	0	0	0	0	0	0	0	0	0	0	0	0	0	0	0	0	0	0	0	0	0	0	0	0	0	0
chr1.1_049209776|Ref_0001	chr1.1_049209776	CTTGGTAGATTATGGCTAGATCTGTTCATTTGTTTGTGTAATCGATGATTGAACATGTCAAATTATACCACATTCTTTGAG	0	0	0	0	0	0	0	0	0	0	0	0	0	0	0	0	0	0	0	0	0	0	0	0	0	0	0	0	0	0	0	0	0	0	0	0	0	0	0	0	0	0	0	0	0	0	0
chr1.1_049674571|Alt_0002	chr1.1_049674571	TCATGTGTTGAATAAGACAGTAAATTTAATATATTTCTCAATTAGTTACATCATTAAGGTATGGCAACCGTCGACATGTTT	0	0	0	0	0	0	0	0	0	0	0	0	0	0	0	0	0	0	0	0	0	0	0	0	0	0	0	0	0	0	0	0	0	0	0	0	0	0	0	0	0	0	0	0	0	0	0
chr1.1_049674571|RefMatch_0001	chr1.1_049674571	TCATGTGTTGAATAAGACAGTAAATTTAATATATTGCTCAATCAGTTACATCATTAAGGTATGGCAACCG	0	0	0	0	0	0	0	0	0	0	0	0	0	0	0	0	0	0	0	0	0	0	0	0	0	0	0	0	0	0	0	0	0	0	0	0	0	0	0	0	0	0	0	0	0	0	0
chr1.1_049674571|RefMatch_0002	chr1.1_049674571	TCATGTGTTGAATAAGACAGTAAATTTAATATATTGCTCAATGAGTTACATCATTAAGGTATGGCAACCG	0	0	0	0	0	0	0	0	0	0	0	0	0	0	0	0	0	0	0	0	0	0	0	0	0	0	0	0	0	0	0	0	0	0	0	0	0	0	0	0	0	0	0	0	0	0	0
chr1.1_049674571|RefMatch_0003	chr1.1_049674571	TCATGTGTTGAATAAGACAGTAAATTTAATATATTGCTCAATTTGTTACATCATTAAGGTATGGCAACCG	0	0	0	0	0	0	0	0	0	0	0	0	0	0	0	0	0	0	0	0	0	0	0	0	0	0	0	0	0	0	0	0	0	0	0	0	0	0	0	0	0	0	0	0	0	0	0
chr1.1_049674571|Ref_0001	chr1.1_049674571	TCATGTGTTGAATAAGACAGTAAATTTAATATATTGCTCAATTAGTTACATCATTAAGGTATGGCAACCGTCGACATGTTT	0	0	0	0	0	0	0	0	0	0	0	0	0	0	0	0	0	0	0	0	0	0	0	0	0	0	0	0	0	0	0	0	0	0	0	0	0	0	0	0	0	0	0	0	0	0	0
chr1.1_049986705|AltMatch_0001	chr1.1_049986705	TGAGTTCATCTTTGCAGTAGCTTATCTTTGATGACATGTCTGGTTTTTCCTATGCTTAATAGAAGGAACT	0	0	0	0	0	0	0	0	0	0	0	0	0	0	0	0	0	0	0	0	0	0	0	0	0	0	0	0	0	0	0	0	0	0	0	0	0	0	0	0	0	0	0	0	0	0	0
chr1.1_049986705|Alt_0002	chr1.1_049986705	TGAGTTCATCTTTGCAGTAGCTTATCTTTGATCACATGTCTGGTTTTTCCTATGCTTAATAGAAGGAACTTCGAGCTGTTA	0	0	0	0	0	0	0	0	0	0	0	0	0	0	0	0	0	0	0	0	0	0	0	0	0	0	0	0	0	0	0	0	0	0	0	0	0	1	0	0	0	2	0	0	0	1	0
chr1.1_049986705|RefMatch_0005	chr1.1_049986705	TGAGTTCATCTTTGCAGTAGCTTATCTTTGATCACATGTCCGGTTCTTCCTATGCTTAATAGAAGGAACT	0	0	0	0	0	0	0	0	0	1	0	0	0	0	0	0	1	0	0	0	0	0	0	0	0	0	0	0	2	1	0	0	0	0	1	0	0	1	0	0	0	0	0	0	0	0	1
chr1.1_049986705|RefMatch_0006	chr1.1_049986705	TGAGTTCATCTTTGCAGTAGCTTATATTTGATCACATGTCTGGTTCTTCCTATGCTTAATAGAAGGAACT	0	0	0	0	0	0	0	0	0	0	0	0	0	0	0	0	0	0	0	0	0	0	0	0	0	0	0	0	0	0	0	0	0	0	0	0	0	0	0	0	0	0	0	0	0	0	0
chr1.1_049986705|RefMatch_0007	chr1.1_049986705	TGAGTTCATCTTTGCAGTAGCTTATCTTTGATCACATGTCCGGTTCTTCCTATGCTTAATATAAGGAACT	0	0	0	0	0	0	0	0	0	0	0	0	0	0	0	0	0	0	0	0	0	0	0	0	0	0	0	0	0	0	0	0	0	0	0	0	0	0	0	0	0	0	0	0	0	0	0
chr1.1_049986705|Ref_0001	chr1.1_049986705	TGAGTTCATCTTTGCAGTAGCTTATCTTTGATCACATGTCTGGTTCTTCCTATGCTTAATAGAAGGAACTTCGAGCTGTTA	823	935	773	810	693	982	783	310	1009	1125	1147	1009	836	896	1126	1124	822	992	861	720	986	863	946	828	1027	1213	1024	1139	1409	1035	959	1131	928	878	726	1003	863	980	649	954	1075	854	924	1128	857	1032	889
chr1.1_050196038|AltMatch_0001	chr1.1_050196038	CAAAAAGAGCATGAACTAATAAGCTGACTTCATCTAGTATTAGTCTATTATATGCATCTTTACTACTTTG	0	0	0	0	0	0	0	0	0	0	0	0	0	0	0	0	0	0	0	0	0	0	0	0	0	0	0	0	0	0	0	0	0	0	0	0	0	0	0	0	0	0	0	0	0	0	0
chr1.1_050196038|Alt_0002	chr1.1_050196038	CAAAAAGAGCATGAACTAATAAGCTGACTTCATCTAGCATTAGTCTATTATATGCATCTTTACTACTTTGCAATACTAATT	0	0	0	0	0	0	0	0	0	0	0	0	0	0	0	0	0	0	0	0	0	0	0	0	0	0	0	0	0	0	0	0	0	0	0	0	0	0	0	0	0	0	0	0	0	0	0
chr1.1_050196038|RefMatch_0001	chr1.1_050196038	CAAAAAGAGCATGAACTAATAAGCTGACTTCATCTAGTATTAGTCTATTAGATGCATCTTTACTACTTTG	0	0	0	0	0	0	0	2	0	0	0	0	0	0	0	0	1	0	0	0	0	0	0	0	0	0	0	0	0	0	0	1	0	0	0	0	0	1	0	0	0	0	0	0	0	0	0
chr1.1_050196038|Ref_0001	chr1.1_050196038	CAAAAAGAGCATGAACTAATAAGCTGACTTCATCTAGCATTAGTCTATTAGATGCATCTTTACTACTTTGCAATACTAATT	0	0	0	0	0	0	0	0	0	0	0	0	0	0	0	0	0	0	0	0	0	0	0	0	0	0	0	0	0	0	0	0	0	0	0	0	0	0	0	0	0	0	0	0	0	0	0
chr1.1_050410075|AltMatch_0001	chr1.1_050410075	GTGTAGGTATGAGCAATTGATGAAAGATTTATGATCCTGCCCTCAATTCCAGTGGCTTTTGCGGATTGTT	0	0	0	0	0	0	0	0	0	0	0	0	0	0	0	0	0	0	0	0	0	0	0	0	0	0	0	0	0	0	0	0	0	0	0	0	0	0	0	0	0	0	0	0	0	0	0
chr1.1_050410075|Alt_0002	chr1.1_050410075	GTGTAGGTATGAGCAATTGATGAAAGATTTATGATTCTGCCCTCAATTCCAGTGGCTTTTGCGGATTGTTTCATTTTCTCA	0	0	0	0	0	0	0	0	8	12	5	11	6	7	6	9	0	0	0	0	0	0	0	0	11	9	5	6	11	5	6	8	0	0	0	0	0	0	0	0	6	4	9	5	6	1	7
chr1.1_050410075|RefMatch_0001	chr1.1_050410075	GTGTAGGTATGAGCAATTGATGAAAGATTTATGATTCTACACTCAATTCCAGTGGCTTTTGCGGATTGTT	0	0	0	0	0	0	0	0	0	0	0	0	0	0	0	0	0	0	0	0	0	0	0	0	0	0	0	0	0	0	0	0	0	0	0	0	0	0	0	0	0	0	0	0	0	0	0
chr1.1_050410075|Ref_0001	chr1.1_050410075	GTGTAGGTATGAGCAATTGATGAAAGATTTATGATTCTACCCTCAATTCCAGTGGCTTTTGCGGATTGTTTCATTTTCTCA	25	44	35	39	31	65	36	17	0	0	0	0	1	0	0	0	43	61	29	65	51	44	49	27	1	0	0	0	0	0	0	1	73	41	27	44	57	49	26	52	0	0	0	0	0	0	0
chr1.1_050445236|Alt_0002	chr1.1_050445236	ATCACATGTTTAAGAGGAAAACCAGCTCTGCCGTGATATAGTTTCCCAGTATTTGAAAGAACAGCATAAGAATTTTCTGAT	0	0	0	0	0	0	0	0	0	0	0	0	0	0	0	0	0	0	0	0	0	0	0	0	0	0	0	0	0	0	0	0	0	0	0	0	0	0	0	0	0	0	0	0	0	0	0
chr1.1_050445236|RefMatch_0001	chr1.1_050445236	ATCACATGTTTAAGAGGAAAACCAGCTCTACCGTGATATAGTTGCCCAGTATTTGAAAGAACAGCATAAG	0	0	0	0	0	0	0	0	0	0	0	0	0	0	0	0	0	0	0	0	0	0	0	0	0	0	0	0	0	0	0	0	0	0	0	0	0	0	0	0	0	0	0	0	0	0	0
chr1.1_050445236|RefMatch_0002	chr1.1_050445236	ATCACATGTTTAAGAGGAAAACCAGCTCTGCCATGATATAGTTGCCCAGTATTTGAAAGAACAGCATAAG	0	0	0	0	0	0	0	0	0	0	0	0	0	0	0	0	0	0	0	0	0	0	0	0	0	0	0	0	0	0	0	0	0	0	0	0	0	0	0	0	0	0	0	0	0	0	0
chr1.1_050445236|Ref_0001	chr1.1_050445236	ATCACATGTTTAAGAGGAAAACCAGCTCTGCCGTGATATAGTTGCCCAGTATTTGAAAGAACAGCATAAGAATTTTCTGAT	8	10	14	9	10	9	4	0	13	13	9	9	11	4	10	5	12	7	5	8	19	11	16	15	8	11	9	11	5	8	19	10	29	13	9	22	6	12	10	16	16	14	7	10	9	14	9
chr1.1_050666099|AltMatch_0003	chr1.1_050666099	CTCTGTATGACGTGCCTACCCAAAAACTTTCATCGTAAAATATCTTTTTCCAAAATGACGTATGAATGGC	136	214	92	162	144	202	107	58	3	1	0	0	0	0	0	0	211	265	138	236	198	208	214	181	2	0	0	0	0	0	0	0	278	221	126	239	138	236	98	250	0	0	1	0	0	0	0
chr1.1_050666099|AltMatch_0004	chr1.1_050666099	CTCTGTATGACGTGCCTACCCAAAAACTTTTATAGCAAAATATCTTTTTCCAAAATGACGTATGAATGGC	0	0	0	0	0	0	0	0	135	108	117	108	111	54	114	119	0	0	0	0	0	0	0	0	113	129	114	130	125	108	149	116	0	0	0	0	0	0	0	0	151	147	142	145	112	153	134
chr1.1_050666099|AltMatch_0005	chr1.1_050666099	CTCTGTATGACGTGCCTACCCAAAAACTTTTATCGTAAAATACCTTTTTCCAAAATGACGTATGAATGGC	0	0	0	0	0	0	0	0	0	0	0	0	0	0	0	0	0	0	0	0	0	0	0	0	0	0	0	0	0	0	0	0	0	0	0	0	0	0	0	0	0	0	0	0	0	0	0
chr1.1_050666099|Alt_0002	chr1.1_050666099	CTCTGTATGACGTGCCTACCCAAAAACTTTTATCGTAAAATATCTTTTTCCAAAATGACGTATGAATGGCATAGGATATGT	0	0	0	0	0	0	0	0	0	0	0	0	0	0	0	0	0	0	0	0	0	0	0	0	0	0	0	0	0	0	0	0	0	0	1	0	0	0	0	0	0	0	0	0	0	0	0
chr1.1_050666099|Ref_0001	chr1.1_050666099	CTCTGTATGACGTGCCTACCCAAAAACTTTTATCGTAAAATGTCTTTTTCCAAAATGACGTATGAATGGCATAGGATATGT	0	0	0	0	0	0	0	0	0	0	0	0	0	0	0	0	0	0	0	0	0	0	0	0	0	0	0	0	0	0	0	0	0	0	0	0	0	0	0	0	0	0	0	0	0	0	0
chr1.1_050888730|Alt_0002	chr1.1_050888730	ACCAAGAGAGCTCTGAATAAAGCTTCTAATATCATTTAAGTTATGAGTTAAACTGGCATCGGGACTATATAGTTAGCAAAT	0	0	0	0	0	0	0	0	0	0	0	0	0	0	0	0	0	0	0	0	0	0	0	0	0	0	0	0	0	0	0	0	0	0	0	0	0	0	0	0	0	0	0	0	0	0	0
chr1.1_050888730|Ref_0001	chr1.1_050888730	ACCAAGAGAGCTCTGAATAAAGCTTCTAATATCATTTAAGTTATGAGTTAAATTGGCATCGGGACTATATAGTTAGCAAAT	0	0	0	0	0	0	0	0	0	0	0	0	0	0	0	0	0	0	0	0	0	0	0	0	0	0	0	0	0	0	0	0	0	0	0	0	0	0	0	0	0	0	0	0	0	0	0
chr1.1_051100476|AltMatch_0001	chr1.1_051100476	GAAAGAGAATAGATACATCCATGCGAGGTTCCTCTAATTCTAGCATTATAATTGAGAGAACTACTACAGC	0	0	0	0	0	0	0	0	0	0	0	0	0	0	0	0	0	0	0	0	0	0	0	0	0	0	0	0	0	0	0	0	0	0	0	0	0	0	0	0	0	0	0	0	0	0	0
chr1.1_051100476|Alt_0002	chr1.1_051100476	GAAAGAGAATAGATACATCCATGCGAGGTTCCTCCAATTCTAGCATTATAATTGAGAGAACTACTACAGCCAGAAATCTTG	0	0	0	0	0	0	0	0	0	0	0	0	0	0	0	0	0	0	0	0	0	0	0	0	0	0	0	0	0	0	0	0	0	0	0	0	0	0	0	0	0	0	0	0	0	0	0
chr1.1_051100476|Ref_0001	chr1.1_051100476	GAAAGAGAATAGATACATCCATGCGAGGTTCCTCCAATTCTAGCATTGTAATTGAGAGAACTACTACAGCCAGAAATCTTG	0	0	0	0	0	0	0	0	0	0	0	0	0	0	0	0	0	0	0	0	0	0	0	0	0	0	0	0	0	0	0	0	0	0	0	0	0	0	0	0	0	0	0	0	1	0	0
chr1.1_051210992|Alt_0002	chr1.1_051210992	AGTTCAGTTAAATCTACAGAAAATTACAGCACTATTGGTCTTCAGAGTTGAATATTACAGCGTTGAGAATTAATGGTATGA	0	0	0	0	0	0	0	0	0	0	0	0	0	0	0	0	0	0	0	0	0	0	0	0	0	0	0	0	0	0	0	0	0	0	0	0	0	0	0	0	0	0	0	0	0	0	0
chr1.1_051210992|RefMatch_0001	chr1.1_051210992	AGTTCAGTTAAATCTACAGAAAATTACAGCATTATTGGTCTTCAGAGCTGAATATTACAGCGTTGAGAAT	0	0	0	0	0	0	0	0	0	0	0	0	0	0	0	0	0	0	0	0	0	0	0	0	0	0	0	0	0	0	0	0	0	0	0	0	0	0	0	0	0	0	0	0	0	0	0
chr1.1_051210992|Ref_0001	chr1.1_051210992	AGTTCAGTTAAATCTACAGAAAATTACAGCATTATTGGTCTTCAGAGTTGAATATTACAGCGTTGAGAATTAATGGTATGA	0	0	0	0	0	0	0	0	0	0	0	0	0	0	0	0	0	0	0	0	0	0	0	0	0	0	0	0	0	0	0	0	0	0	0	0	0	0	0	0	0	0	0	0	0	0	0
chr1.1_051370226|Alt_0002	chr1.1_051370226	GCATTCGTGTAAGCCAGTCTTTGAAGCCATTTGAGTTTTCCACTGTAGCCATACCACAATGGACAATAGCCACTAAAGAAA	0	0	0	0	0	0	0	0	1682	1552	1383	1386	1352	1427	1236	1171	1	1	0	0	0	0	0	0	1286	1264	1392	1193	1372	1050	1320	1331	0	0	0	0	0	0	1	0	1418	1329	1281	1287	1279	1220	1178
chr1.1_051370226|RefMatch_0001	chr1.1_051370226	GCATTCGTGTAAGCCAATCTTTGAAGCAATTTGAGTTTTCCACTGTAGCCATACCACAATGGACAATAGC	0	0	0	0	0	0	0	0	0	0	0	0	0	0	0	0	0	3	0	0	0	0	0	0	0	0	0	0	0	0	0	0	0	0	0	0	0	0	0	0	0	0	0	0	0	0	0
chr1.1_051370226|RefMatch_0002	chr1.1_051370226	GCATTCGTGTAAGCCAATCTTTGAAGCCATTTGAGCTTTCCACTGTAGCCATACCACAATGGACAATAGC	0	0	0	0	0	1	0	0	0	0	0	0	0	0	0	0	0	0	0	0	0	0	0	0	0	0	0	0	0	0	0	0	0	0	0	0	0	0	0	0	0	0	0	0	0	0	0
chr1.1_051370226|RefMatch_0003	chr1.1_051370226	GCATTCGTGTAAGCCAATCTCTGAAGCCATTTGAGTTTTCCACTGTAGCCATACCACAATGGACAATAGC	0	0	0	0	0	0	0	0	0	0	0	0	0	0	0	0	0	0	0	0	0	0	0	0	0	0	0	0	0	0	0	0	0	0	0	0	0	0	0	0	0	0	0	0	0	0	0
chr1.1_051370226|Ref_0001	chr1.1_051370226	GCATTCGTGTAAGCCAATCTTTGAAGCCATTTGAGTTTTCCACTGTAGCCATACCACAATGGACAATAGCCACTAAAGAAA	677	748	893	737	624	678	870	295	0	0	0	0	0	0	0	0	727	644	686	506	863	660	831	663	5	1	0	0	0	0	0	1	721	537	644	594	437	626	728	647	1	0	0	0	1	0	3
chr1.1_051484533|Alt_0002	chr1.1_051484533	TGATTTGGTCTCTGCCCTGAGATGTTTTTGTTCATATTTACTGTAATTATGTGAATCAGGTGGTTGAAGCATTTAAGATAT	149	129	133	134	110	76	122	10	0	0	0	0	0	0	0	0	99	104	147	27	79	91	112	85	0	0	0	0	0	0	0	0	95	95	70	69	56	70	131	52	0	0	0	0	0	0	0
chr1.1_051484533|Ref_0001	chr1.1_051484533	TGATTTGGTCTCTGCCCTGAGATGTTTTTGTTCATATTTACTATAATTATGTGAATCAGGTGGTTGAAGCATTTAAGATAT	0	0	0	0	0	0	0	0	0	0	0	0	0	0	0	0	0	0	0	0	0	0	0	0	0	0	0	0	0	0	0	0	0	0	0	0	0	0	0	0	0	0	0	0	0	0	0
chr1.1_051632256|Alt_0002	chr1.1_051632256	CTGAAGCAGGTACTGAGGTGGACTTGCAAGATATCTTGAATAGGTTTACTTTTGACAGCATCTGCATTATTGTATTTGGAT	0	0	0	0	0	0	0	0	0	0	0	0	0	0	0	0	0	0	0	0	0	0	0	0	0	0	0	0	0	0	0	0	0	0	0	0	0	0	0	0	0	0	0	0	0	0	0
chr1.1_051632256|RefMatch_0001	chr1.1_051632256	CTGAAGCAGGTACTGAGGTGGACTTGCAAGATCTCTCGAATAGGTTCACTTTTGACAGCATCTGCATTAT	0	0	0	0	0	0	0	0	0	0	0	0	0	0	0	0	0	0	0	0	0	0	0	0	0	0	0	0	0	0	0	0	0	0	0	0	0	0	0	0	0	0	0	0	0	0	0
chr1.1_051632256|RefMatch_0004	chr1.1_051632256	CTGAAGCAGGTACTGAGGTGGACTAGCTAGATATCTTGAATAGGTTCGCTTTTGACAGCATCTGCATTAT	0	0	0	0	0	0	0	0	0	0	0	0	0	0	0	0	0	0	0	0	0	0	0	0	0	0	0	0	0	0	0	0	0	0	0	0	0	0	0	0	0	0	0	0	0	0	0
chr1.1_051632256|RefMatch_0005	chr1.1_051632256	CTGAAGCAGGTACTGAGGTGGACTTGCAAGATATCTTGAATAGGTTCACCTTTGACAGCATCTGCATTAT	0	0	0	0	0	0	0	0	0	0	0	0	0	0	0	0	0	0	0	0	0	0	0	0	0	0	0	0	0	0	0	0	0	0	0	0	0	0	0	0	0	0	0	0	0	0	0
chr1.1_051632256|RefMatch_0006	chr1.1_051632256	CTGAAGCAGGTACTGAGGTGGACTTGCAAGATATCTTGAATAGGTTCGCTTTTGACAGCATCTGCATTAT	0	0	0	0	0	0	0	0	61	101	41	43	42	24	56	40	0	0	0	0	0	0	0	0	46	43	66	68	46	42	42	78	0	0	0	0	0	0	0	0	64	53	69	64	37	64	59
chr1.1_051632256|Ref_0001	chr1.1_051632256	CTGAAGCAGGTACTGAGGTGGACTTGCAAGATATCTTGAATAGGTTCACTTTTGACAGCATCTGCATTATTGTATTTGGAT	37	57	44	49	38	47	41	16	0	0	0	0	0	0	0	0	45	70	48	4	0	0	63	0	0	0	0	0	0	0	0	0	77	40	0	49	26	49	39	66	0	0	0	0	0	0	0
chr1.1_051703372|AltMatch_0001	chr1.1_051703372	GGGCCTTAAAGAACCTTTTCTGCTGCGGGTTCTTCAATATCTTATTCGTAAGAAAATGTTTGTAAATCTG	830	924	887	873	689	639	813	113	0	1	0	0	2	0	1	0	954	1023	790	643	728	937	1027	781	4	1	0	0	0	1	1	1	898	760	597	751	606	833	788	802	1	0	0	1	0	1	0
chr1.1_051703372|Alt_0002	chr1.1_051703372	GGGCCTTAAAGAACCTTTTCTGCTGTGGGTTCTTCAATATCTTATTCGTAAGAAAATGTTTGTAAATCTGACGATGATATA	0	1	0	0	1	0	2	0	0	0	0	0	0	0	0	0	0	1	1	1	3	0	4	2	0	0	0	0	0	0	0	0	1	0	2	2	3	0	0	1	3	0	1	1	0	0	0
chr1.1_051703372|RefMatch_0001	chr1.1_051703372	GGGCCTTAAAGAACCTTTTCTGCTGCGGGTTCTTCAATATCTTATTTGTAAGAAAATGTTTGTAAATCTG	0	0	0	0	0	1	0	0	0	798	1	136	0	0	0	0	0	1	0	0	0	0	2	0	0	0	0	0	0	0	0	1	1	0	0	0	2	1	0	0	0	0	0	1	0	0	0
chr1.1_051703372|Ref_0001	chr1.1_051703372	GGGCCTTAAAGAACCTTTTCTGCTGTGGGTTCTTCAATATCTTATTTGTAAGAAAATGTTTGTAAATCTGACGATGATATA	0	0	0	0	0	0	0	0	956	1	862	711	804	292	932	805	0	0	0	0	0	0	0	0	793	743	918	889	1094	666	888	890	0	0	0	0	0	0	0	0	837	889	828	945	700	1029	902
chr1.1_051814520|Alt_0002	chr1.1_051814520	TATCTCCTCCTGTTTAGTTGCATCCATAACATGTGTGCGTATATATGTTCTTTCGGTTGAGTATTTAATAATTATGTATAA	0	0	0	0	0	0	0	0	0	0	0	0	0	0	0	0	0	0	0	0	0	0	0	0	0	0	0	0	0	0	0	0	0	0	0	0	0	0	0	0	0	0	0	0	0	0	0
chr1.1_051814520|RefMatch_0001	chr1.1_051814520	TATCTCCTCCTGTTTAGTTGCATCCATAACATGTGTGCGAATATATGTTCTTTTGGTTGAGTATTTAATA	0	0	0	0	0	0	0	0	2	0	0	0	0	0	0	0	0	0	0	0	0	0	0	0	0	0	0	0	0	0	0	0	0	0	0	0	0	0	0	0	0	0	0	0	0	0	0
chr1.1_051814520|RefMatch_0002	chr1.1_051814520	TATCTCCTCCTGTTTAGTTGCATCCATAACATGTGTGGGAATATATGTTCTTTTGGTTGAGTATTTAATA	0	0	0	0	0	0	0	0	0	0	0	0	0	0	0	0	0	0	0	0	0	0	0	0	0	0	0	0	0	0	0	0	0	0	0	0	0	0	0	0	0	0	0	0	0	0	0
chr1.1_051814520|RefMatch_0003	chr1.1_051814520	TATCTCCTCCTGTTTAGTTGCATCCATAACATGTGTGCGAATATATGTTCTTTTGATTGAGTATTTAATA	216	262	174	206	184	216	172	100	1	0	0	0	0	0	0	0	290	328	198	380	311	262	314	277	3	0	0	0	0	0	0	0	342	207	172	317	238	306	160	363	0	0	0	1	1	1	0
chr1.1_051814520|RefMatch_0004	chr1.1_051814520	TATCTCCTCCTGTTTAGTTGCATCCATAACATGTGTGCGAATATATGTTCTTTTGGTTGTGTATTTAATA	0	0	0	0	0	0	0	0	0	0	0	0	0	0	0	0	0	0	0	0	0	0	0	0	0	0	0	0	0	0	0	0	0	0	0	0	0	0	0	0	0	0	0	0	0	0	0
chr1.1_051814520|Ref_0001	chr1.1_051814520	TATCTCCTCCTGTTTAGTTGCATCCATAACATGTGTGCGTATATATGTTCTTTTGGTTGAGTATTTAATAATTATGTATAA	0	0	0	1	0	0	0	0	0	0	0	0	0	0	0	0	0	0	0	0	0	0	0	0	0	0	0	0	0	0	0	0	0	0	0	0	0	0	0	0	0	0	0	0	0	0	0
chr1.1_051972182|AltMatch_0001	chr1.1_051972182	GTATTTACACCGTGCAGTTTTCAGCCGCAAGTAAACCATTTGTTTGGTTTCTGCAATCTACTTCCACAGC	0	0	0	0	0	0	0	0	0	0	0	0	0	0	0	0	0	0	0	0	0	0	0	0	0	0	0	0	0	0	0	0	0	0	0	0	0	0	0	0	0	0	0	0	0	0	0
chr1.1_051972182|Alt_0002	chr1.1_051972182	GTATTTACACCGTGCAGTTTTCAGCCGCATTTAAACCATTTGTTTGGTTTCTGCAATCTACTTCCACAGCATTAAATAACA	0	0	0	0	0	0	0	0	0	0	0	0	0	0	0	0	0	0	0	0	0	0	0	0	0	0	0	0	0	0	0	0	0	0	0	0	0	0	0	0	0	0	0	0	0	0	0
chr1.1_051972182|RefMatch_0001	chr1.1_051972182	GTATTTACACCGTGCAGTTTTCTGCTGCATTTAAACCATTTGTTTGGTTTCTGCAATCTACTTCCACAGC	0	0	0	0	0	0	0	0	0	0	0	0	0	0	0	0	0	0	0	0	0	0	0	0	0	0	0	0	0	0	0	0	0	0	0	0	0	0	0	0	0	0	0	0	0	0	0
chr1.1_051972182|RefMatch_0002	chr1.1_051972182	GTATTTACACCGTGCAGTTTTCTGCCGCATTTAAACCATCTGTTTGGTTTCTGCAATCTACTTCCACAGC	165	148	173	201	136	151	182	48	0	2	0	0	1	0	0	0	221	163	187	169	200	176	185	175	0	1	0	0	1	0	0	0	161	136	136	162	109	174	184	191	0	1	0	0	0	0	0
chr1.1_051972182|RefMatch_0003	chr1.1_051972182	GTATTTACACCGTGCAGTTTTCTGTCGCATTTAAACCATCTGTTTGGTTTCTGCAATCTACTTCCACAGC	0	0	0	0	0	0	1	0	0	0	0	0	0	0	0	0	0	0	0	0	0	0	0	0	0	0	0	0	0	0	0	0	0	0	0	0	0	3	0	0	0	0	0	0	0	0	0
chr1.1_051972182|Ref_0001	chr1.1_051972182	GTATTTACACCGTGCAGTTTTCTGCCGCATTTAAACCATTTGTTTGGTTTCTGCAATCTACTTCCACAGCATTAAATAACA	0	0	0	0	0	0	0	0	0	0	0	0	0	0	0	0	0	0	0	0	0	0	0	0	0	0	0	0	0	0	0	0	0	0	0	0	0	1	0	0	0	0	0	0	0	0	0
chr1.1_052161558|AltMatch_0001	chr1.1_052161558	CTAGTTGAGTCTCTTATTTCGGCCGCAAATTTTCCCCATGGTCTTCTCCTAACTCCTCTATATGGCCTCT	0	0	0	0	0	0	0	0	0	0	0	0	0	0	0	0	0	0	0	0	0	0	0	0	0	0	0	0	0	0	0	0	0	0	0	0	0	0	0	0	0	0	0	0	0	0	0
chr1.1_052161558|AltMatch_0002	chr1.1_052161558	CTAGTTGAGTCTCTTATTTCGGCCGCGAATTTTCCCCAAGGTCTTCTCCTAACTCCTCTATATGGCCTCT	0	0	0	0	0	0	0	0	0	0	0	0	0	0	0	0	0	0	0	0	0	0	0	0	0	0	0	0	0	0	0	0	0	0	0	0	0	0	0	0	0	0	0	0	0	0	0
chr1.1_052161558|Alt_0002	chr1.1_052161558	CTAGTTGAGTCTCTTATTTCGGCCGCGAATTTTCCCCATGGTCTTCTCCTAACTCCTCTATATGGCCTCTTAGGTGATGAT	0	0	0	0	0	0	0	0	0	0	0	0	0	0	0	0	0	0	0	0	0	0	0	0	0	0	0	0	0	0	0	0	0	0	0	0	0	0	0	0	0	0	0	0	0	0	0
chr1.1_052161558|RefMatch_0001	chr1.1_052161558	CTAGTTGAGTCTCTTATTTCGGCCGCAAATTTTCCCCATGGTCTTCTTCTAACTCCTCTATATGGCCTCT	0	0	0	0	0	0	0	0	0	0	0	0	0	0	0	0	0	0	0	0	0	0	0	0	0	0	0	0	0	0	0	0	0	0	0	0	0	0	0	0	0	0	0	0	0	0	0
chr1.1_052161558|RefMatch_0002	chr1.1_052161558	CTAGTTGAGTCTCTTATTTCGGCCGCGAATTTTCCCCATGGTCTTCTTCTGACTCCTCTATATGGCCTCT	0	0	0	0	0	0	0	0	0	0	0	0	0	0	0	0	0	0	0	0	0	0	0	0	0	0	0	0	0	0	0	0	0	0	0	0	0	0	0	0	0	0	0	0	0	0	0
chr1.1_052161558|Ref_0001	chr1.1_052161558	CTAGTTGAGTCTCTTATTTCGGCCGCGAATTTTCCCCATGGTCTTCTTCTAACTCCTCTATATGGCCTCTTAGGTGATGAT	0	0	0	0	0	1	0	0	0	0	0	0	0	0	0	0	1	0	0	0	0	0	0	0	0	0	0	0	0	0	0	0	0	0	0	0	0	0	0	0	0	0	0	0	0	0	0
chr1.1_052249466|Alt_0002	chr1.1_052249466	TAAACTTATATGTATCCTTTTTGAGCATGCATTTCATGTGAATATTTCTCCTAAATATAATTTTTAAGGGATTGTTAAATT	0	0	0	0	0	0	0	0	0	0	0	0	0	0	0	0	0	0	0	0	0	0	0	0	0	0	0	0	0	0	0	0	0	0	0	0	0	0	0	0	0	0	0	0	0	0	0
chr1.1_052249466|Ref_0001	chr1.1_052249466	TAAACTTATATGTATCCTTTTTGAGCATGCATTTCATGTGAATATTTCTCCTCAATATAATTTTTAAGGGATTGTTAAATT	0	0	0	0	0	0	0	0	0	0	0	0	0	0	0	0	0	0	0	0	0	0	0	0	0	0	0	0	0	0	0	0	0	0	0	0	0	0	0	0	0	0	0	0	0	0	0
chr1.1_052470363|AltMatch_0002	chr1.1_052470363	CATGCAGATACAATTGAAGCATGTCAGAATCTTTCAAAGGCATATGGTGACATTGGAAGGTATGGATTGT	0	0	0	0	0	0	0	0	0	0	0	0	0	0	0	0	0	0	0	0	0	0	0	0	0	0	0	0	0	0	0	0	0	0	0	0	0	0	0	0	0	0	0	0	0	0	0
chr1.1_052470363|Alt_0002	chr1.1_052470363	CATGCAGATACAATTGAAGCATGTCAGAATCTTTCAAAGGCATATGGTGATATTGGAAGGTATGGATTGTTTTATTGCTTT	0	0	0	0	2	0	0	0	1	0	0	0	0	0	1	0	0	0	0	0	0	0	0	0	0	0	0	0	0	0	0	0	0	0	0	0	0	0	0	0	0	0	1	0	0	0	0
chr1.1_052470363|RefMatch_0002	chr1.1_052470363	CATGCAGATACAATTGAAGCATGTCAGAATCTTTCGAAGGCTTATGGTGATATTGGAGGGTATGGATTGT	1	0	0	0	0	0	0	0	0	0	0	0	0	0	0	0	0	0	0	0	0	0	0	0	0	0	0	0	0	0	0	0	0	0	0	0	0	0	0	0	0	0	0	0	0	0	0
chr1.1_052470363|RefMatch_0003	chr1.1_052470363	CATGCAGATACAATTGAAGCATGTCAGAATCTTTCAAAGGTTTATGGTGATATTGGAAGGTATGGATTGT	0	0	0	0	0	0	0	0	0	0	0	0	0	0	0	0	0	0	0	0	0	0	0	0	0	0	0	0	0	0	0	0	0	0	0	0	0	0	0	0	0	0	0	0	0	0	0
chr1.1_052470363|Ref_0001	chr1.1_052470363	CATGCAGATACAATTGAAGCATGTCAGAATCTTTCAAAGGCTTATGGTGATATTGGAAGGTATGGATTGTTTTATTGCTTT	630	751	582	726	610	665	719	376	979	851	824	878	939	559	816	806	836	880	687	639	823	828	826	834	848	805	965	936	876	900	1020	903	872	686	618	778	498	796	609	833	980	871	1057	903	822	1077	936
chr1.1_052738087|Alt_0002	chr1.1_052738087	ACAAATACTATAGGGATCAAATTCTATAATCTATAGTTATGATCGTATTATTTCTACATGCATGCTTACTAATATTGAATT	0	0	0	0	0	0	0	0	0	0	0	0	0	0	0	0	0	0	0	0	0	0	0	0	0	0	0	0	0	0	0	0	0	0	0	0	0	0	0	0	0	0	0	0	0	0	0
chr1.1_052738087|RefMatch_0001	chr1.1_052738087	ACAAATACTATAGGGATCAAATTCTATAATCTACAGTTATGATTGTATTATTTCTAGATGCATGCTTACT	0	0	0	0	0	0	0	0	0	0	0	0	0	0	0	0	0	0	0	0	0	0	0	0	0	0	0	0	0	0	0	0	0	0	0	0	0	0	0	0	0	0	0	0	0	0	0
chr1.1_052738087|Ref_0001	chr1.1_052738087	ACAAATACTATAGGGATCAAATTCTATAATCTATAGTTATGATTGTATTATTTCTACATGCATGCTTACTAATATTGAATT	0	0	0	0	0	0	0	0	0	0	0	0	0	0	0	0	0	0	0	0	0	0	0	0	0	0	0	0	0	0	0	0	0	0	0	0	0	0	0	0	0	0	0	0	0	0	0
chr1.1_052910315|AltMatch_0001	chr1.1_052910315	CAGAGGTAGGCAAGTCAAAGCATGATATTTTCTATTGGCTATTCCATGAATTGTATAAATTTCTTGGG	0	0	0	0	0	0	0	0	0	0	0	0	0	0	0	0	0	0	0	0	0	0	0	0	0	0	0	0	0	0	0	0	0	0	0	0	0	0	0	0	0	0	0	0	0	0	0
chr1.1_052910315|AltMatch_0002	chr1.1_052910315	CAGAGGTAGGCAAGTCAAAGCATGATATTTTCGATTGGCTATTCTTTATGAATTGTATAAATTTCTTGGG	0	0	0	0	0	0	0	0	461	526	455	497	451	244	463	516	0	0	0	0	0	0	0	0	390	486	494	518	544	371	449	596	0	0	0	0	0	0	0	0	435	328	472	470	357	466	367
chr1.1_052910315|AltMatch_0003	chr1.1_052910315	CAGAGGTAGGCAAGTCAAAGCATGATATTTTCTATCGGCTATTCCATGAATTGTATAAATTTCTTGGG	0	0	0	0	0	0	0	0	0	0	0	0	0	0	0	0	0	0	0	0	0	0	0	0	0	0	0	0	0	0	0	0	0	0	0	0	0	0	0	0	0	0	0	0	0	0	0
chr1.1_052910315|AltMatch_0004	chr1.1_052910315	CAGAGGTAGGCAAGTCAAAGCATGATATTTTCTATTGGCCATTCTTCATGAATTGTATAAATTTCTTGGG	0	0	0	0	0	0	0	0	0	0	0	0	0	0	0	0	0	0	0	0	0	0	0	0	0	0	1	2	0	0	0	0	0	0	0	0	0	0	0	1	0	0	0	0	0	0	0
chr1.1_052910315|AltMatch_0005	chr1.1_052910315	CAGAGGTAGGCAAGTCAAAGCATGATATTTTCTATTGGCTATTCTGCATGAATTGTATAAATTTCTTGGG	0	0	0	0	0	0	0	0	0	0	0	0	0	0	0	0	0	0	0	0	0	1	0	0	0	0	0	0	0	0	0	0	0	0	0	0	0	0	0	0	0	0	0	0	0	0	0
chr1.1_052910315|Alt_0002	chr1.1_052910315	CAGAGGTAGGCAAGTCAAAGCATGATATTTTCTATTGGCTATTCTTCATGAATTGTATAAATTTCTTGGGAGCATTCTGAA	9	14	5	15	16	23	12	5	429	444	354	424	356	189	419	453	13	19	9	14	14	13	20	20	292	434	417	446	398	304	408	493	19	10	11	14	19	17	10	33	427	273	464	452	254	343	314
chr1.1_052910315|Ref_0001	chr1.1_052910315	CAGAGGTAGGCAAGTCAAAGCATAATATTTTCTATTGGCTATTCTTCATGAATTGTATAAATTTCTTGGGAGCATTCTGAA	0	0	0	0	0	0	0	0	0	0	0	0	0	0	0	0	0	0	0	0	0	0	0	0	0	0	0	0	0	0	0	0	0	0	0	0	0	0	0	0	0	0	0	1	0	0	0
chr1.1_053016387|AltMatch_0001	chr1.1_053016387	GGGGAGAAAAAACACACCCAAGTTGATTTTGGCTTCGCTTGCATATTGGAGAGATTTTTAGGAGAATGGGTTTTGAAAATT	0	0	0	0	0	0	0	0	0	0	0	0	0	0	0	0	0	0	0	0	0	0	0	0	0	0	0	0	0	0	0	0	0	0	0	0	0	0	0	0	0	0	0	0	0	0	0
chr1.1_053016387|AltMatch_0002	chr1.1_053016387	GGGGAGAAAAAACACACCCAAGTTGATTTTGGCTTTGCTTGAATATTGGAGAGATTATAAGGAGAACGAG	0	0	0	0	0	0	0	0	0	0	0	0	0	0	0	0	0	0	0	0	0	0	0	0	0	0	0	0	0	0	0	0	0	0	0	0	0	0	0	0	0	0	0	0	0	0	0
chr1.1_053016387|Alt_0002	chr1.1_053016387	GGGGAGAAAAAACACACCCAAGTTGATTTTGGCTTTGCTTGAATATTGGGGAGATTATAAGGAGAACGAGTTTTGAAAATT	0	0	0	0	0	0	0	0	0	0	0	0	0	0	0	0	0	0	0	0	0	0	0	0	0	0	0	0	0	0	0	0	0	0	0	0	0	0	0	0	0	0	0	0	0	0	0
chr1.1_053016387|Ref_0001	chr1.1_053016387	GGGGAGAAAAAACACACCCAAGTTGATTTTAGCTTTGCTTGAATATTGGGGAGATTATAAGGAGAACGAGTTTTGAAAATT	0	0	0	0	0	0	0	0	0	0	0	0	0	0	0	0	0	0	0	0	0	0	0	0	0	0	0	0	0	0	0	0	0	0	0	0	0	0	0	0	0	0	0	0	0	0	0
chr1.1_053207743|AltMatch_0001	chr1.1_053207743	CTCCAGTATCCTTGTGCTTAAAATCAGGAGCTTTGGGGTTCCTCTGTAAAGTTACCAGAAATGTTTGTGA	0	1	2	1	0	0	0	0	1078	1023	816	1006	1037	595	945	936	0	0	1	1	0	0	1	0	797	871	1056	1028	971	801	966	1024	0	0	0	0	0	0	0	2	1016	921	1044	870	834	955	897
chr1.1_053207743|Alt_0002	chr1.1_053207743	CTCCAGTATCCTTGTGCTTAAAATCAGGAGCTTTGGGGTTCCTCTGTGAAGTTACCAGAAATGTTTGTGAAGACGCATTAC	0	0	0	0	0	0	0	0	0	0	0	0	0	0	0	0	0	0	0	0	0	0	0	0	0	0	0	0	0	0	0	0	0	0	0	0	0	0	0	0	0	0	0	0	0	0	0
chr1.1_053207743|RefMatch_0001	chr1.1_053207743	CTCCAGTATCCTTGTGCTTAAAATCAGGAGCTTTGGGGTTCCTCTGCAAAGTTACCAGAAATGTTTGTGA	838	771	884	891	706	735	822	286	0	1	1	1	1	0	1	0	917	869	907	668	1028	815	929	835	6	1	1	0	0	0	0	0	900	698	796	955	599	968	857	832	0	0	1	1	3	2	0
chr1.1_053207743|RefMatch_0002	chr1.1_053207743	CTCCAGTATCCTTGTGCTTAAAATCAGGAGCTTTCGGGTTCCTCTGCAAAGTTACCAGAAATGTTTGTGA	0	0	0	0	0	0	0	0	0	0	0	0	0	0	0	0	0	0	0	0	0	0	0	0	0	0	0	0	0	0	0	0	0	0	0	0	0	0	0	0	0	0	0	0	0	0	0
chr1.1_053207743|RefMatch_0003	chr1.1_053207743	CTCCAGTATCCTTGTGCTTAAAATCAGGAGCTTTGGGGTTCCTCTGCAAAGTAACCATAAATGTTTGTGA	0	0	0	0	0	0	0	0	0	0	0	0	0	0	0	0	0	0	0	0	0	0	0	0	0	0	0	0	0	0	0	0	0	0	0	0	0	0	0	0	0	0	0	0	0	0	0
chr1.1_053207743|RefMatch_0004	chr1.1_053207743	CTCCAGTATCCTTGTGCTTAAAATCAGGAGCTTTGGGGTTCCTCTGCAAAGTTACCAGAAATGTTTGTGTTTGTGA	0	0	0	0	0	0	0	0	0	0	0	0	0	0	0	0	0	0	0	0	0	0	0	0	0	0	0	0	0	0	0	0	0	0	0	0	0	0	0	0	0	0	0	0	0	0	0
chr1.1_053207743|RefMatch_0005	chr1.1_053207743	CTCCAGTATCCTTGTGCTTAAAATCAGGAGCTTTGGGGTTCCTCTGCAAAGTTATCAGAAATGTTTGTGA	0	1	0	0	0	1	0	0	0	0	0	0	0	0	0	0	0	0	1	1	1	1	0	0	0	0	0	0	0	0	0	0	0	0	0	0	0	0	0	1	0	0	0	0	0	0	0
chr1.1_053207743|Ref_0001	chr1.1_053207743	CTCCAGTATCCTTGTGCTTAAAATCAGGAGCTTTGGGGTTCCTCTGCGAAGTTACCAGAAATGTTTGTGAAGACGCATTAC	1	0	0	0	0	0	0	0	0	0	0	0	0	0	0	0	0	0	0	0	0	0	0	0	0	0	0	0	0	0	0	0	0	0	0	0	0	0	0	0	0	0	0	0	0	0	0
chr1.1_053252858|Alt_0002	chr1.1_053252858	AGAGAATAACAAACCCCATTGCATGTGTGGCAGTATGTTTGACTGTAACTTTAAAGCATGCATTGTCTATAACTTTTGGTT	0	0	0	0	0	0	0	0	0	0	0	0	0	0	0	0	0	0	0	0	0	0	0	0	0	0	0	0	0	0	0	0	0	0	0	0	0	0	0	0	0	0	0	0	0	0	0
chr1.1_053252858|Ref_0001	chr1.1_053252858	AGAGAATAACAAACCCCATTGCATGTGTGGCTGTATGTTTGACTGTAACTTTAAAGCATGCATTGTCTATAACTTTTGGTT	0	0	0	1	0	0	0	0	0	0	0	0	0	0	0	0	0	1	1	1	0	0	2	0	0	0	0	0	0	0	0	0	0	0	1	2	0	2	2	0	0	0	0	0	0	0	0
chr1.1_053507789|Alt_0002	chr1.1_053507789	GAAAGAAACCTATAAAACCAAAATGCTTCTTTTTTGTGTTGTATAAACCTGGGTTGTGAACTTGGTCTTGAAGATGATACA	0	0	1	1	0	0	0	1	0	0	0	0	0	0	0	0	0	0	0	0	0	1	1	0	0	0	0	2	0	0	0	0	0	0	1	0	0	0	0	0	0	0	0	0	0	0	0
chr1.1_053507789|RefMatch_0002	chr1.1_053507789	GAAAGAAACCTATAAAACCAAAATGCCTCTTTTTTGTGTTGTATAAACCTAGGTTGTGAACTTGGTCTTG	0	0	1	0	0	0	0	0	0	1	0	0	0	0	0	0	0	0	0	1	4	0	0	1	0	0	0	0	0	1	0	0	0	0	1	0	0	1	0	1	0	0	0	0	0	1	0
chr1.1_053507789|RefMatch_0003	chr1.1_053507789	GAAAGAAACCTATAAAACCAAAATGCTTCCTTTTTGTGTTGTATAAACCTAGGTTGTGAACTTGGTCTTG	0	0	0	0	0	0	0	0	0	0	0	0	0	0	0	0	0	0	0	0	0	0	0	0	0	0	0	0	0	0	0	0	0	0	0	0	0	0	0	0	0	0	0	0	0	0	0
chr1.1_053507789|Ref_0001	chr1.1_053507789	GAAAGAAACCTATAAAACCAAAATGCTTCTTTTTTGTGTTGTATAAACCTAGGTTGTGAACTTGGTCTTGAAGATGATACA	858	954	870	972	776	887	760	202	1229	1032	879	1043	1020	478	1019	1131	894	1144	843	876	881	965	1009	886	844	914	1088	1147	1393	924	1359	1252	997	800	653	877	899	1032	698	1061	1081	988	1189	1087	1070	1217	998
chr1.1_053727670|Alt_0002	chr1.1_053727670	GTGGTTCTTTAACAGGAACAGATAGTCCACCCATTTCTCCTTCTGATGAGTTTGACGATGTAGTTAAGGTATCTCTCTGTT	0	0	0	0	0	0	0	0	0	0	0	0	0	0	0	0	0	0	0	0	0	0	0	0	0	0	0	0	0	0	0	0	1	0	0	1	0	0	0	0	0	0	1	0	0	0	0
chr1.1_053727670|RefMatch_0002	chr1.1_053727670	GTGGTTCTTTAACAGGAACAGATAGTCCGCCAATTTCTCCTTCTGATGAGTTTGACGATGTAGTTAAGGT	0	1	0	0	0	0	0	0	0	0	0	0	0	0	0	0	1	0	0	0	0	0	0	0	0	0	0	0	0	0	0	0	1	0	0	0	0	0	0	0	0	0	0	0	0	2	0
chr1.1_053727670|RefMatch_0003	chr1.1_053727670	GTGGTTCTTTAACAGGAACAGATAGTCCACCAATTTCTCCTTCTGATGAATTTGACGATGTAGTTAAGGT	0	0	0	0	0	0	0	0	0	0	0	0	0	0	0	0	0	0	0	0	0	0	0	0	0	0	0	0	0	0	0	0	0	0	0	0	0	0	0	0	0	0	0	0	0	0	0
chr1.1_053727670|RefMatch_0004	chr1.1_053727670	GTGGTTCTTTAACAGGAACAGATAGTCCACCAATTTCTCCTTCTGATGAATTTGACGATGTTGTTAAGGT	0	0	0	0	0	0	0	0	0	0	0	0	0	0	0	0	0	0	0	0	0	0	0	0	0	0	0	0	0	0	0	0	0	0	0	0	0	0	0	0	0	0	0	0	0	0	0
chr1.1_053727670|RefMatch_0005	chr1.1_053727670	GTGGTTCTTTAACAGGAACAGATAGTCCACCAATTTCTCCTTCTGATGAGTTTTACGATGTAGTTAAGGT	0	0	0	0	0	0	0	0	0	0	0	0	0	0	0	0	0	0	0	0	0	0	0	0	0	0	0	0	0	0	0	0	0	0	0	0	0	0	0	0	0	0	0	0	0	0	0
chr1.1_053727670|Ref_0001	chr1.1_053727670	GTGGTTCTTTAACAGGAACAGATAGTCCACCAATTTCTCCTTCTGATGAGTTTGACGATGTAGTTAAGGTATCTCTCTGTT	872	912	1021	1054	858	863	944	493	1282	1177	969	1101	1229	822	1018	1164	1075	994	957	948	1020	962	1060	1076	960	1115	1202	1130	1076	1116	1335	1312	1035	746	797	977	761	1016	968	1136	1218	1106	1152	1085	1095	1251	1109
chr1.1_053888429|AltMatch_0001	chr1.1_053888429	AGGTACCCTCATAATGTCACCAGCTTCAAGGTTAAATCTCTCAGTCTTATCTTCCATCACCAACCCAATT	0	0	0	0	0	0	0	0	0	0	0	0	0	0	0	0	0	0	0	0	0	0	0	0	0	0	0	0	0	0	0	0	0	0	0	0	0	0	0	0	0	0	0	0	0	0	0
chr1.1_053888429|AltMatch_0002	chr1.1_053888429	AGGTACCCTCATAATGTCACCAGCTTCAAGGTTAAATCTCTCTGTCTTATCTTCCATCACCAACCCAATT	0	0	0	0	0	0	0	0	0	0	0	0	0	0	0	0	0	0	0	0	0	0	0	0	0	0	0	0	0	0	0	0	0	0	0	0	0	0	0	0	0	0	0	0	0	0	0
chr1.1_053888429|AltMatch_0003	chr1.1_053888429	AGGTACCCTCATAATGTCACCAGCTTCAAGGTTGAATCTCTCTGTCTTATCTTCCATCACCAACCCAATT	18	13	14	27	11	13	12	2	0	0	0	0	0	0	0	0	18	13	23	3	12	21	9	9	0	0	0	0	0	0	0	0	14	4	16	7	10	9	10	10	0	0	0	0	0	0	0
chr1.1_053888429|AltMatch_0004	chr1.1_053888429	AGGTACCCTCATAATGTCACCAGCTTCAAGGTTAAATCTCTCTGTCTTATCTTCCATAACCAACCCAATT	0	0	0	0	0	0	0	0	0	0	0	0	0	0	0	0	0	0	0	0	0	0	0	0	0	0	0	0	0	0	0	0	0	0	0	0	0	0	0	0	0	0	0	0	0	0	0
chr1.1_053888429|Alt_0002	chr1.1_053888429	AGGTACCCTCATAATGTCACCAGCTTCAAGGTTAAATCTCTCGGTCTTATCTTCCATCACCAACCCAATTATTCCTCTTCC	0	0	0	0	0	0	0	0	0	0	0	0	0	0	0	0	0	0	0	0	0	0	0	0	0	0	0	0	0	0	0	0	0	0	0	0	0	0	0	0	0	0	0	0	0	0	0
chr1.1_053888429|RefMatch_0001	chr1.1_053888429	AGGTACCCTCATAATGTCACCAGCTTCAAGGTTGAATCTCTCGGTTTTATCTTCCATCACCAACCCAATT	0	0	0	0	0	0	0	0	1044	830	683	737	771	573	635	653	0	0	0	0	0	0	0	0	657	655	884	636	813	583	792	840	0	0	0	0	0	0	0	0	886	764	816	654	569	724	641
chr1.1_053888429|RefMatch_0002	chr1.1_053888429	AGGTACCCTCATAATGTCACCAGCTTCAAGGTTGAATCTCTCTGTTTTATCTTCCATAACCAACCCAATT	0	0	0	0	0	0	0	0	0	0	0	0	0	0	0	0	0	0	0	0	0	0	0	0	0	0	0	0	0	0	0	0	0	0	0	0	0	0	0	0	0	0	0	0	0	0	0
chr1.1_053888429|RefMatch_0003	chr1.1_053888429	AGGTACCCTCATAATGTCACCAGCTTCAAGGTTGAATCTCTCTGTTTTATCTTCCATCACCAACCCAATT	0	0	0	0	0	0	0	0	0	0	1	0	0	0	0	0	0	0	0	0	0	0	0	0	1	0	0	0	0	0	0	0	0	0	0	0	0	0	0	0	0	0	0	0	0	0	0
chr1.1_053888429|Ref_0001	chr1.1_053888429	AGGTACCCTCATAATGTCACCAGCTTCAAGGTTAAATCTCTCGGTTTTATCTTCCATCACCAACCCAATTATTCCTCTTCC	0	0	0	0	0	0	0	0	0	0	0	0	0	0	0	0	0	0	0	0	0	0	0	0	0	0	1	0	0	0	0	0	0	0	0	0	0	0	0	0	0	0	0	0	0	0	0
chr1.1_054011025|Alt_0002	chr1.1_054011025	GGATCCAGTGGTAGCTAATGATTAGACGGTAATAAGAAATCTGGATTGGTCAACTCCACATGAAACAGAAATCTATCTAAA	0	0	0	0	0	0	0	0	0	0	0	0	0	0	0	0	0	0	0	0	0	0	0	0	0	0	0	0	0	0	0	0	0	0	0	0	0	0	0	0	0	0	0	0	0	0	0
chr1.1_054011025|Ref_0001	chr1.1_054011025	GGATCCAGTGGTAGCTAATGATTAGACGGTAATAAGAAATCTGGATTGCTCAACTCCACATGAAACAGAAATCTATCTAAA	0	0	0	0	0	0	0	0	0	0	0	0	0	0	0	0	0	0	0	0	0	0	0	0	0	0	0	0	0	0	0	0	0	0	0	0	0	0	0	0	0	0	0	0	0	0	0
chr1.1_054336339|Alt_0002	chr1.1_054336339	GTCAAGAGGTATGATCTATTTTCTTTCTTTCCATCCGCTCGAATTGCTCACTGTATGTAATTGGTTGATGCTAAGTTATTG	0	0	0	0	0	0	0	0	0	0	0	0	0	0	0	0	0	0	0	0	0	0	0	0	0	0	0	0	0	0	0	0	0	0	0	0	0	0	0	0	0	0	0	0	0	0	0
chr1.1_054336339|RefMatch_0001	chr1.1_054336339	GTCAAGAGGTATGATCTATTTTTTTTTTCTTCATCCGCTCAAATTGCTCACTGTATGTAATTGGTTGATG	0	0	0	0	0	0	0	0	0	0	0	0	0	0	0	0	0	0	0	0	0	0	0	0	0	0	0	0	0	0	0	0	0	0	0	0	0	0	0	0	0	0	0	0	0	0	0
chr1.1_054336339|Ref_0001	chr1.1_054336339	GTCAAGAGGTATGATCTATTTTTTTTCTTTCCATCCGCTCGAATTGCTCACTGTATGTAATTGGTTGATGCTAAGTTATTG	0	0	0	0	0	0	0	0	0	0	0	0	0	0	0	0	0	0	0	0	0	0	0	0	0	0	0	0	0	0	0	0	0	0	0	0	0	0	0	0	0	0	0	0	0	0	0
chr1.1_054507030|Alt_0002	chr1.1_054507030	GATGTCTAAGATATTGCCTTAAGGTTAGCATTTAGAATGATTTCTGGTGATCTATGATGCTAGAGAGGTGCTGTTAAAGCC	0	0	0	0	0	0	0	0	0	0	0	0	0	0	0	0	0	0	0	0	0	0	0	0	0	0	0	0	0	0	0	0	0	0	0	0	0	0	0	0	0	0	0	0	0	0	0
chr1.1_054507030|Ref_0001	chr1.1_054507030	GATGTCTAAGATATTGCCTTAAGGTTAGCATTCAGAATGATTTCTGGTGATCTATGATGCTAGAGAGGTGCTGTTAAAGCC	0	0	0	0	0	0	0	0	0	0	0	0	0	0	0	0	0	0	0	0	0	0	0	0	0	0	0	0	0	0	0	0	0	0	0	0	0	0	0	0	0	0	0	0	0	0	0
chr1.1_054605569|Alt_0002	chr1.1_054605569	AGTTGGATGTATTAGTATTCGCTCATAATTTTTTTTTGGATGTATTCAAGAGTTTTACACCTAATTTCATTTTTGACTTGT	0	0	0	0	0	0	0	0	0	0	0	0	0	0	0	0	0	0	0	0	0	0	0	0	0	0	0	0	0	0	0	0	0	0	0	0	0	0	0	0	0	0	0	0	0	0	0
chr1.1_054605569|RefMatch_0001	chr1.1_054605569	AGTTGGATGTATTAGTATTCGCTCATAATTTTTTTTTGGATGTATTCGATAGTTTTACACCTAATTTCAT	0	0	0	0	0	0	0	0	0	0	0	0	0	0	0	0	0	0	0	0	0	0	0	0	0	0	0	0	0	0	0	0	0	0	0	0	0	0	0	0	0	0	0	0	0	0	0
chr1.1_054605569|Ref_0001	chr1.1_054605569	AGTTGGATGTATTAGTATTCGCTCATAATTTTTTTTTGGATGTATTCAATAGTTTTACACCTAATTTCATTTTTGACTTGT	0	0	0	0	0	0	0	0	0	0	0	0	0	0	0	0	0	0	0	0	0	0	0	0	0	0	0	0	0	0	0	0	0	0	0	0	0	0	0	0	0	0	0	0	0	0	0
chr1.1_054806633|AltMatch_0002	chr1.1_054806633	GGGATGCAGAAACAAAACTTCTATTCACACCATTCACCTCAAGATCATATTTGGAGGAGGATAAAAATCA	0	0	0	0	0	0	0	0	0	0	0	0	0	0	0	0	0	0	0	0	0	0	0	0	0	0	0	0	0	0	0	0	0	0	0	0	0	0	0	0	0	0	0	0	0	0	0
chr1.1_054806633|AltMatch_0006	chr1.1_054806633	GGGATGCAGAAACAAAACTTCTATTCACACCATTCACCGAGAGATCATATTTGGAGGAGGATAAAAATCA	0	0	0	0	0	0	0	0	15	14	12	22	12	0	10	5	0	0	0	0	0	0	0	0	6	11	14	5	0	17	18	6	0	0	0	0	0	0	0	0	8	9	9	12	10	7	6
chr1.1_054806633|AltMatch_0007	chr1.1_054806633	GGGATGCAGAAACAAAACTTCTATTCACACCATTCACCTAGAGATCATATTTGGAGGAGGATAAAAATCA	0	0	4	0	0	1	0	0	879	860	738	837	830	547	839	905	0	1	0	0	0	0	3	0	723	825	936	861	0	695	782	779	0	0	0	0	0	0	0	0	1013	697	804	847	885	854	815
chr1.1_054806633|AltMatch_0008	chr1.1_054806633	GGGATGCAGAAACAAAACTTCTATTCACACCATTCACCTCAAGATCGTATTTGGAGGAGGATAAAAATCA	0	0	0	0	0	0	0	0	0	0	0	0	0	0	0	0	0	0	0	0	0	0	0	0	0	0	0	0	0	0	0	0	0	0	0	0	0	0	0	0	0	0	0	0	0	0	0
chr1.1_054806633|Alt_0002	chr1.1_054806633	GGGATGCAGAAACAAAACTTCTATTCACACCATTCACCTCGAGATCATATTTGGAGGAGGATAAAAATCAATTCATTTTTA	1072	1177	1077	1074	903	1210	1161	288	437	342	367	418	330	167	359	369	1077	1141	1010	901	1255	1049	1309	1083	331	331	339	308	0	333	404	349	1187	915	927	1079	1079	1163	1155	1116	342	367	395	340	346	426	280
chr1.1_054806633|Ref_0001	chr1.1_054806633	GGGATGCAGAAACAAAACTTCTATTCACACCATTCACCTCGAGATTATATTTGGAGGAGGATAAAAATCAATTCATTTTTA	0	0	0	0	1	0	0	1	0	0	0	0	0	0	0	0	1	0	0	0	0	0	0	0	0	0	0	0	0	0	0	0	0	0	0	0	0	1	0	0	0	0	0	0	0	1	0
chr1.1_054850273|Alt_0002	chr1.1_054850273	CAGTCCAAGCTCTTGGAAACAAAGCATGGTATGTTGAGTGCTGGCCATTTAGATTCCATCCCCATGATGATATACCCTGAT	0	0	0	0	0	0	0	0	0	0	0	0	0	0	0	0	0	0	0	0	0	0	0	0	0	0	0	0	0	0	0	1	0	0	0	0	0	0	0	0	0	1	0	0	0	0	0
chr1.1_054850273|RefMatch_0001	chr1.1_054850273	CAGTCCAAGCTCTTGGAAACAAAGCATGGTACGTTGAGTGCTGGCCGTTTAGATTCCATCCCCATGATGA	0	0	0	0	0	0	0	0	0	0	0	0	0	0	0	0	0	0	0	0	0	0	0	0	0	0	0	0	0	0	0	0	0	0	0	0	0	0	0	0	0	0	0	0	0	0	0
chr1.1_054850273|RefMatch_0002	chr1.1_054850273	CAGTCCAAGCTCTTGGAAACAAAGCATGGTACGTTGAGTGTTGGCCATTTAGATTCCATCCCCATGATGA	0	0	0	0	0	0	0	0	0	0	0	0	0	0	0	0	0	0	0	0	0	0	0	0	0	0	0	0	0	0	0	0	0	0	0	0	0	0	0	0	0	0	0	0	0	0	0
chr1.1_054850273|Ref_0001	chr1.1_054850273	CAGTCCAAGCTCTTGGAAACAAAGCATGGTACGTTGAGTGCTGGCCATTTAGATTCCATCCCCATGATGATATACCCTGAT	0	1	0	1	0	0	0	0	0	0	0	1	0	0	0	0	1	0	0	0	0	0	0	0	0	0	1	0	0	0	0	0	0	0	0	0	0	0	0	0	0	0	0	1	1	1	0
chr1.1_055078568|Alt_0002	chr1.1_055078568	CTCCATTACCTGCTATCTACCATGCACTGTTAGTGTCACTGACATGAAAAATCTCATCATTTTTTGACATAATTTTTTTTG	0	0	0	0	0	0	2	0	0	0	0	0	0	0	2	0	0	1	1	0	0	0	2	0	1	0	0	0	0	0	0	0	1	0	0	0	0	1	0	1	0	0	0	0	0	0	0
chr1.1_055078568|Ref_0001	chr1.1_055078568	CTCCATTACCTGCTATCTACCATGCACTGTTAGTGTCACTGACATGAAAAATTTCATCATTTTTTGACATAATTTTTTTTG	0	0	0	0	0	0	0	0	0	0	0	0	0	0	0	0	0	0	0	0	0	0	0	0	0	0	0	0	0	0	0	0	0	0	0	0	0	0	0	0	0	0	0	0	0	0	0
chr1.1_055198190|Alt_0002	chr1.1_055198190	CTACATTTTTTCAATATGATTCCTTATGATGCTTTCTCTCAACCTTCATTTTTTCCTTCACTTCCAAATCCTCTGATTTCC	0	0	0	0	0	0	0	0	0	0	0	0	0	0	0	0	0	0	0	0	0	0	0	0	0	0	0	0	0	0	0	0	0	0	0	0	0	0	0	0	0	0	0	0	0	0	0
chr1.1_055198190|Ref_0001	chr1.1_055198190	CTACATTTTTTCAATATGATTCCTTATGATGTTTTCTCTCAACCTTCATTTTTTCCTTCACTTCCAAATCCTCTGATTTCC	0	0	0	0	0	0	0	0	0	0	0	0	0	0	0	0	0	0	0	0	0	0	0	0	0	0	0	0	0	0	0	0	0	0	0	0	0	0	0	0	0	0	0	0	0	0	0
chr1.1_055541494|AltMatch_0001	chr1.1_055541494	GCCCCTTGAAACCTACACCAAAGAGAAAATATCAAGTATGTAAATTCTCTTTCATCATCGACAATGCTTC	0	0	0	0	0	0	0	0	354	829	315	466	945	641	800	727	0	0	0	0	0	0	0	0	738	570	419	815	384	339	356	532	0	0	0	0	0	0	0	0	294	312	820	740	855	493	385
chr1.1_055541494|AltMatch_0002	chr1.1_055541494	GCCCCTTGAAACCTACACCAAAGAGAAAATATCAAGTATGTAAATTCTCTTTCATCATTGACAATGCTTC	0	0	0	0	0	0	0	0	0	2	0	0	1	0	0	1	0	0	0	0	0	0	0	1	0	0	0	1	0	1	0	1	0	0	0	0	0	0	0	0	0	1	2	1	0	0	0
chr1.1_055541494|Alt_0002	chr1.1_055541494	GCCCCTTGAAACCTACACCAAAGAGAAAATATCAAGTATGTAAATTCCCTTTCATCATGGACAATGCTTCATTAATAAGGC	572	588	666	675	548	516	662	200	1	0	1	1	1	0	0	0	782	637	627	477	541	648	674	596	1	0	2	0	0	0	0	0	637	497	462	572	404	627	633	566	0	0	0	1	1	0	1
chr1.1_055541494|Ref_0001	chr1.1_055541494	GCCCCTTGAAACCTACACCAAAGAGAAAATATCAAGTATGTAAATTTCCTTTCATCATGGACAATGCTTCATTAATAAGGC	0	0	0	0	0	0	2	0	0	0	0	0	0	0	0	0	0	0	0	0	0	0	0	0	0	0	0	0	0	0	0	0	2	0	0	0	0	0	0	0	0	0	0	0	0	0	0
chr1.1_055663565|Alt_0002	chr1.1_055663565	TCATACAAATTTATCTTATGGCTCATATCATTCTTGTCAACTATCCAATCATTGAAGGGATTGTTATAAGGAAAGATAAAG	4	16	8	9	4	17	10	5	23	40	31	32	23	23	18	31	7	9	7	9	12	10	13	8	31	45	31	32	24	12	28	31	13	6	6	7	6	16	8	8	41	31	26	30	18	11	14
chr1.1_055663565|RefMatch_0001	chr1.1_055663565	TCATACAAATTTATCTTATGGCTCATATCATTCTTGTCAACTATCCGATTATTGAAGGGATTGTTATAAG	0	0	0	0	0	0	0	0	0	0	0	0	0	0	0	0	0	0	0	0	0	0	0	0	0	0	0	0	0	0	0	0	0	0	0	0	0	0	0	0	0	0	0	0	0	0	0
chr1.1_055663565|Ref_0001	chr1.1_055663565	TCATACAAATTTATCTTATGGCTCATATCATTCTTGTCAACTATCCGATCATTGAAGGGATTGTTATAAGGAAAGATAAAG	0	0	0	0	0	0	0	0	0	0	0	0	0	0	0	0	0	0	0	0	0	0	0	0	0	0	0	0	0	0	0	0	0	0	0	0	0	0	0	0	0	0	0	0	0	0	0
chr1.1_055756341|Alt_0002	chr1.1_055756341	GAATAGCTAAGGGGACATATATGTGCAGCCCGATTCTCCTTGAGGTTTAGTTTATTGTGAATAAGACTTTATAATAGAAGA	0	0	0	0	0	0	0	0	0	0	0	0	0	0	0	0	0	0	0	0	0	0	0	0	0	0	0	0	0	0	0	0	0	0	0	0	0	0	0	0	0	0	0	0	0	0	0
chr1.1_055756341|Ref_0001	chr1.1_055756341	GAATAGCTAAGGGGACATATATGTGCAGCCCAATTCTCCTTGAGGTTTAGTTTATTGTGAATAAGACTTTATAATAGAAGA	0	0	0	0	0	0	0	0	0	0	0	0	0	0	0	0	0	0	0	0	0	0	0	0	0	0	0	0	0	0	0	0	0	0	0	0	0	0	0	0	0	0	0	0	0	0	0
chr1.1_055963219|AltMatch_0001	chr1.1_055963219	GGCGTGAGTATAAGCCTTTTATGATTGTATCTGCTTCTTTGTTGCTCTTGTGTTGTACAATAATGACCGT	140	117	131	123	114	94	127	36	0	0	0	1	0	0	0	0	119	93	152	61	120	99	134	106	0	0	0	0	0	0	0	0	89	86	119	108	76	134	140	77	0	1	0	0	0	0	0
chr1.1_055963219|AltMatch_0002	chr1.1_055963219	GGCGTGAGTATAAGCCTTTTATGATTGTATCTACTTCTTTGTTGCTCTTGTGTTGTACAATAATGACCGT	0	0	0	0	0	0	0	0	0	0	0	0	0	0	0	0	0	0	0	0	0	0	0	0	0	0	0	0	0	0	0	0	0	0	0	0	0	0	0	0	0	0	0	0	0	0	0
chr1.1_055963219|AltMatch_0003	chr1.1_055963219	GGCGTGAGTATAAGCCTTTTATGATTGTATCTGCTTCTTTGTTGCTCTTGTGTTTTACAATAATGACCGT	0	0	0	0	0	0	0	0	0	0	0	0	0	0	0	0	0	0	0	0	0	0	0	0	0	0	0	0	0	0	0	0	0	0	0	0	0	0	0	0	0	0	0	0	0	0	0
chr1.1_055963219|Alt_0002	chr1.1_055963219	GGCGTGAGTATAAGCCTTTTATGATTGTATTTACTTCTTTGTTGCTCTTGTGTTGTACAATAATGACCGTTACATATTGAT	0	0	0	0	0	0	0	0	0	0	0	0	0	0	0	0	0	0	0	0	0	0	0	0	0	0	0	0	0	0	0	0	0	0	0	0	0	0	0	0	0	0	0	0	0	0	0
chr1.1_055963219|RefMatch_0001	chr1.1_055963219	GGCGTGAGTATAAGCCTTTTATGATTGTATCTGCTTCTTTATTGCTCGTGTTGTACAATAATGACCGT	0	0	0	0	0	0	0	0	0	0	0	0	0	0	0	0	0	0	0	0	0	0	0	0	0	0	0	0	0	0	0	0	0	0	0	0	0	0	0	0	0	0	0	0	0	0	0
chr1.1_055963219|RefMatch_0002	chr1.1_055963219	GGCGTGAGTATAAGCCTTTTATGATTGTATCTGCTTCTTTATCGCTCTTGTGTTGTACAATAATGACCGT	0	0	0	0	0	0	0	0	0	0	0	0	0	0	0	0	0	0	0	0	0	0	0	0	0	0	0	0	0	0	0	0	0	0	0	0	0	0	0	0	0	0	0	0	0	0	0
chr1.1_055963219|RefMatch_0003	chr1.1_055963219	GGCGTGAGTATAAGCCTTTTATGATTGTATCTGCTTCTTTATTGCTCTTGTGTTGTACAATAATGACCGT	0	0	0	0	0	0	0	0	74	86	91	66	62	53	57	64	0	0	0	0	0	0	0	0	56	61	95	47	47	29	48	74	0	0	0	0	0	0	0	1	69	86	68	76	24	44	38
chr1.1_055963219|Ref_0001	chr1.1_055963219	GGCGTGAGTATAAGCCTTTTATGATTGTATTTACTTCTTTATTGCTCTTGTGTTGTACAATAATGACCGTTACATATTGAT	0	0	0	0	0	0	0	0	0	0	0	0	0	0	0	0	0	0	0	0	0	0	0	0	0	0	0	0	0	0	0	0	0	0	0	0	0	0	0	0	0	0	0	0	0	0	0
chr1.1_056166196|AltMatch_0001	chr1.1_056166196	CTTTCAGAATATTTTACAGCATTGTAGGTGATCTCTTATAGTGTGTTTGTTTTGAGGTATGCAATTATAT	20	19	20	26	17	22	18	3	0	0	0	0	0	0	0	0	0	0	0	31	39	29	21	16	0	0	0	0	0	0	0	0	0	21	27	13	30	31	15	27	0	0	0	0	0	0	0
chr1.1_056166196|Alt_0002	chr1.1_056166196	CTTTCAGAATATTTTACAGCATTGTAGGTGATCTCCTATAGTGTGTTTGTTTCGAGGTATGCAATTATATATTACTAGGAA	0	0	0	0	1	0	0	0	0	0	0	0	0	0	0	0	0	0	0	0	0	0	0	0	0	0	0	0	0	0	0	0	0	0	0	0	0	0	0	0	0	0	0	0	0	0	0
chr1.1_056166196|RefMatch_0001	chr1.1_056166196	CTTTCAGAATATTTTACAGCATTGTAGGTGATCTCTTATAGTGTGTTTGTTTGAGGTATGCAATTATAT	0	0	0	0	0	0	0	0	0	0	0	0	0	0	0	0	0	0	0	0	0	0	0	0	0	0	0	0	0	0	0	0	0	0	0	0	1	0	0	0	0	0	0	0	0	0	0
chr1.1_056166196|Ref_0001	chr1.1_056166196	CTTTCAGAATATTTTACAGCATTGTAGGTGATCTCCTATAGTGTGTTTGTTTCAAGGTATGCAATTATATATTACTAGGAA	0	0	0	0	0	0	0	0	0	0	0	0	0	0	0	0	0	0	0	0	0	0	0	0	0	0	0	0	0	0	0	0	0	0	0	0	0	0	0	0	0	0	0	0	0	0	0
chr1.1_056238297|AltMatch_0001	chr1.1_056238297	AGTAGTTCTTTAAAAAGCACAACTAACTTTCTAAATTGTTTTACAGACTATTCCAAAGATTTCTGTAACC	0	0	0	0	0	0	0	0	0	0	0	0	0	0	0	0	0	0	0	0	0	0	0	0	0	0	0	0	0	0	0	0	0	0	0	0	0	0	0	0	0	0	0	0	0	0	0
chr1.1_056238297|AltMatch_0003	chr1.1_056238297	AGTAGTTCTTTAAAAAGCACAACTAACTTTCTAAATTGTTTTACAGAGAATTCCAAAGATTTCTGTAACC	0	0	0	0	0	0	0	0	0	0	0	0	0	0	0	0	0	0	0	0	0	0	0	0	0	0	0	0	0	0	0	0	0	0	0	0	0	0	0	0	0	0	0	0	0	0	0
chr1.1_056238297|AltMatch_0005	chr1.1_056238297	AGTAGTTCTTTAAAAAGCACAACTAACTTTCTAAATTGATTTACAGAGTATTCCAAAGATTTCTGTAACC	298	328	251	311	281	287	266	58	0	0	0	0	0	0	0	0	413	428	343	391	370	372	340	327	3	0	0	0	0	0	0	1	416	332	248	345	246	369	315	378	0	0	0	1	0	0	2
chr1.1_056238297|Alt_0002	chr1.1_056238297	AGTAGTTCTTTAAAAAGCACAACTAACTTTCTAAATTGTTTTGCAGACTATTCCAAAGATTTCTGTAACCAGTTTCAAACC	0	0	0	0	0	0	0	0	0	0	0	0	0	0	0	0	0	0	0	0	0	0	0	0	0	0	0	0	0	0	0	0	0	0	0	0	0	0	0	0	0	0	0	0	0	0	0
chr1.1_056238297|RefMatch_0001	chr1.1_056238297	AGTAGTTCTTTAAAAAGCACAACTAACTTTCCAAATTGTTTTACAGACTATTCCAAAGATTTCTGTAACC	0	0	0	0	0	0	0	0	0	0	0	0	0	0	0	0	0	0	0	0	0	0	0	0	0	0	0	0	0	0	0	0	0	0	0	0	0	0	0	0	0	0	0	0	0	0	0
chr1.1_056238297|Ref_0001	chr1.1_056238297	AGTAGTTCTTTAAAAAGCACAACTAACTTTCCAAATTGTTTTGCAGACTATTCCAAAGATTTCTGTAACCAGTTTCAAACC	1	0	0	0	0	0	0	0	0	0	1	0	0	0	0	0	0	0	0	0	0	0	0	0	0	0	0	0	0	0	0	0	0	0	0	0	0	0	0	0	0	0	0	1	0	0	0
chr1.1_056493802|Alt_0002	chr1.1_056493802	CACCACAGACAGTGGCAAATCTTTTACATGCAAGCTTTGCCTTGAAACAAGGGTACATAATCATTTCCTTTTTCATTAACT	0	0	0	0	0	0	0	0	0	0	0	0	0	0	0	0	0	0	0	0	0	0	0	0	0	0	0	0	0	0	0	0	0	0	0	0	0	0	0	0	0	0	0	0	0	0	0
chr1.1_056493802|Ref_0001	chr1.1_056493802	CACCACAGACAGTGGCAAATCTTTTACATGCAAGCTTTGCCTTGATACAAGGGTACATAATCATTTCCTTTTTCATTAACT	7	8	3	4	2	6	4	0	25	14	16	19	19	16	12	20	8	7	4	7	9	3	7	1	8	11	12	19	17	11	27	28	8	4	8	4	6	5	6	7	14	14	26	11	15	23	15
chr1.1_056606323|AltMatch_0001	chr1.1_056606323	AGTTAGATCTAATTACCATTAAGATGACACCATATTGACTTCTATTATTGTGTATATCACCACAATGAAA	98	139	98	142	104	130	78	40	0	0	0	0	0	0	0	0	119	165	115	131	157	146	141	100	4	0	0	0	0	0	0	0	117	133	76	126	140	156	90	139	0	0	0	0	0	0	0
chr1.1_056606323|Alt_0002	chr1.1_056606323	AGTTAGATCTAATTACCATTAAGATGACACCTTATTGACTTGTATTATTGTGTATATCACCACAATGAAATATAATCAAAT	0	0	0	0	0	0	0	0	0	0	0	0	0	0	0	0	0	0	0	0	0	0	0	0	0	0	0	0	0	0	0	0	0	0	0	0	0	0	0	0	0	0	0	0	0	0	0
chr1.1_056606323|RefMatch_0003	chr1.1_056606323	AGTTAGATCTAATTACCATTAAGATGACACCTCATTGACTTCTATTATTGTGTATATCACCACAATGAAA	0	0	0	0	0	0	0	0	0	0	0	0	0	0	0	0	0	0	0	0	0	0	0	0	0	0	0	0	0	0	0	0	0	0	0	0	0	0	0	0	0	0	0	0	0	0	0
chr1.1_056606323|Ref_0001	chr1.1_056606323	AGTTAGATCTAATTACCATTAAGATGACACCTCATTGACTTGTATTATTGTGTATATCACCACAATGAAATATAATCAAAT	0	0	0	0	0	0	0	0	0	0	0	0	0	0	0	0	0	0	0	0	0	0	0	0	0	0	0	0	0	0	0	0	0	0	0	0	0	0	0	0	0	1	0	0	0	0	0
chr1.1_056647379|Alt_0002	chr1.1_056647379	GATGATGCCTTGGCAGTTTTAGTTTCAACTTCTACTTGCACCAAACTATACAGGCAGTTGAATTTGGTTGGATTAGATAAA	0	1	0	0	0	0	0	0	0	0	0	0	0	0	0	0	0	0	0	0	0	0	0	0	0	0	0	0	0	0	0	0	0	0	0	0	0	0	0	0	0	0	0	0	0	0	0
chr1.1_056647379|RefMatch_0001	chr1.1_056647379	GATGATGCCTTGGCAGTTTTAGTTTCAACTTATACTTGTACCAAACTATACAGGCAGTTGAATTTGGTTG	0	0	0	0	0	0	0	0	0	0	0	0	0	0	0	0	0	0	0	0	0	0	0	0	0	0	0	0	0	0	0	0	0	0	0	0	0	0	0	0	0	0	0	0	0	0	0
chr1.1_056647379|RefMatch_0002	chr1.1_056647379	GATGATGCCTTGGCAGTTTTAGTTTCAACTTCTGCTTGTACCAAACTATACAGGCAGTTGAATTTGGTTG	0	0	0	0	0	0	0	0	0	0	0	0	0	0	0	0	0	0	0	0	0	0	0	0	0	0	0	0	0	0	0	0	0	0	0	0	0	0	0	0	0	0	0	0	0	0	0
chr1.1_056647379|RefMatch_0003	chr1.1_056647379	GATGATGCCTTGGCAGTTTTCGTTTCAACTTCTACTTGTACCAAACTATACAGGCAGTTGAATTTGGTTG	0	0	0	0	0	0	0	0	152	137	164	138	98	99	96	98	0	0	0	0	0	0	0	0	109	101	166	104	149	99	102	114	0	0	0	0	0	0	0	0	81	106	89	115	101	165	124
chr1.1_056647379|Ref_0001	chr1.1_056647379	GATGATGCCTTGGCAGTTTTAGTTTCAACTTCTACTTGTACCAAACTATACAGGCAGTTGAATTTGGTTGGATTAGATAAA	180	128	171	172	124	96	174	25	0	0	0	0	0	0	0	0	147	116	191	38	125	137	166	100	2	0	1	0	0	0	0	0	125	93	147	117	78	90	219	80	0	0	0	0	0	0	0
chr1.1_056908185|Alt_0002	chr1.1_056908185	CTAAATATAATGGATGTCGTTATAATACAGTGCCTTTAATTCTACTTTTAAAAACTAGGTACGATCCCACCTTAGGTGCAA	0	0	0	0	0	0	0	0	0	0	0	0	0	0	0	0	0	0	0	0	0	0	0	0	0	0	0	0	0	0	0	0	0	0	0	0	0	0	0	0	0	0	0	0	0	0	0
chr1.1_056908185|Ref_0001	chr1.1_056908185	CTAAATATAATGGATGTCGTTATAATATAGTGCCTTTAATTCTACTTTTAAAAACTAGGTACGATCCCACCTTAGGTGCAA	0	0	0	0	0	0	0	0	0	0	0	0	0	0	0	0	0	0	0	0	0	0	0	0	0	0	0	0	0	0	0	0	0	0	0	0	0	0	0	0	0	0	0	0	0	0	0
chr1.1_056974244|AltMatch_0001	chr1.1_056974244	GTGTTCTATTTAGAACCATAAAGAAAGTTCTATTTAGAGATTACTTTTTTTGCTCTAACTAATTTGTCAC	45	60	49	66	44	54	61	5	33	24	19	32	32	7	30	22	71	65	62	87	88	76	75	57	15	27	30	22	18	13	22	32	66	60	42	64	44	85	42	63	34	34	33	23	12	16	13
chr1.1_056974244|AltMatch_0002	chr1.1_056974244	GTGTTCTATTTAGAACCATAAAGAAAGTTCTATTTAGAGATTACTTTTTTTTCTCTAACTAATTTGTCAC	0	0	0	0	0	0	0	0	0	0	0	0	0	0	0	0	0	0	0	0	0	0	0	0	0	0	0	0	0	0	0	0	0	0	0	0	0	0	0	0	0	0	0	0	0	0	0
chr1.1_056974244|Alt_0002	chr1.1_056974244	GTGTTCTATTTAGAACCATAAAGAAAGTTCTATTTAGATATTACTCTTTTTGCTCTAACTAATTTGTCACTTTAAAATATC	0	0	0	0	0	0	0	0	0	0	0	0	0	0	0	0	0	0	0	0	0	0	0	0	0	0	0	0	0	0	0	0	0	0	0	0	0	0	0	0	0	0	0	0	0	0	0
chr1.1_056974244|Ref_0001	chr1.1_056974244	GTGTTCTATTTAGAACCATAAAGAAAGTTCTATTTAGATATTACTCCTTTTGCTCTAACTAATTTGTCACTTTAAAATATC	0	0	0	0	0	0	0	0	0	0	0	0	0	0	0	0	0	0	0	0	0	0	0	0	0	0	0	0	0	0	0	0	0	0	0	0	0	0	0	0	0	0	0	0	0	0	0
chr1.1_057154748|AltMatch_0001	chr1.1_057154748	CAGTGCATTTAGTTGAATCAGAACGCATAGATGTCTAAGGGTGTCCTTTTGCTCTTAAATTTTCTATGAG	0	0	0	0	0	0	0	0	0	0	0	0	0	0	0	0	0	0	0	0	0	0	0	0	0	0	0	0	0	0	0	0	0	0	0	0	0	0	0	0	0	0	0	0	0	0	0
chr1.1_057154748|Alt_0002	chr1.1_057154748	CAGTGCATTTAGTTGAATCAGAACGCATAGATATCTAAGGGTGTCCTTTTGCTCTTAAATTTTCTATGAGATAAGGTTATG	0	0	0	0	0	0	0	0	0	0	0	0	0	0	0	0	0	0	0	0	0	0	0	0	0	0	0	0	0	0	0	0	0	0	0	0	0	0	0	0	0	0	0	0	0	0	0
chr1.1_057154748|Ref_0001	chr1.1_057154748	CAGTGCATTTAGTTGAATCAGAACGCATAGATATTTAAGGGTGTCCTTTTGCTCTTAAATTTTCTATGAGATAAGGTTATG	0	0	0	0	0	0	0	0	0	0	0	0	0	0	0	0	0	0	0	0	0	0	0	0	0	0	0	0	0	0	0	0	0	0	0	0	0	0	0	0	0	0	0	0	0	0	0
chr1.1_057428157|AltMatch_0001	chr1.1_057428157	GAAAGAAGCATTTTGGTTTTACAGGTTTTTGTCAATTGTGTATGATCAAATAATAAATCCAGGTCACTGG	0	0	0	0	0	0	0	0	0	0	0	0	0	0	0	0	0	0	0	0	0	0	0	0	0	0	0	0	0	0	0	0	0	0	0	0	0	0	0	0	0	0	0	0	0	0	0
chr1.1_057428157|AltMatch_0003	chr1.1_057428157	GAAAGAAGCATTTTGGTTTTACAGGTTTTTGTCAATTGTATATGATCATATAATAAACCCAGGTCACTGG	0	0	0	0	0	0	0	0	0	0	0	0	0	0	0	0	0	0	0	0	0	0	0	0	0	0	0	0	0	0	0	0	0	0	0	0	0	0	0	0	0	0	0	0	0	0	0
chr1.1_057428157|AltMatch_0004	chr1.1_057428157	GAAAGAAGCATTTTGGTTTTACAGGTTTTTGTCAATTGTATATGATCATATAATAAATCCAGGTCACTGG	0	0	0	0	0	0	0	0	0	0	0	0	0	0	0	0	0	0	0	0	0	1	0	0	0	0	0	0	0	0	0	0	0	0	0	0	0	0	0	0	0	0	0	0	0	0	0
chr1.1_057428157|Alt_0002	chr1.1_057428157	GAAAGAAGCATTTTGGTTTTACAGGTTTTTGTCAATTGTGTATGATCATATAATAAATCCAGGTCACTGGACTGAAGACAT	0	0	0	0	0	0	0	0	0	0	0	0	0	0	0	0	0	0	0	0	0	0	0	0	0	0	0	0	0	0	0	0	0	0	0	0	0	0	0	0	0	0	0	0	0	0	0
chr1.1_057428157|RefMatch_0001	chr1.1_057428157	GAAAGAAGCATTTTGGTTTTACAGGTTTTTGTCTATTGTATATGATCATATAATAAATCCAGGTCACTGG	0	0	0	0	0	0	0	0	232	207	248	214	206	96	257	196	0	0	0	0	0	0	0	0	193	191	221	212	278	155	194	209	0	0	0	0	0	0	0	0	215	227	217	264	183	276	244
chr1.1_057428157|RefMatch_0002	chr1.1_057428157	GAAAGAAGCATTTTGGTTTTACAGGTTTTTGTCTATTGTATATGATCATATAATAAACCCAGGTCACTGG	0	0	0	0	0	0	0	0	138	110	125	114	124	51	150	118	0	0	0	0	0	0	0	0	126	117	150	128	155	129	117	106	0	0	0	0	0	0	0	0	129	114	139	151	102	152	112
chr1.1_057428157|RefMatch_0003	chr1.1_057428157	GAAAGAAGCATTTTGGTTTTACAGGTTTTTGTCTATTGTTTATGATCATATAATAAATCCAGGTCACTGG	376	453	327	380	352	360	323	63	0	1	0	0	0	0	1	0	433	483	373	244	292	432	424	365	3	0	2	0	1	0	0	0	475	400	241	385	283	397	274	393	0	0	0	0	0	1	0
chr1.1_057428157|Ref_0001	chr1.1_057428157	GAAAGAAGCATTTTGGTTTTACAGGTTTTTGTCTATTGTGTATGATCATATAATAAATCCAGGTCACTGGACTGAAGACAT	0	0	0	0	0	0	0	0	0	0	0	0	0	0	0	1	0	0	0	0	0	0	0	0	0	0	0	0	0	0	0	0	0	0	0	0	0	0	0	0	0	0	0	0	0	0	0
chr1.1_057627717|Alt_0002	chr1.1_057627717	GGCTGATTTCATCAAGGTACAATAATTGTTTGAATTTGACAATTCTTTATGGAAGTTTATTAAATGATGGAGGATATAACA	0	0	0	0	0	0	0	0	0	0	0	0	0	0	0	0	0	0	0	0	0	0	0	0	0	0	0	0	0	0	0	0	0	0	0	0	0	0	0	0	0	0	0	0	0	0	0
chr1.1_057627717|RefMatch_0001	chr1.1_057627717	GGCTGATTTCATCAAGGTACAATAATTGTTTGAATTTGAAATTTCTTTATGGAAGTTTATTAAATGATGG	0	0	0	0	0	0	0	0	0	0	0	0	0	0	0	0	0	0	0	0	0	0	0	0	0	0	0	0	0	0	0	0	0	0	0	0	0	0	0	0	0	0	0	0	0	0	0
chr1.1_057627717|RefMatch_0002	chr1.1_057627717	GGCTGATTTCATCAAGGTACAATAATTGTTTGAATTTGAAATTTCTTTATGGAATTCTATTAAATGATGG	0	0	0	0	0	0	0	0	0	0	0	0	0	0	0	0	0	0	0	0	0	0	0	0	0	0	0	0	0	0	0	0	0	0	0	0	0	0	0	0	0	0	0	0	0	0	0
chr1.1_057627717|RefMatch_0003	chr1.1_057627717	GGCTGATTTCATCAAGGTACAATAATTGTTTGAATTTGAAATTTCTTTATGGAAGTCTATTAAATGATGG	0	0	0	0	0	0	0	0	0	0	0	0	0	0	0	0	0	0	0	0	0	0	0	0	0	0	0	0	0	0	0	0	0	0	0	0	0	0	0	0	0	0	0	0	0	0	0
chr1.1_057627717|Ref_0001	chr1.1_057627717	GGCTGATTTCATCAAGGTACAATAATTGTTTGAATTTGACATTTCTTTATGGAAGTTTATTAAATGATGGAGGATATAACA	0	0	0	0	0	0	0	0	0	0	0	0	0	0	0	0	0	0	0	0	0	0	0	0	0	0	0	0	0	0	0	0	0	0	0	0	0	0	0	0	0	0	0	0	0	0	0
chr1.1_057869947|AltMatch_0001	chr1.1_057869947	TTGCAGATTGAGACTCAAATTAATACACCAAATCACTTTCTTCCATTTTCTGCTTTCAGTTTTGTTTTCT	0	0	0	0	0	0	0	0	0	0	0	0	0	0	0	0	0	0	0	0	0	0	0	0	0	0	0	0	0	0	0	0	0	0	0	0	0	0	0	0	0	0	0	0	0	0	0
chr1.1_057869947|Alt_0002	chr1.1_057869947	TTGCAGATTGAGACTCAAATTAATACACCAAATCACTTTCTCCCATTTTCTGCTTTCAGTTTTGTTTTCTCTCTTACTTGT	0	0	0	0	0	0	0	0	0	0	0	0	0	0	0	0	0	0	1	0	0	0	0	0	0	0	0	0	0	0	0	0	0	0	0	0	0	0	0	0	0	0	1	0	0	0	0
chr1.1_057869947|Ref_0001	chr1.1_057869947	TTGCAGATTGAGACTCAAATTAATACACCAAATCAGTTTCTCCCATTTTCTGCTTTCAGTTTTGTTTTCTCTCTTACTTGT	0	0	0	0	0	0	0	0	0	0	0	0	0	0	0	0	0	0	0	0	0	0	0	0	0	0	0	0	0	0	0	0	0	0	0	0	0	0	0	0	0	0	0	0	0	0	0
chr1.1_057981154|AltMatch_0001	chr1.1_057981154	TTGGATTTTTTGCTTTGAGATGAAATGTACTTCCATAGCATCTTTCATTTCCCGTGTTTTGGAGTTTGGA	312	369	272	357	285	319	288	134	0	2	0	0	2	0	0	0	383	397	297	418	382	349	363	350	1	0	0	1	0	0	0	0	472	320	220	400	314	459	245	404	1	0	0	1	0	0	0
chr1.1_057981154|AltMatch_0003	chr1.1_057981154	TTGGATTTTTTGCTTTGAGATGAAATGTACTTCCATGGCATCTTTCATTTCCTGTGATTTGGAGTTTGGA	0	0	0	0	0	0	0	0	0	0	0	0	0	0	0	0	0	0	0	0	0	0	0	0	0	0	0	0	0	0	0	0	0	0	0	0	0	0	0	0	0	0	0	0	0	0	0
chr1.1_057981154|AltMatch_0004	chr1.1_057981154	TTGGATTTTTTGCTTTGAGATGAAATGTACTTCCATAGCATCGTTCATTTCCCGTGTTTTGGAGTTTGGA	0	0	0	0	0	0	0	0	0	0	0	0	0	0	0	0	0	0	0	0	0	0	0	0	0	0	0	0	0	0	0	0	0	0	0	0	0	0	0	0	0	0	0	0	0	0	0
chr1.1_057981154|Alt_0002	chr1.1_057981154	TTGGATTTTTTGCTTTGAGATGAAATGTACTTCCATAGCATCTTTCATTTCCTGTGTTTTGGAGTTTGGACTAATTTCACT	0	1	0	0	1	0	0	0	0	0	0	0	0	0	0	0	0	0	0	0	0	0	0	0	0	0	0	0	0	0	0	0	0	0	0	0	0	0	2	0	0	0	0	0	0	0	0
chr1.1_057981154|RefMatch_0002	chr1.1_057981154	TTGGATTTTTTGCTTTGAGATGAAATGTACTTCCAGAGCATCTTTCATTTTCCGTGTTTTGGAGTTTGGA	0	0	0	0	0	0	0	0	0	0	0	0	0	0	0	50	0	0	0	0	0	0	0	0	419	558	0	336	0	235	0	171	0	0	0	0	0	0	0	0	0	0	320	115	0	507	478
chr1.1_057981154|RefMatch_0003	chr1.1_057981154	TTGGATTTTTTGCTTTGAGATGAAATGTACTTCCATAGCATCTTTCATTTTCCGTGTTTTGGAGTTTGGA	0	0	0	0	0	0	0	0	442	394	353	401	420	245	405	336	0	0	0	0	0	0	0	0	0	0	402	189	373	174	397	353	0	0	0	0	0	0	0	0	441	346	241	339	346	0	0
chr1.1_057981154|Ref_0001	chr1.1_057981154	TTGGATTTTTTGCTTTGAGATGAAATGTACTTCCATAGCATCTTTCATTTTCTGTGTTTTGGAGTTTGGACTAATTTCACT	0	0	0	0	0	0	0	0	2	0	0	0	0	0	1	0	0	0	0	0	0	0	0	0	0	0	0	0	2	0	0	0	0	0	0	0	0	0	0	0	0	1	1	0	2	0	0
chr1.1_058019546|Alt_0002	chr1.1_058019546	ATGGCTTCTGGTTCTAGACCTATGTCAGACCAAGATGCAATTATTGTTGTCTTTGTTGAGCTCCTATTCCATAAAATAACT	0	0	0	0	0	0	0	0	0	0	0	0	0	0	0	0	0	0	0	0	0	0	0	0	0	0	0	0	0	0	0	0	0	0	0	0	0	0	0	0	0	0	0	0	0	0	0
chr1.1_058019546|RefMatch_0001	chr1.1_058019546	ATGGCTTCTGGTTCTAGACCTATGTCAGACCAAGGTGCAATTATTGTTGCCTTTGTTGAGCTCCTATTCC	0	0	0	0	0	0	0	0	0	0	0	0	0	0	0	0	0	0	0	0	0	0	0	0	0	0	0	0	0	0	0	0	0	0	0	0	0	0	0	0	0	0	0	0	0	0	0
chr1.1_058019546|Ref_0001	chr1.1_058019546	ATGGCTTCTGGTTCTAGACCTATGTCAGACCAAGATGCAATTATTGTTGCCTTTGTTGAGCTCCTATTCCATAAAATAACT	0	0	0	0	0	0	0	0	0	0	0	0	0	0	0	0	0	0	0	0	0	0	0	0	3	1	0	0	1	0	0	0	0	0	0	0	0	0	0	0	1	1	1	0	0	0	3
chr1.1_058204817|AltMatch_0001	chr1.1_058204817	CCATGGAAGAGAGCTGGAATTTCTTGCGGCATGTGGGCATTTATTTCAAGTCTTTATTCCAAGTTGTGCA	0	0	0	0	0	0	0	0	17	13	15	9	7	6	8	8	0	0	0	0	0	0	0	0	12	16	13	11	9	2	3	6	0	0	0	0	0	0	0	0	8	14	12	4	4	2	6
chr1.1_058204817|Alt_0002	chr1.1_058204817	CCATGGAAGAGAGCTGGAATTTCTTGCGGCATGTGGGCATTTATTACAAGTCTTTATTCCAAGTTGTGCAAATTTGTGAAA	0	0	0	0	0	0	0	0	0	0	0	0	0	0	0	0	0	0	0	0	0	0	0	0	0	0	0	0	0	0	0	0	0	0	0	0	0	0	0	0	0	0	0	0	0	0	0
chr1.1_058204817|RefMatch_0001	chr1.1_058204817	CCATGGAAGAGAGCTGGAATTTCTTGCAGCATGTGGGCATTTATTTCAAGTCTTTATTCCAAGTTGTGCA	0	0	0	0	0	0	0	0	0	0	0	0	0	0	0	0	0	0	0	0	0	0	0	0	0	0	0	0	0	0	0	0	0	0	0	0	0	0	0	0	0	0	0	0	0	0	0
chr1.1_058204817|RefMatch_0002	chr1.1_058204817	CCATGGAAGAGAGCTGGAATTTCTTGCAGCATGTGGTCATTTATAGCAAGTCTTTATTCCAAGTTGTGCA	0	0	0	0	0	0	0	0	0	0	0	0	0	0	0	0	0	0	0	0	0	0	0	0	0	0	0	0	0	0	0	0	0	0	0	0	0	0	0	0	0	0	0	0	0	0	0
chr1.1_058204817|RefMatch_0003	chr1.1_058204817	CCATGGAAGAGAGCTGGAATTTCTTGCAGCATGTGGTCATTTATTTCAAGTCTTTATTCCAAGTTGTGCA	356	311	363	353	248	262	391	68	0	0	0	0	0	1	0	0	279	251	277	128	224	286	350	231	2	0	0	0	1	0	0	0	264	199	283	230	165	240	376	190	0	0	0	1	0	0	0
chr1.1_058204817|RefMatch_0004	chr1.1_058204817	CCATGGAAGAGAGCTGGAATTTCTTGCAGTATGTGGGCATTTATTTCAAGTCTTTATTCCAAGTTGTGCA	0	0	0	0	0	0	0	0	0	0	0	0	0	0	0	0	0	0	0	0	0	0	0	0	0	0	0	0	0	0	0	0	0	0	0	0	0	0	0	0	0	0	0	0	0	0	0
chr1.1_058204817|Ref_0001	chr1.1_058204817	CCATGGAAGAGAGCTGGAATTTCTTGCAGCATGTGGGCATTTATTACAAGTCTTTATTCCAAGTTGTGCAAATTTGTGAAA	0	0	0	0	0	0	0	0	0	0	0	0	0	0	0	0	0	0	0	0	0	0	0	0	0	0	0	0	0	0	0	0	0	0	0	0	0	0	0	0	0	0	0	0	0	0	0
chr1.1_058282718|AltMatch_0001	chr1.1_058282718	AGAAACTGATCGAAAAATACTTCATGAACCCATGCACTTGCTTCCTGCAATATTATAATATAAGATGGTG	33	43	34	54	40	39	31	7	39	48	49	32	28	20	27	33	42	40	34	29	39	30	31	34	45	33	53	34	35	24	41	46	39	30	28	37	31	39	27	39	38	38	38	17	26	38	23
chr1.1_058282718|AltMatch_0002	chr1.1_058282718	AGAAACTGATCGAAAAATACTTCATGAACCCATGCACTTGCTTCCTGCAATATTATAATATCAGATGGTG	0	0	0	0	0	0	0	0	0	0	0	0	0	0	0	0	0	0	0	0	0	0	0	0	0	0	0	0	0	0	0	0	0	0	0	0	0	0	0	0	0	0	0	0	0	0	0
chr1.1_058282718|AltMatch_0003	chr1.1_058282718	AGAAACTGATCGAAAAATACTTCATGAACCCATGCACTTGCTTCCTGCAATATTATTATAATATAAGATGGTG	0	0	0	0	0	0	0	0	0	0	0	0	0	0	0	0	0	0	0	0	0	0	0	0	0	0	0	0	0	0	0	0	0	0	0	0	0	0	0	0	0	0	0	0	0	0	0
chr1.1_058282718|Alt_0002	chr1.1_058282718	AGAAACTGATCGAAAAATACTTCATGAACCCATGTACTTGCTTCCTGCAATATTATAATATAAGATGGTGATTATAATTAG	0	0	0	0	0	0	0	0	0	0	0	0	0	0	0	0	0	0	0	0	0	0	0	0	0	0	0	0	0	0	0	0	0	0	0	0	0	0	0	0	0	0	0	0	0	0	0
chr1.1_058282718|Ref_0001	chr1.1_058282718	AGAAACTGATCGAAAAATACTTCATGAACCCATGTACTTGCTTCCTGAAATATTATAATATAAGATGGTGATTATAATTAG	0	0	0	0	0	0	0	0	0	0	0	0	0	0	0	0	0	0	0	0	0	0	0	0	0	0	0	0	0	0	0	0	0	0	0	0	0	0	0	0	0	0	0	0	0	0	0
chr1.1_058425180|AltMatch_0003	chr1.1_058425180	CTGCTGTTTAAGTTCAAAACCCTTGGTGCCTCAAGTGCAGCCTGAAAGTTGTCAAGCAAATTGATAATGT	0	0	0	0	0	0	0	0	0	0	0	0	0	0	0	0	0	0	0	0	0	0	0	0	0	0	0	0	0	0	0	0	0	0	0	0	0	0	0	0	0	0	0	0	0	0	0
chr1.1_058425180|AltMatch_0004	chr1.1_058425180	CTGCTGTTTAAGTTCAAAACCCTTGGTGCCTCAAGTGCAGCCTGAAATTTGTTAAGCACATTGATAATGT	0	0	0	0	0	0	0	0	0	0	0	0	0	0	0	0	0	0	0	0	0	0	0	0	0	0	0	0	0	0	0	0	0	0	0	0	0	0	0	0	0	0	0	0	0	0	0
chr1.1_058425180|Alt_0002	chr1.1_058425180	CTGCTGTTTAAGTTCAAAACCCTTGGTGCCTCAAGTGCAGCCTGAAAGTTGTTAACCACATTGATAATGTTCATATCTAGA	4	4	4	3	0	5	8	4	0	0	0	0	0	0	0	0	13	8	5	5	7	9	7	5	0	0	0	0	0	0	0	0	7	3	5	5	6	7	5	6	0	1	0	0	0	1	0
chr1.1_058425180|Ref_0001	chr1.1_058425180	CTGCTGTTTAAGTTCAAAACCCTTGGTGCCTCAAGTGCGGCCTGAAAGTTGTTAACCACATTGATAATGTTCATATCTAGA	0	0	0	0	0	0	0	0	268	242	157	235	268	131	273	271	0	0	0	0	0	0	1	0	229	264	205	339	256	247	291	332	0	0	0	0	0	0	0	0	360	169	304	265	236	226	203
chr1.1_058563877|Alt_0002	chr1.1_058563877	GAGGAATTTCAGACTCAGGAAGAGTTTGTTGATGGTGTTGTACAAAACTCTTGGTGTGAAGACTCCAGAGACAAGGAAGCA	311	278	274	277	235	296	312	72	312	328	320	288	240	291	259	212	280	324	320	158	287	287	338	229	295	393	328	347	300	259	284	280	323	244	283	275	284	304	282	281	312	312	257	370	312	250	262
chr1.1_058563877|Ref_0001	chr1.1_058563877	GAGGAATTTCAGACTCAGGAAGAGTTTGTTGATGGTGTTGTACAGAACTCTTGGTGTGAAGACTCCAGAGACAAGGAAGCA	0	0	0	0	0	0	0	0	0	0	0	0	0	0	0	1	0	0	0	0	0	0	0	0	0	0	0	0	0	0	0	0	0	0	0	0	0	0	0	0	0	0	0	0	0	0	0
chr1.1_058774660|AltMatch_0001	chr1.1_058774660	GTATTTTAGGGACTACTGTAAGGTTTCGTTTACAAACTAATGTTTATATGCGGGTCGCAGACCTCCAATC	0	0	0	0	0	0	0	0	0	0	0	0	0	0	0	0	0	0	0	0	0	0	0	0	0	0	0	0	0	0	0	0	0	0	0	0	0	0	0	0	0	0	0	0	0	0	0
chr1.1_058774660|AltMatch_0002	chr1.1_058774660	GTATTTTAGGGACTACTGTAAGGTTTCGTTTACAAACTAATGTTTATATGTGGGTCGCAGACCTCCAATC	0	0	0	0	0	0	0	0	0	0	0	0	0	0	0	0	0	0	0	0	0	0	0	0	0	0	0	0	0	0	0	0	0	0	0	0	0	0	0	0	0	0	0	0	0	0	0
chr1.1_058774660|Alt_0002	chr1.1_058774660	GTATTTTAGGGACTACTGTAAGGTTTTGTTTACAAACTAATGTTTATATGTGGGTCGCAGACCTCCAATCCTTGTCAGTGA	0	0	0	0	0	0	0	0	0	0	0	0	0	0	0	0	0	0	0	0	0	0	0	0	0	0	0	0	0	0	0	0	0	0	0	0	0	0	0	0	0	0	0	0	0	0	0
chr1.1_058774660|RefMatch_0001	chr1.1_058774660	GTATTTTAGGGACTACTGTAAGGTTTCGTTTACAAACTAACGTTTATATGTGGGTCGCAGACCTCCAATC	129	150	113	133	127	146	126	36	0	0	0	0	0	0	0	0	142	170	140	129	115	146	159	107	0	0	0	0	0	0	0	0	149	113	79	124	97	150	113	147	0	0	0	0	0	0	0
chr1.1_058774660|RefMatch_0002	chr1.1_058774660	GTATTTTAGGGACTACTGTAAGGTTTCGTTTACAAACTAACATTTATATGTGGGTCGCAGACCTCCAATC	0	0	0	0	0	0	0	0	0	0	0	0	0	0	0	0	0	0	0	0	0	0	0	0	0	0	0	0	0	0	0	0	1	0	0	0	0	0	0	0	0	0	0	0	0	0	0
chr1.1_058774660|RefMatch_0003	chr1.1_058774660	GTATTTTAGGGACTACTGTAAGGTTTCGTTTGCAAACTAACATTTATATGTGGGTCGCAGACCTCCAATC	0	0	0	0	0	0	0	0	0	0	0	0	0	0	0	0	0	0	0	0	0	0	0	0	0	0	0	0	0	0	0	0	0	0	0	0	0	0	0	0	0	0	0	0	0	0	0
chr1.1_058774660|Ref_0001	chr1.1_058774660	GTATTTTAGGGACTACTGTAAGGTTTTGTTTACAAACTAACGTTTATATGTGGGTCGCAGACCTCCAATCCTTGTCAGTGA	0	0	0	0	0	0	0	0	0	0	0	0	0	0	0	0	0	0	1	0	0	0	0	0	0	0	0	0	0	0	0	0	0	0	1	0	0	0	0	0	0	0	0	0	0	0	0
chr1.1_059058568|AltMatch_0002	chr1.1_059058568	GTACCCATAACTCTTGGAGGTGCTTGGTTCATCTTGTCTCCACCAAAAAGTTTGACCATTCCGAAATCGT	0	0	0	0	0	0	0	0	0	0	0	0	0	0	0	0	0	0	0	0	0	0	0	0	0	0	0	0	0	0	0	0	0	0	0	0	0	0	0	0	0	0	0	0	0	0	0
chr1.1_059058568|Alt_0002	chr1.1_059058568	GTACCCATAACTCTTGGAGGTGCTTGGTTCATCTTGTCTCCACCAGAAAGTTTGACCATTCCGAAATCGTATAGTTTTGCA	72	60	64	94	61	52	81	21	27	30	23	16	16	21	18	8	52	47	61	18	35	42	57	33	17	21	25	14	20	15	18	20	57	48	61	57	18	39	57	27	21	25	16	21	12	14	15
chr1.1_059058568|Ref_0001	chr1.1_059058568	GTACCCATAACTCTTGGAGGTGCTTGGTTCATCTTGTCTCCACCAGAAAGTTTTACCATTCCGAAATCGTATAGTTTTGCA	0	0	0	0	0	0	0	0	0	0	0	0	0	0	0	0	0	0	0	0	0	0	0	0	0	0	0	0	0	0	0	0	0	0	1	0	0	0	0	0	0	0	0	0	1	0	0
chr1.1_059269690|Alt_0002	chr1.1_059269690	GACCCATCTTCTTTTTGAAAATTACATAAGTTCACATTCACTTGTTTCCTTTAGATGGAGATCATAGTTCTGAATAGTTTG	0	0	0	0	0	0	0	0	0	0	0	0	0	0	0	0	0	0	0	0	0	0	0	0	0	0	0	0	0	0	0	0	0	0	0	0	0	0	0	0	0	0	0	0	0	0	0
chr1.1_059269690|RefMatch_0001	chr1.1_059269690	GACCCATCTTCTTTTTGAAAATTACATAAGTTCAAATTTACTTGTTTCCTTTAGATGGAGATCATAGTTC	0	0	0	0	0	0	0	0	0	0	0	0	0	0	0	0	0	0	0	0	0	0	0	0	0	0	0	0	0	0	0	0	0	0	0	0	0	0	0	0	0	0	0	0	0	0	0
chr1.1_059269690|Ref_0001	chr1.1_059269690	GACCCATCTTCTTTTTGAAAATTACATAAGTTCACATTTACTTGTTTCCTTTAGATGGAGATCATAGTTCTGAATAGTTTG	16	23	18	27	19	9	29	1	1	0	0	0	0	0	0	0	21	26	19	7	30	25	33	9	0	0	0	1	0	0	3	0	23	27	23	34	8	30	18	17	0	0	4	0	0	0	1
chr1.1_059477047|Alt_0002	chr1.1_059477047	GACCTATTATTTTGGGCCCTGTCTATAGATTTCATTATCTTTGATATAGATCAGTGCCCATCTCTCTTACATTAGGACAAT	0	0	0	0	0	0	0	0	0	0	0	0	0	0	0	0	0	0	0	0	0	0	0	0	0	0	0	0	0	0	0	0	0	0	0	0	0	0	0	0	0	0	0	0	0	0	0
chr1.1_059477047|RefMatch_0001	chr1.1_059477047	GACCTATTATTTTGGGCCCTGTCTATTGATTTCATTAGCTTTGATATAGATCAGTGCCCATCTCTCTTAC	23	12	9	24	15	9	17	6	24	22	19	13	15	4	20	21	25	16	21	12	20	15	23	18	16	18	25	12	16	11	13	28	20	21	18	8	12	24	10	11	21	14	21	10	10	17	20
chr1.1_059477047|RefMatch_0002	chr1.1_059477047	GACCTATTATTTTGGGCCCTGTCTATTGATTTCATTAACTTTGATATAGATCAGTGCCCATCTCTCTTAC	0	0	0	0	0	0	0	0	0	0	0	0	0	0	0	0	0	0	0	0	0	0	0	0	1	0	0	0	0	0	0	0	0	0	0	0	0	0	0	0	0	0	0	0	0	0	0
chr1.1_059477047|Ref_0001	chr1.1_059477047	GACCTATTATTTTGGGCCCTGTCTATTGATTTCATTATCTTTGATATAGATCAGTGCCCATCTCTCTTACATTAGGACAAT	0	0	0	0	0	0	0	0	0	0	0	0	0	0	0	0	0	0	0	0	0	0	0	0	0	0	0	0	0	0	0	0	0	1	0	0	0	0	0	0	0	0	0	0	0	0	0
chr1.1_059868522|AltMatch_0002	chr1.1_059868522	CGTGCAAGACCTACCCATCTCCCTTACACTACTTTTTCTGTCCTTTTTTAAAAAAGGAAGAAACTATTGA	0	0	0	0	0	0	0	0	0	0	0	0	0	0	0	0	0	0	0	0	0	0	0	0	0	0	0	0	0	0	0	0	0	0	0	0	0	0	0	0	0	0	0	0	0	0	0
chr1.1_059868522|AltMatch_0003	chr1.1_059868522	CGTGCAAGACCTACCCATCTCCCTTACACTACTTTTTCTATCGTTTTTTAAGAAAGGAAGAAACTATTGA	0	0	0	0	0	0	0	0	0	0	0	0	0	0	0	0	0	0	0	0	0	0	0	0	0	0	0	0	0	0	0	0	0	0	0	0	0	1	0	0	0	0	0	0	0	0	0
chr1.1_059868522|AltMatch_0004	chr1.1_059868522	CGTGCAAGACCTACCCATCTCCCTTACACTACTTTTTCTGTCGATTTTTAAGAAAGGAAGAAACTATTGA	0	0	0	0	0	0	0	0	0	0	0	0	0	0	0	0	0	0	0	0	0	0	0	0	0	0	0	0	0	0	0	0	0	0	0	0	0	0	0	0	0	0	0	0	0	0	0
chr1.1_059868522|AltMatch_0005	chr1.1_059868522	CGTGCAAGACCTACCCATCTCCCTTACACTACTTTTTCTGTCGTTTTTTAAGAAAGGAAGAAACTATTGA	246	300	275	308	294	348	304	114	0	0	0	0	0	1	0	0	319	346	312	327	351	357	356	315	1	1	0	0	0	0	0	0	319	274	254	346	295	399	266	416	0	0	0	0	2	0	0
chr1.1_059868522|AltMatch_0006	chr1.1_059868522	CGTGCAAGACCTACCCATCTCCCTTACACTACTTTTTCTGTTGTTTTTTAAGAAAGGAAAAAACTATTGA	0	0	0	0	0	0	0	0	0	0	0	0	0	0	0	0	0	0	0	0	0	0	0	0	0	0	0	0	0	0	0	0	0	0	0	0	0	0	0	0	0	0	0	0	0	0	0
chr1.1_059868522|AltMatch_0007	chr1.1_059868522	CGTGCAAGACCTACCCATCTCCCTTACACTACTTTTTCTGTTGTTTTTTAAGAAAGGAAGAAACTATTGA	0	0	1	0	0	0	0	0	0	0	0	0	0	0	0	0	0	0	0	1	0	0	0	0	0	0	0	0	0	0	0	0	1	0	0	0	0	0	0	0	0	0	0	0	0	0	0
chr1.1_059868522|Alt_0002	chr1.1_059868522	CGTGCAAGACCTACCCATCTCCCTTACACTACTTTTTCTGTCCTTTTTTAAGAAAGGAAGAAACTATTGAAAGTTTATGGT	0	0	0	0	0	0	0	0	440	372	322	337	406	285	387	437	0	0	0	0	0	0	0	0	347	397	376	390	347	335	391	409	0	0	0	0	0	0	0	0	461	401	432	336	240	303	221
chr1.1_059868522|RefMatch_0001	chr1.1_059868522	CGTGCAAGACCTACCCATCTCCCTTGCGCTACTTTTTCTGTCCTTTTTTAAGAAAGGAAGAAACTATTGA	0	0	0	0	0	0	0	0	0	0	0	0	0	0	0	0	0	0	0	0	0	0	0	0	0	0	0	0	0	0	0	0	0	0	0	0	0	0	0	0	0	0	0	0	0	0	0
chr1.1_059868522|RefMatch_0002	chr1.1_059868522	CGTGCAAGACCTACCCATCTCCCTTGCACTACTTTTTCTGTTCTTTTTTAAGAAAGGAAGAAACTATTGA	0	0	0	0	0	0	0	0	0	0	0	0	0	0	0	0	0	0	0	0	0	0	0	0	0	0	0	0	0	0	0	0	0	0	0	0	0	0	0	0	0	0	0	0	0	0	0
chr1.1_059868522|Ref_0001	chr1.1_059868522	CGTGCAAGACCTACCCATCTCCCTTGCACTACTTTTTCTGTCCTTTTTTAAGAAAGGAAGAAACTATTGAAAGTTTATGGT	0	0	0	0	0	0	0	0	0	0	0	0	0	0	0	0	0	0	0	0	0	0	1	0	0	0	0	0	0	0	0	0	0	0	0	0	0	0	0	0	0	0	0	0	0	0	0
chr1.1_060072647|Alt_0002	chr1.1_060072647	CCAATAGACAAGGTTACCAGCAGGGTCATCTTACGGTTAACTATGTCTTTGTTAACTGTTAATTAATGCGAATGAATCACT	0	0	0	0	0	0	0	0	0	0	0	0	0	0	0	0	0	0	0	0	0	0	0	0	0	0	0	0	0	0	0	0	0	0	0	0	0	0	0	0	0	0	0	0	0	0	0
chr1.1_060072647|RefMatch_0001	chr1.1_060072647	CCAATAGACAAGGTTACCAGCAGGGTCACCTTACAGTTAACTATGTCTTTGTTAACTGTTAATTAATGCG	1	0	0	0	0	0	0	0	0	1	0	0	0	0	0	0	0	0	0	0	0	0	0	0	0	0	0	0	0	0	0	0	0	0	0	0	0	0	0	0	0	0	0	1	0	0	0
chr1.1_060072647|RefMatch_0002	chr1.1_060072647	CCAATAGACAAGGTTACCAGCAGGGTCACCTTACGGTTAACTATAGCTTTGTTAACTGTTAATTAATGCG	0	0	0	0	0	0	0	0	0	0	0	0	0	0	0	0	0	0	0	0	0	0	0	0	0	0	0	0	0	0	0	0	0	0	0	0	0	0	0	0	0	0	0	0	0	0	0
chr1.1_060072647|Ref_0001	chr1.1_060072647	CCAATAGACAAGGTTACCAGCAGGGTCACCTTACGGTTAACTATGTCTTTGTTAACTGTTAATTAATGCGAATGAATCACT	258	301	241	290	240	334	257	146	384	393	389	395	383	302	428	406	294	471	272	279	309	320	314	351	378	429	423	489	434	413	402	493	387	345	187	367	274	377	259	367	499	375	379	440	297	388	338
chr1.1_060190289|Alt_0002	chr1.1_060190289	TTAAGATGAGAAGGTGAGCTACTAATACTCTTCTTTGGCACTCCCTTTTGACATTATCTTTATCATCTTTATAAAAGATAG	0	2	5	3	3	2	0	0	0	1	2	2	2	1	1	2	6	0	1	2	2	2	3	6	1	1	1	1	0	1	0	0	4	1	1	2	0	3	0	4	0	1	0	1	0	3	1
chr1.1_060190289|RefMatch_0001	chr1.1_060190289	TTAAGATGAGAAGGTGAGCTACTAATACTCTTCTTTCGCACTCCCTTTTGATATTATCTTTATCATCTTT	0	0	0	0	0	0	0	0	0	0	0	0	0	0	0	0	0	0	0	0	0	0	0	0	0	0	0	0	0	0	0	0	0	0	0	0	0	0	0	0	0	0	0	0	0	0	0
chr1.1_060190289|Ref_0001	chr1.1_060190289	TTAAGATGAGAAGGTGAGCTACTAATACTCTTCTTTGGCACTCCCTTTTGATATTATCTTTATCATCTTTATAAAAGATAG	0	0	0	0	0	0	0	0	0	0	0	0	0	0	0	0	0	0	0	0	0	0	0	0	0	0	0	0	0	0	0	0	0	0	0	0	0	0	0	0	0	0	0	0	0	0	0
chr1.1_060454213|Alt_0002	chr1.1_060454213	GTTTGCATATGCTGACCTTACTTAGCATCCTGCTTAAGGTTTATTGGTTCATAGTTAATACTTAACCCAGTAGATGAAGTT	0	0	0	0	0	0	0	0	0	0	0	0	0	0	0	0	1	0	0	0	0	0	0	0	0	0	0	0	0	0	0	0	0	0	0	0	0	0	0	0	0	0	0	0	0	0	0
chr1.1_060454213|RefMatch_0001	chr1.1_060454213	GTTTGCATATGCTGACCTTACTTAGCATCCCACTTAAGGTTTATTGGTTCATAGTTAATACTTAACCCAG	0	0	0	0	0	0	0	0	0	0	0	0	0	0	0	0	0	0	0	0	0	0	0	0	0	0	0	0	0	0	0	0	0	0	0	0	0	0	0	0	0	0	0	0	0	0	0
chr1.1_060454213|RefMatch_0002	chr1.1_060454213	GTTTGCATATGCTGACCTTACTTAGCATCCCACTTAAAGTTTATTGGTTCATAATTAATACTTAACCCAG	0	1	0	0	0	0	0	0	657	0	684	671	644	341	653	624	0	0	0	0	0	0	0	0	588	638	650	734	809	580	610	709	0	2	0	0	0	0	0	0	701	673	692	379	516	823	757
chr1.1_060454213|RefMatch_0003	chr1.1_060454213	GTTTGCATATGCTGACCTTACTTAGCATCCTACTTAAGGTTTATTGATTCATAGTTAATACTTAACCCAG	0	0	0	0	0	0	0	0	0	0	0	0	0	0	0	0	0	0	0	0	0	0	0	0	0	0	0	0	0	0	0	0	0	0	0	0	0	0	0	0	0	0	0	0	0	0	0
chr1.1_060454213|RefMatch_0004	chr1.1_060454213	GTTTGCATATGCTGACCTTACTTAGCATTCCACTTAAAGTTTATTGGTTCATAATTAATACTTAACCCAG	442	442	343	419	348	383	326	115	0	0	0	1	0	0	1	0	450	547	422	288	369	465	467	407	1	1	1	0	0	0	0	1	425	425	261	407	344	456	308	411	0	0	0	1	1	0	0
chr1.1_060454213|Ref_0001	chr1.1_060454213	GTTTGCATATGCTGACCTTACTTAGCATCCTACTTAAGGTTTATTGGTTCATAGTTAATACTTAACCCAGTAGATGAAGTT	0	0	1	0	0	0	0	0	0	0	0	0	0	0	0	0	0	0	0	0	0	0	0	0	0	0	0	0	0	0	0	0	0	0	0	0	0	0	0	0	0	0	0	0	0	0	0
chr1.1_060508241|Alt_0002	chr1.1_060508241	CACAAAACCTTGTTGGTCAAAACAGAATCCCTTGTATTTGTAGAGCTAGTATTAGAAGTTTATACATTCCCTAACTTTTAA	0	0	0	0	0	0	0	0	0	0	0	0	0	0	0	0	0	0	0	0	0	0	0	0	0	0	0	0	0	0	0	0	0	0	0	0	0	0	0	0	0	0	0	0	0	0	0
chr1.1_060508241|RefMatch_0001	chr1.1_060508241	CACAAAACCTTGTTGGTCAAAACAGAATCCCTTGTATTTGCAGAGCCAGTATTAGAAGTTTATACATTCC	0	0	0	0	0	0	0	0	0	0	0	0	0	0	0	0	0	0	0	0	0	0	0	0	0	0	0	0	0	0	0	0	0	0	0	0	0	0	0	0	0	0	0	0	0	0	0
chr1.1_060508241|Ref_0001	chr1.1_060508241	CACAAAACCTTGTTGGTCAAAACAGAATCCCTTGTATTTGCAGAGCTAGTATTAGAAGTTTATACATTCCCTAACTTTTAA	0	0	0	0	0	0	0	0	0	0	0	0	1	0	0	0	0	0	0	0	0	0	0	0	0	0	0	0	0	0	0	0	0	0	0	0	0	1	0	0	0	0	0	0	0	0	0
chr1.1_060661578|Alt_0002	chr1.1_060661578	CAACAAATGCATCTGAACGAGGTCTAACCGTCTGCCATTTCTGGTCAGCAAACACATCAAGCCCTCCAACTTGATCTTGGT	404	581	659	617	507	717	484	498	1672	1357	1017	1312	1786	1314	1277	1637	786	822	413	1088	651	632	607	637	1132	1466	1411	1662	1232	1372	1801	1905	787	478	420	642	531	798	445	976	1884	1242	1619	1288	1289	1408	1211
chr1.1_060661578|Ref_0001	chr1.1_060661578	CAACAAATGCATCTGAACGAGGTCTAACCGTTTGCCATTTCTGGTCAGCAAACACATCAAGCCCTCCAACTTGATCTTGGT	0	0	0	0	0	0	0	0	0	0	0	0	0	0	1	0	0	0	0	0	0	0	0	0	0	0	0	2	0	0	0	0	0	0	0	0	0	0	0	0	0	0	0	0	0	0	0
chr1.1_060904991|AltMatch_0001	chr1.1_060904991	ACAAAATATCTAAGAGATCTCAATCGACATAAAAAGATTTTGGGTCTTGAGGTCTAAGGATTCAAAACCT	0	0	0	0	0	0	0	0	0	0	0	0	0	0	0	0	0	0	0	0	0	0	0	0	1	0	0	0	0	0	0	0	0	0	0	0	0	0	0	0	0	0	0	0	0	0	0
chr1.1_060904991|AltMatch_0002	chr1.1_060904991	ACAAAATATCTAAGAGATCTCAATCGACATAAAAAGATTTTGGGTCTGGAGATCTAAGAATTCAAAACCT	0	0	0	0	0	0	0	0	0	0	0	0	0	0	0	0	0	0	0	0	0	0	0	0	0	0	0	0	0	0	0	0	0	0	0	0	0	0	0	0	0	0	0	0	0	0	0
chr1.1_060904991|AltMatch_0003	chr1.1_060904991	ACAAAATATCTAAGAGATCTCAATCGACATAAAAAGATTTTGGGTCTGGAGGTCTAAGGATTCAAAACCT	0	0	0	0	0	0	0	0	0	0	0	0	0	0	0	0	0	0	0	0	0	0	0	0	0	0	0	0	0	0	0	0	0	0	0	0	0	0	0	0	0	0	0	0	0	0	0
chr1.1_060904991|AltMatch_0004	chr1.1_060904991	ACAAAATATCTAAGAGATCTCAATCGACATAAAAAGATTTTGGGTCTTGAGATCTAAGAATTCAAAACCT	0	0	0	0	0	0	0	0	0	0	0	0	0	0	0	0	0	0	0	0	0	0	0	0	0	0	0	0	0	0	0	0	0	0	0	0	0	0	0	0	0	0	0	0	0	0	0
chr1.1_060904991|AltMatch_0005	chr1.1_060904991	ACAAAATATCTAAGAGATCTCAATCGACATAAGAAGGTTTTGGGTCTTGAGGTTTAAGGAAGCAAAACCT	0	0	0	0	0	0	0	0	28	17	11	18	20	9	12	20	0	0	0	0	0	0	0	0	14	19	19	29	16	21	29	20	0	0	0	0	0	0	0	0	20	12	22	16	24	19	24
chr1.1_060904991|AltMatch_0006	chr1.1_060904991	ACAAAATATCTAAGAGATCTCAATCGACATAAGAAGGTTTTGGGTCTTGAGGTTTAAGGATTCAAAACCT	0	0	0	0	0	0	0	0	22	23	27	32	28	17	29	44	0	0	0	0	0	0	0	0	13	35	26	31	34	32	33	33	0	0	0	0	0	0	0	0	28	32	28	28	26	36	26
chr1.1_060904991|AltMatch_0007	chr1.1_060904991	ACAAAATATCTAAGAGATCTCAATCGACATAAAAAGATTTTGGGTCTTGAGGTCTAATGATTCAAAACCT	0	0	0	0	0	0	0	0	0	0	0	0	0	0	0	0	0	0	0	0	0	0	0	0	0	0	0	0	0	0	0	0	0	0	0	0	0	0	0	0	0	0	0	0	0	0	0
chr1.1_060904991|AltMatch_0008	chr1.1_060904991	ACAAAATATCTAAGAGATCTCAATCGACATAAGAAGATTTTGGGTCTTGAGGTCTAAGAATTCAAAACCT	0	0	0	0	0	0	0	0	0	0	0	0	0	0	0	0	0	0	0	0	0	0	0	0	0	0	0	0	0	0	0	0	0	0	0	0	0	0	0	0	0	0	0	0	0	0	0
chr1.1_060904991|AltMatch_0009	chr1.1_060904991	ACAAAATATCTAAGAGATCTCAATCGACATAAGAAGATTTTGGGTCTTGAGGTCTAAGGATTCAAAACCT	0	0	0	0	0	0	0	0	0	0	0	0	0	0	0	0	0	0	0	0	0	0	0	0	0	0	0	0	0	0	0	0	0	0	0	0	0	0	0	0	0	0	0	0	0	0	0
chr1.1_060904991|Alt_0002	chr1.1_060904991	ACAAAATATCTAAGAGATCTCAATCGACATAAAAAGATTTTGGGTCTTGAGGTTTAAGGATTCAAAACCTATTATATTTGT	0	0	0	0	0	0	0	0	0	0	0	0	0	0	0	0	0	0	0	0	0	0	0	0	0	0	0	0	0	0	0	0	0	0	0	0	0	0	0	0	0	0	0	0	0	0	0
chr1.1_060904991|Ref_0001	chr1.1_060904991	ACAAAATATCTAAGAGATCTCAATCGACATAAAAAGATTTTGGGTCTTGAGGCTTAAGGATTCAAAACCTATTATATTTGT	0	0	0	0	0	0	0	0	0	0	0	0	0	0	0	0	0	0	0	0	0	0	0	0	0	0	0	0	0	0	0	0	0	0	0	0	0	0	0	0	0	0	0	0	0	0	0
chr1.1_061015913|AltMatch_0001	chr1.1_061015913	CCAAGATCTCTTAGCACAAGTCTAATGTACTCTTTTTCTCAAAGAGATGACATTGATGTCCTTGATGAGC	0	0	0	0	0	0	0	0	0	0	0	0	0	0	0	0	0	0	0	0	0	0	0	0	0	0	0	0	0	0	0	0	0	0	0	0	0	0	0	0	0	0	0	0	0	0	0
chr1.1_061015913|AltMatch_0002	chr1.1_061015913	CCAAGATCTCTTAGCACAAGTCTAATGTACTCCTTTTCTCAAAGGGATGATATTAATGTCCTTGATGAGC	0	0	0	0	0	0	0	0	0	0	0	0	0	0	0	0	0	0	0	0	0	0	0	0	0	0	0	0	0	0	0	0	0	0	0	0	0	0	0	0	0	0	0	0	0	0	0
chr1.1_061015913|Alt_0002	chr1.1_061015913	CCAAGATCTCTTAGCACAAGTCTAATGTACTCTTTTTCTCAAAGGGATGATATTAATGTCCTTGATGAGCCTCTCTATTCT	0	0	1	0	0	0	0	0	2	7	2	0	3	3	2	1	0	0	0	0	3	0	0	0	7	5	7	4	5	0	2	2	0	1	0	0	0	0	0	0	4	8	5	1	7	4	5
chr1.1_061015913|Ref_0001	chr1.1_061015913	CCAAGATCTCTTAGCACAAGTCTAATGTACTCTTTTTCTCAAAGGGATGATATAAATGTCCTTGATGAGCCTCTCTATTCT	0	0	0	0	0	0	0	0	0	0	0	0	0	0	0	0	0	0	0	0	0	0	0	0	0	0	0	0	0	0	0	0	0	0	0	0	0	0	0	0	0	0	0	0	0	0	0
chr1.1_061244894|Alt_0002	chr1.1_061244894	ATTAGTATCATTTTATAATTTGCACTTATATTTGTCCTTGCAGTTTTGTTTTGTCAAGAGCACACAGATATAGATTACAAT	0	0	0	0	0	0	0	0	0	0	0	0	0	0	0	0	0	0	0	0	0	0	0	0	0	0	0	0	0	0	0	0	0	0	0	0	0	0	0	0	0	0	0	0	0	0	0
chr1.1_061244894|Ref_0001	chr1.1_061244894	ATTAGTATCATTTTATAATTTGCACTTATATTTGTCCTTGCAGTTTTATTTTGTCAAGAGCACACAGATATAGATTACAAT	0	0	0	0	0	0	0	0	0	0	0	0	0	0	0	0	0	0	0	0	0	0	0	0	0	0	0	0	0	0	0	0	0	0	0	0	0	0	0	0	0	0	0	0	0	0	0
chr1.1_061361427|AltMatch_0001	chr1.1_061361427	TGGGACATGTATGGTGTAGTATTTCAATATTGTTGGTGATTGTGATGTATAATTGCCTCTCCACACCTCT	0	0	0	0	0	0	0	0	0	0	0	0	0	0	0	0	0	0	0	0	0	0	0	0	0	0	0	0	0	0	0	0	0	0	0	0	0	0	0	0	0	0	0	0	0	0	0
chr1.1_061361427|AltMatch_0002	chr1.1_061361427	TGGGACATGTATGGTGTAGTATTTCAATGTTGTTGGTGATTGTGATATATAATTGCCTCTCCACACCTCT	0	0	0	0	0	0	0	0	0	0	0	0	0	0	0	0	0	0	0	0	0	0	0	0	0	0	0	0	0	0	0	0	0	0	0	0	0	0	0	0	0	0	0	0	0	0	0
chr1.1_061361427|Alt_0002	chr1.1_061361427	TGGGACATGTATGGTGTAGTATTTCAATATTGTTGGTGATTGTGATATATAATTGCCTCTCCACACCTCTTTACCTGTACA	0	0	0	0	0	0	0	0	0	0	0	0	0	0	0	0	0	0	0	0	0	0	0	0	0	0	0	0	0	0	0	0	0	0	0	0	0	0	0	0	0	0	0	0	0	0	0
chr1.1_061361427|Ref_0001	chr1.1_061361427	TGGGACATGTATGGTGTAGTATTTCATTATTGTTGGTGATTGTGATATATAATTGCCTCTCCACACCTCTTTACCTGTACA	0	0	0	0	0	0	0	0	0	0	0	0	0	0	0	0	0	0	0	0	0	0	0	0	0	0	0	0	0	0	0	0	0	0	0	0	0	0	0	0	0	0	0	0	0	0	0
chr1.1_061556964|AltMatch_0002	chr1.1_061556964	GTACTGCATAAGTGGAAAGAAACTGATGTGTCATGAATGCTATTTTTTCAGCCACGTAGCTGTTCCATGG	864	1044	758	885	861	888	947	560	0	2	0	1	1	0	1	0	1106	1174	861	823	958	1062	1125	1031	9	1	0	0	1	1	0	0	1107	938	673	1068	717	1001	768	1105	0	0	1	0	2	1	0
chr1.1_061556964|AltMatch_0003	chr1.1_061556964	GTACTGCATAAGTGGAAAGAAACTGATGTGTCATGAATGCTATTTTTTTCAGGCACGTAGCTGTTCCATGG	0	0	0	0	0	0	0	0	0	0	0	0	0	0	0	0	0	0	0	0	0	0	0	0	0	0	0	0	0	0	0	0	0	0	0	0	0	0	0	0	0	0	0	0	0	0	0
chr1.1_061556964|AltMatch_0004	chr1.1_061556964	GTACTGCATAAGTGGAAAGAAACTGATGTGTCATGAATGCTTTTTTTCAGGCACGTAGCTGTTCCATGG	0	0	0	0	0	0	0	0	0	1291	0	64	0	0	0	0	0	0	0	0	0	0	0	1	1148	642	1310	1585	0	0	1458	710	0	0	0	0	0	0	0	0	0	4	681	1057	0	1572	1239
chr1.1_061556964|AltMatch_0005	chr1.1_061556964	GTACTGCATAAGTGGAAAGAAACTGATGTGTCATGCATGCTATTTTTTCAGGCACGTAGCTGTTCCATGG	0	0	0	0	0	0	0	0	0	0	0	0	0	1216	1610	952	0	0	0	0	0	0	0	0	0	0	0	0	1693	1628	0	863	0	0	0	0	0	0	0	0	1931	1401	833	698	0	0	0
chr1.1_061556964|Alt_0002	chr1.1_061556964	GTACTGCATAAGTGGAAAGAAACTGATGTGTCATGAATGCTATTTTTTCAGGCACGTAGCTGTTCCATGGATTCCTCATAT	0	0	0	0	0	0	0	0	1467	0	1099	1152	1218	2	0	433	0	0	0	0	0	0	0	0	0	685	0	0	0	1	0	0	1	0	0	0	0	0	0	0	5	1	0	0	1283	0	0
chr1.1_061556964|Ref_0001	chr1.1_061556964	GTACTGCATAAGTGGAAAGAAACTGATATGTCATGAATGCTATTTTTTCAGGCACGTAGCTGTTCCATGGATTCCTCATAT	0	0	0	0	0	0	0	0	0	0	0	0	0	0	0	0	0	0	0	0	0	0	0	0	0	0	0	0	0	0	0	0	0	0	0	0	0	0	0	0	0	0	0	0	0	0	0
chr1.1_061744598|AltMatch_0001	chr1.1_061744598	AAAGAATAAAATATGTACTTCTGCTGGGCCTTCTGTTGCAGGGTAAATTGTTAGGTAAGAAGTTAGCT	0	0	0	0	0	0	0	0	0	0	0	0	0	0	0	0	0	0	0	0	0	0	0	0	0	0	0	0	0	0	0	0	0	0	0	0	0	0	0	0	0	0	0	0	0	0	0
chr1.1_061744598|Alt_0002	chr1.1_061744598	AAAGAATAAAATATGTACTTCTGCTGGGCCTTCTGTTGCAGCTGATAAATTGTTATGTAAGAAGTTAGCTAATTAGGTTGA	1	0	0	0	0	0	1	0	0	0	0	0	0	0	0	0	0	0	1	0	1	2	1	0	0	0	0	0	0	0	0	0	0	0	0	0	0	0	0	1	0	0	0	0	0	0	0
chr1.1_061744598|RefMatch_0002	chr1.1_061744598	AAAGAATAAAATATGTACTTCTGCTGGGCCTTCTGTTGCAGCTGGTAAATTGTCATGTAAGAAGTTAGCT	0	0	0	0	0	0	0	0	0	0	0	0	0	0	0	0	0	0	0	0	0	0	0	0	0	0	0	0	0	0	0	0	0	0	0	0	0	0	0	0	0	0	0	0	0	0	0
chr1.1_061744598|RefMatch_0003	chr1.1_061744598	AAAGAATAAAATATGTACTTCTGCTGGGCCTTCTGGTGCAGCTGGTAAATTGTTAGGTAAGAAGTTAGCT	0	0	0	0	0	0	0	0	0	0	0	0	0	0	0	0	0	0	0	0	0	0	0	0	0	0	0	0	0	0	0	0	0	0	0	0	0	0	0	0	0	0	0	0	0	0	0
chr1.1_061744598|RefMatch_0004	chr1.1_061744598	AAAGAATAAAATATGTACTTCTGCTGGGCCTTCTGTTGCAGCTGGTAAATTGATAGGTAAGAAGTTAGCT	0	0	0	0	0	0	0	0	0	0	0	0	0	0	0	0	0	0	0	0	0	0	0	0	0	0	0	0	0	0	0	0	0	0	0	0	0	0	0	0	0	0	0	0	0	0	0
chr1.1_061744598|Ref_0001	chr1.1_061744598	AAAGAATAAAATATGTACTTCTGCTGGGCCTTCTGTTGCAGCTGGTAAATTGTTATGTAAGAAGTTAGCTAATTAGGTTGA	399	485	456	480	423	493	428	139	2	1	2	1	0	0	0	0	526	579	474	473	476	465	530	537	2	0	1	1	0	0	0	0	496	363	344	489	363	456	411	524	0	0	0	1	0	0	0
chr1.1_061878825|Alt_0002	chr1.1_061878825	GCAAGAAAGCGATATCTTGAGGCAAGTCATTGATTGTGATACTATGAAGTTACTCCCGTGAAAAAAGAACATGACAATATC	0	0	0	0	0	0	0	0	0	0	0	0	0	0	0	0	0	0	0	0	0	0	0	0	0	0	0	0	0	0	0	0	0	0	0	0	0	0	0	0	0	0	0	0	0	0	0
chr1.1_061878825|RefMatch_0001	chr1.1_061878825	GCAAGAAAGCGATATCTTGAGGCAAGTCATTGATTCTGATACTAAGAAGTTATTATCGTGAAAAAAGAAC	0	0	0	0	0	0	0	0	449	444	377	385	389	213	407	350	0	0	0	0	0	0	0	0	298	448	424	434	462	354	367	470	0	0	0	0	0	0	0	0	386	366	442	391	394	428	342
chr1.1_061878825|RefMatch_0002	chr1.1_061878825	GCAAGAAAGCGATATCTTGAGGCAAGTCATTGATTCTGATACTAAGAAGTTATTATGGTGAAAAAAGAAC	521	631	558	601	537	542	568	120	0	0	0	1	0	0	0	1	589	651	494	441	522	570	696	591	6	1	0	0	1	0	0	1	682	471	427	573	580	624	573	598	2	0	1	0	0	1	0
chr1.1_061878825|RefMatch_0003	chr1.1_061878825	GCAAGAAAGCGATATCTTGAGGCAAGTCATTGATTCTGATACTAGGAAGTTATTCTCCTGAAAAAAGAAC	0	0	0	0	0	0	0	0	0	0	0	0	0	0	0	0	0	0	0	0	0	0	0	0	0	0	0	0	0	0	1	0	0	0	0	0	0	0	0	0	0	0	0	0	0	0	0
chr1.1_061878825|RefMatch_0004	chr1.1_061878825	GCAAGAAAGCGATATCTTGAGGCAAGTCATTGATTCTGATACTATGAAGTTATTATGGTGAAAAAAGAAC	0	0	0	0	0	0	0	0	0	0	0	0	0	0	0	0	0	0	0	0	0	0	0	0	0	0	0	0	0	0	0	0	0	0	0	0	0	0	0	0	0	0	0	0	0	0	0
chr1.1_061878825|RefMatch_0005	chr1.1_061878825	GCAAGAAAGCGATATCTTGAGGCAAGTCATTGATTCTGATACTAGGAAGATATTCTCGTGAAAAAAGAAC	0	0	0	0	0	0	0	0	0	0	0	0	0	0	0	0	0	0	0	0	0	0	0	0	0	0	0	0	0	0	0	0	0	0	0	0	0	0	0	0	0	0	0	0	0	0	0
chr1.1_061878825|Ref_0001	chr1.1_061878825	GCAAGAAAGCGATATCTTGAGGCAAGTCATTGATTGTGATACTATGAAGTTATTCCCGTGAAAAAAGAACATGACAATATC	0	0	0	0	0	0	0	0	0	0	0	0	0	0	0	0	0	0	0	0	0	0	0	0	0	0	0	0	0	0	0	0	0	0	0	0	0	0	0	0	0	0	0	0	0	0	0
chr1.1_061916680|Alt_0002	chr1.1_061916680	CATGTGTTCATATGATGTTTCATATACTTGTCTGTATTTCTTTCATCTGTGTTAGTTGTCTGGAAGAACAAATAATGAGAT	0	0	0	0	0	0	0	1	0	0	0	0	0	0	0	0	0	0	0	0	0	0	0	0	0	0	0	0	0	0	0	0	0	0	0	0	0	0	0	1	0	0	0	0	0	0	0
chr1.1_061916680|RefMatch_0003	chr1.1_061916680	CATGTGTTCATATGATGTTTCATATACTTGATTGTATTTCTTTCATCTGTGTTAGTTGACTGGAAGAACA	0	0	0	0	0	0	0	0	0	0	0	0	0	0	0	0	0	0	0	0	0	0	0	0	0	0	0	0	0	0	0	0	0	0	0	0	0	0	0	0	0	0	0	0	0	0	0
chr1.1_061916680|RefMatch_0004	chr1.1_061916680	CATGTGTTCATATGATGTTTCATATACTTGTTTGTGTTTCTTTCATCTCTGTTAGTTGTCTGGAACA	0	0	0	0	0	0	0	0	34	34	28	32	46	28	38	49	0	0	0	0	0	0	0	0	15	22	15	21	40	41	24	30	0	0	0	0	0	0	0	0	19	15	25	35	26	19	11
chr1.1_061916680|RefMatch_0005	chr1.1_061916680	CATGTGTTCATATGATGTTTCATATACTTGTTTGTGTTTCTTTCATCTCTGTTAGTTGTCTGGAAGAACA	0	0	0	0	0	0	0	0	250	267	223	238	279	128	152	206	0	0	0	0	0	0	0	0	136	225	165	151	200	205	82	267	0	0	0	0	0	0	0	0	118	91	229	196	95	73	81
chr1.1_061916680|RefMatch_0006	chr1.1_061916680	CATGTGTTCATATGATGTTTCATATACTTGTTTGTGTTTCTTTCATCTGTGTTAGTTGTCTGGAACA	0	0	0	0	0	0	0	0	6	5	6	9	14	8	13	13	0	0	0	0	0	0	0	0	6	9	4	21	11	4	8	11	0	0	0	0	0	0	0	0	16	9	3	11	4	15	4
chr1.1_061916680|RefMatch_0007	chr1.1_061916680	CATGTGTTCATATGATGTTTCATATACTTGTTTGTGTTTCTTTCATCTGTGTTAGTTGTCTGGAAGAACA	0	0	0	0	0	0	0	0	209	178	147	154	242	158	135	205	0	0	0	0	0	0	0	0	140	277	103	162	127	59	149	182	0	0	0	0	0	0	0	0	224	166	133	136	78	87	101
chr1.1_061916680|RefMatch_0008	chr1.1_061916680	CATGTGTTCATATGATGTTTCATATACTTGTTTGTGTTTCTTTCATTTGTGTTAGTTGTCTGGAAGAACA	0	0	0	0	0	0	0	0	0	0	0	11	0	1	0	0	0	0	0	0	0	0	0	0	0	0	0	1	0	43	0	47	0	0	0	0	0	0	0	0	0	0	71	42	30	0	36
chr1.1_061916680|Ref_0001	chr1.1_061916680	CATGTGTTCATATGATGTTTCATATACTTGTTTGTATTTCTTTCATCTGTGTTAGTTGTCTGGAAGAACAAATAATGAGAT	373	463	365	465	341	439	363	151	0	0	0	0	0	1	0	0	430	522	391	411	471	459	513	426	1	0	0	0	1	0	0	0	443	427	327	473	462	565	394	532	0	0	0	0	1	0	0
chr1.1_062212163|Alt_0002	chr1.1_062212163	ATATAGTACATATTTTACCTCAAATCAATATTTTCCCCTTTTTTAACTTGTGTTTTGATACATTATGTTGAATGCTAAAGA	0	0	0	0	0	0	0	0	0	0	0	1	0	0	0	0	0	0	0	0	0	0	0	0	0	0	0	0	0	0	0	0	0	0	0	0	0	0	0	0	0	0	0	0	0	0	0
chr1.1_062212163|Ref_0001	chr1.1_062212163	ATATAGTACATATTTTACCTCAAATCAATATTTTCCCCTTTTCTAACTTGTGTTTTGATACATTATGTTGAATGCTAAAGA	0	0	0	0	0	0	0	0	0	0	0	0	0	0	0	0	0	0	0	0	0	0	0	0	0	0	0	0	0	0	0	0	0	0	0	0	0	0	0	0	0	0	0	0	0	0	0
chr1.1_062342149|AltMatch_0002	chr1.1_062342149	GTCTCTCTGGACTATGTTGTTGGACCCAAGCAATGGTATGACCGACCTATATAGACTATCATAACGTGAACTTC	0	0	0	0	0	0	0	0	0	0	0	0	0	0	0	0	0	0	0	0	0	0	0	0	0	0	0	0	0	0	0	0	0	0	0	0	0	0	0	0	0	0	0	0	0	0	0
chr1.1_062342149|AltMatch_0003	chr1.1_062342149	GTCTCTCTGGACTATGTTGTTGGACCCAAGTAATGGTATGACCTATATAGACTATCATAACGTGAACTTC	224	252	148	181	227	265	220	119	0	1	0	0	0	0	0	0	218	290	169	175	199	293	281	240	4	1	0	0	0	0	0	0	355	253	143	253	144	240	124	295	0	1	0	0	1	1	0
chr1.1_062342149|AltMatch_0004	chr1.1_062342149	GTCTCTCTGGACTATGTTGTTGGACCCAAGTAATGGTATGACCTATATAGGCTATCATAACGTGAACTTC	0	0	0	0	0	0	0	0	386	339	321	270	384	262	331	323	0	0	0	0	0	0	0	0	386	355	367	328	376	318	330	463	0	0	1	0	0	0	0	0	364	358	406	320	285	424	390
chr1.1_062342149|AltMatch_0005	chr1.1_062342149	GTCTCTCTGGACTATGTTGTTGGACCCAAGTAATGGTATGACCTATATAGGCTATCATAATGTGAACTTC	0	0	0	0	0	0	0	0	118	94	117	111	97	81	106	111	0	0	0	0	0	0	0	0	100	105	102	124	118	99	117	138	0	0	0	0	0	0	0	0	110	114	127	120	88	131	87
chr1.1_062342149|AltMatch_0006	chr1.1_062342149	GTCTCTCTGGACTATGTTGTTGGACCCAAGTAATGGTATGACCTATATATAATATCATAACGTGAACTTC	0	0	0	0	0	0	0	0	0	0	0	0	0	0	0	0	0	0	0	0	0	0	0	0	0	0	0	0	0	0	0	0	0	0	0	0	0	0	0	0	0	0	0	0	0	0	0
chr1.1_062342149|Alt_0002	chr1.1_062342149	GTCTCTCTGGACTATGTTGTTGGACCCAAGTAATGGTACGACCTATATGGAATATCATAACGTGAACTTCTTAATTTAGAA	0	0	0	0	0	0	0	0	0	0	0	0	0	0	0	0	0	0	0	0	0	0	0	0	0	0	0	0	0	0	0	0	0	0	0	0	0	0	0	0	0	0	0	0	0	0	0
chr1.1_062342149|Ref_0001	chr1.1_062342149	GTCTCTCTGGACTATGTTGTTGGACCCAAGTAATGGTACGGCCTATATGGAATATCATAACGTGAACTTCTTAATTTAGAA	0	0	0	0	0	0	0	0	0	0	0	0	0	0	0	0	0	0	0	0	0	0	0	0	0	0	0	0	0	0	0	0	0	0	0	0	0	0	0	0	0	0	0	0	0	0	0
chr1.1_062673159|AltMatch_0001	chr1.1_062673159	TTCATTCTCACCATTACCAAAACTGCATTAGATTCTGACTAGTTCTCTGTTGACCAACGGAACATTATGA	0	0	0	0	0	0	0	0	0	0	0	0	0	0	0	0	0	0	0	0	0	0	0	0	0	0	0	0	0	0	0	0	0	0	0	0	0	0	0	0	0	0	0	0	0	0	0
chr1.1_062673159|Alt_0002	chr1.1_062673159	TTCATTCTCACCATTACCAAAACTGCATTATATTCTGACTAGTTCTCTGTTGACCAACGGAACATTATGATACATAGTAAC	0	0	0	0	0	0	0	0	0	0	0	0	0	0	0	0	0	0	0	0	0	0	0	0	0	0	0	0	0	0	0	0	0	0	0	0	0	0	0	0	0	0	0	0	0	0	0
chr1.1_062673159|RefMatch_0001	chr1.1_062673159	TTCATTCTCACCATTACCAAAACTGCATTAGATTCTGACTAGTTCTCTATTGACCAACGGAACATTATGA	0	0	0	0	0	0	0	0	0	0	0	1	0	0	0	0	0	0	0	0	0	0	0	0	0	0	0	0	0	0	0	0	0	0	0	0	0	0	0	0	0	0	0	0	0	0	0
chr1.1_062673159|RefMatch_0002	chr1.1_062673159	TTCATTCTCACCATTACCAAAACTGCATTAGATTCTGACTGGTTCTCTATTGACCAACGGAACATTATGA	0	0	0	0	0	0	0	0	0	0	0	0	0	0	0	0	0	0	0	0	0	0	1	0	0	0	0	0	0	0	0	0	0	0	0	0	0	0	0	0	0	0	0	0	0	0	0
chr1.1_062673159|RefMatch_0003	chr1.1_062673159	TTCATTCTCACCATTACCAAAACTGCATTAGATTCTGACCGGTTCTCTATTGACCAACAGAACATTATGA	0	0	0	0	0	0	0	0	0	0	0	0	0	0	0	0	0	0	0	0	0	0	0	0	0	0	0	0	0	0	0	0	0	0	0	0	0	0	0	0	0	0	0	0	0	0	0
chr1.1_062673159|RefMatch_0004	chr1.1_062673159	TTCATTCTCACCATTACCAAAACTGCATTAGATTCTGACCGGTTCTCTATTGACCAACGGAACATTATGA	0	0	0	0	0	0	0	0	0	0	0	0	0	0	0	0	0	0	0	0	0	0	0	0	0	0	0	0	0	0	0	0	0	0	0	0	0	0	0	0	0	0	0	0	0	0	0
chr1.1_062673159|RefMatch_0005	chr1.1_062673159	TTCATTCTCACCATTACCAAAACTGCATTAGATTCTGACTGGTTCTCTATTGACCAACAAAACATTATGA	0	0	0	0	0	0	0	0	0	0	0	0	0	0	0	0	0	0	0	0	0	0	0	0	0	0	0	0	0	0	0	0	0	0	0	0	0	0	0	0	0	0	0	0	0	0	0
chr1.1_062673159|RefMatch_0006	chr1.1_062673159	TTCATTCTCACCATTACCAAAACTGCATTAGATTTTGACTGGTTCTCTACTGACCAACGGAACATTATGA	0	0	0	0	0	0	0	0	86	68	44	67	63	38	72	56	0	0	0	0	0	0	0	0	50	103	91	59	72	66	79	60	0	0	0	0	0	0	0	0	51	50	85	64	67	77	77
chr1.1_062673159|RefMatch_0007	chr1.1_062673159	TTCATTCTCACCATTACCAAAACTGCATTAGATTTTGACTGGTTCTCTACTGACCAGCAGAACATTATGA	0	0	0	0	0	0	0	0	37	30	20	32	25	23	29	16	0	0	0	0	0	0	0	0	14	279	29	26	15	29	24	17	0	0	0	0	0	0	0	0	37	28	27	27	23	45	25
chr1.1_062673159|RefMatch_0008	chr1.1_062673159	TTCATTCTCACCATTACCAAAACTGCATTGGATTCTGACTGGTTCTATATTGACCAACAAAACATTATGA	0	0	0	0	0	0	0	0	0	0	0	0	0	0	0	0	0	0	0	0	0	0	0	0	0	0	0	0	0	0	0	0	0	0	0	0	0	0	0	0	0	0	0	0	0	0	0
chr1.1_062673159|RefMatch_0009	chr1.1_062673159	TTCATTCTCACCATTACCAAAACTGCATTGGATTCTGACTGGTTCTATATTGACCAACGGAACATTATGA	0	0	0	0	0	0	0	0	0	0	0	0	0	0	0	0	0	0	0	0	0	0	0	0	0	0	0	0	0	0	0	0	0	0	0	0	0	0	0	0	0	0	0	0	0	0	0
chr1.1_062673159|RefMatch_0010	chr1.1_062673159	TTCATTCTCACCATTACCAAAACTGCATTAGATTATGACTAGTTCTCTATTGACCAACGGAACATTATGA	0	0	0	0	0	0	0	0	0	0	0	0	0	0	0	0	0	0	0	0	0	0	0	0	0	0	0	0	0	0	0	0	0	0	0	0	0	0	0	0	0	0	0	0	0	0	0
chr1.1_062673159|Ref_0001	chr1.1_062673159	TTCATTCTCACCATTACCAAAACTGCATTATATTCTGACTAGTTCTCTATTGACCAACGGAACATTATGATACATAGTAAC	0	0	0	0	0	0	0	0	0	0	0	0	0	0	0	0	0	0	0	0	0	0	0	0	0	0	0	0	0	0	0	0	0	0	0	0	0	0	0	0	0	0	0	0	0	0	0
chr1.1_062762651|Alt_0002	chr1.1_062762651	GTGGGATGCATCCTCTTTTTTTTCTTTATTTTTTTCCTGGCCATCAAATCCAACCTTACTGTGTCTGGGATTGAAATACAT	0	0	0	0	0	0	0	1	0	0	0	0	0	0	0	0	0	0	0	0	0	0	0	0	0	0	0	0	0	0	0	0	0	0	0	0	0	0	0	0	0	0	0	0	0	0	0
chr1.1_062762651|RefMatch_0002	chr1.1_062762651	GTGGGATGCATCCTCTTTTTTTTCTTTTTTTTTTTCCTGGCCATCAAATCTAACCTTACCGTGTCTGGGA	0	0	0	0	0	0	0	0	0	0	0	0	0	0	0	0	0	0	0	0	0	0	0	0	0	0	0	0	0	0	0	0	0	0	0	0	0	0	0	0	0	0	0	0	0	0	0
chr1.1_062762651|RefMatch_0003	chr1.1_062762651	GTGGGATGCATCCTCTTTTTTTTCTTTTTTTTTTTCCTGGCCATCAAATCTAACCTTACTGTGTCTGGGA	0	0	0	0	0	0	0	0	0	0	0	0	0	0	0	0	0	0	0	0	0	0	0	0	0	0	0	0	0	0	0	0	0	0	0	0	0	0	0	0	0	0	0	0	0	0	0
chr1.1_062762651|Ref_0001	chr1.1_062762651	GTGGGATGCATCCTCTTTTTTTTCTTTATTTTTTTCCTGGCCATCAAATCTAACCTTACTGTGTCTGGGATTGAAATACAT	0	0	0	0	0	0	0	0	0	0	0	0	0	0	0	0	0	0	0	0	0	0	0	0	0	0	0	0	0	0	0	0	0	0	0	0	0	0	0	0	0	0	0	0	0	0	0
chr1.1_062973817|Alt_0002	chr1.1_062973817	GTAATACTACTTTAGAGTATTTTAAGAATCTTGTTATTTACGTAGACCATTTTCTGCAAACTTACAAATCATGAATAAGCT	0	0	0	0	0	0	0	0	0	0	0	0	0	0	0	0	0	0	0	0	0	0	0	0	0	0	0	0	0	0	0	0	0	0	0	0	0	0	0	0	0	0	0	0	0	0	0
chr1.1_062973817|Ref_0001	chr1.1_062973817	GTAATACTACTTTAGAGTATTTTAAGAATCTTGTTATTTACGTAGACTATTTTCTGCAAACTTACAAATCATGAATAAGCT	0	0	0	0	0	0	0	0	0	0	0	0	0	0	0	0	0	0	0	0	0	0	0	0	0	0	0	0	0	0	0	0	0	0	0	0	0	0	0	0	0	0	0	0	0	0	0
chr1.1_063109180|Alt_0002	chr1.1_063109180	GCACACACTAACCAAATGAGGTTGGTTATTTCTTCTACATATTCATCATGCCTATAATTAACATTTTGTGATAATGTGTTG	0	0	0	0	0	0	0	0	0	0	0	0	0	0	0	0	0	0	0	0	0	0	0	0	0	0	0	0	0	0	0	0	0	0	0	0	0	0	0	0	0	0	0	0	0	0	0
chr1.1_063109180|Ref_0001	chr1.1_063109180	GCACACACTAACCAAATGAGGTTGGTTATTTCTTCTACATATTCATCATGCTTATAATTAACATTTTGTGATAATGTGTTG	0	0	0	0	0	0	0	0	0	0	0	0	0	0	0	0	0	0	0	0	0	0	0	0	0	0	0	0	0	0	0	0	0	0	0	0	0	0	0	0	0	0	0	0	0	0	0
chr1.1_063422231|AltMatch_0001	chr1.1_063422231	CAGTCATCTCTATTGTCTTTGATTTCTCCTTCGTTTCACTAGCTTGCCTTTTCCAATCATCTAGCATAGA	0	0	0	0	0	0	0	0	0	0	0	0	0	0	0	0	0	0	0	0	0	0	0	0	0	0	0	0	0	0	0	0	0	0	0	0	0	0	0	0	0	0	0	0	0	0	0
chr1.1_063422231|Alt_0002	chr1.1_063422231	CAGTCATCTCTATTGTCTTTGATTTCTCCTTTGTTTCAATAGCTTGCCTTTTCCACTCATCTAGCATAGAAATGGTACATG	0	0	1	0	0	0	0	0	0	0	0	0	0	0	0	0	0	0	0	0	0	0	0	0	0	0	0	0	0	0	0	0	0	0	0	0	0	0	0	0	0	0	0	0	0	0	0
chr1.1_063422231|Ref_0001	chr1.1_063422231	CAGTCATCTCTATTGTCTTTGATTTCTCCTTTGTTTCAATAGCTTGCTTTTTCCACTCATCTAGCATAGAAATGGTACATG	0	0	0	0	0	0	0	0	0	0	0	0	0	0	0	0	0	0	0	0	0	0	0	0	0	0	0	0	0	0	0	0	0	0	0	0	0	0	0	0	0	0	0	0	0	0	0
chr1.1_063517450|Alt_0002	chr1.1_063517450	ACTTATAGGCATCCAAATATTTTAACAGCCATAAGCTCTTGCAGTAGGCCAAATTTTTGTCTTTGATTCTGAAAACTGTCT	0	0	0	0	0	0	0	0	0	0	0	0	0	0	0	0	0	0	0	0	0	0	0	0	0	0	0	0	0	0	0	0	0	0	0	0	0	0	0	0	1	0	0	0	0	0	0
chr1.1_063517450|RefMatch_0001	chr1.1_063517450	ACTTATAGGCATCCAAATATTTTAACAGCCATACACTCTTGCAGTAGGCCAAATTTTTGTCTTTGATTCT	0	0	0	0	0	0	0	0	0	0	0	0	0	0	0	0	0	0	0	0	0	0	0	0	0	0	0	0	0	0	0	0	0	0	0	0	0	0	0	0	0	0	0	0	0	0	0
chr1.1_063517450|Ref_0001	chr1.1_063517450	ACTTATAGGCATCCAAATATTTTAACAGCCATACGCTCTTGCAGTAGGCCAAATTTTTGTCTTTGATTCTGAAAACTGTCT	0	0	0	0	0	0	0	0	0	0	0	0	0	0	0	0	0	0	0	0	0	0	0	0	0	0	0	0	0	0	0	0	0	0	0	0	0	0	0	0	0	0	0	0	0	0	0
chr1.1_063670977|AltMatch_0001	chr1.1_063670977	AGTGTACTAGGCCTGCTACTTGGAGATCACTCTACAATAAGATGCATAATAATATCACTCTGTAATTTCC	0	0	0	0	0	0	0	0	0	0	0	0	0	0	0	0	0	0	0	0	0	0	0	0	0	0	0	0	0	0	0	0	0	0	0	0	0	0	0	0	0	0	0	0	0	0	0
chr1.1_063670977|Alt_0002	chr1.1_063670977	AGTGTACTAGGCCTGCTACTTGGAGATCACTCTATAATAAGATGCATAATAATATCACTCTGTAATTTCCAAACAAAATAA	0	0	0	0	0	0	0	0	0	0	0	0	0	0	0	0	0	0	0	0	0	0	0	0	0	0	0	0	0	0	0	0	0	0	0	0	0	0	0	0	0	0	0	0	0	0	0
chr1.1_063670977|Ref_0001	chr1.1_063670977	AGTGTACTAGGCCTGCTACTTGGAGATCACTCTATAATAAGATGCATAATAATTTCACTCTGTAATTTCCAAACAAAATAA	0	0	0	0	0	0	0	0	0	0	0	0	0	0	0	0	0	0	0	0	0	0	0	0	0	0	0	0	0	0	0	0	0	0	0	0	0	0	0	0	0	0	0	0	0	0	0
chr1.1_064260200|Alt_0002	chr1.1_064260200	AGGAGAAGATATTCAAGGTCACCTTTATCACCATTGGGTCCAATATTTTTGCAGCCATAACCAAAAGGAGTAGAAGTACCA	76	103	67	79	64	119	81	22	0	0	1	0	0	0	0	0	68	127	88	66	84	101	69	72	0	0	0	0	0	0	0	0	112	80	78	67	97	72	74	102	0	0	0	1	0	0	0
chr1.1_064260200|Ref_0001	chr1.1_064260200	AGGAGAAGATATTCAAGGTCACCTTTATCACCATTGGGACCAATATTTTTGCAGCCATAACCAAAAGGAGTAGAAGTACCA	0	0	0	0	0	0	0	0	877	891	823	830	724	456	833	897	0	0	0	0	0	0	0	0	709	873	786	1127	926	795	844	1014	0	0	0	0	0	0	0	0	832	747	885	884	698	806	780
chr1.1_064512571|Alt_0002	chr1.1_064512571	TATTCTGAATTCTGATTCTATCCAAAATTCCTTTCTTTTTACACATAACTTAATTCACCTTCACTAGTACAGATTTTTTTA	0	0	0	0	0	0	0	0	0	0	0	0	0	0	0	0	0	0	0	0	0	0	0	0	0	0	0	0	0	0	0	0	0	0	0	0	0	0	0	0	0	0	0	0	0	0	0
chr1.1_064512571|RefMatch_0001	chr1.1_064512571	TATTCTGAATTCTGATTCTATCCAAAATTCCTTTCTTTTTACACGTAGCTTAATTCACCTTCACTAGTAC	58	73	64	51	44	37	55	22	0	0	0	0	0	0	0	0	74	66	45	80	60	70	57	68	0	0	0	0	0	0	0	0	67	50	54	51	54	67	42	52	0	0	0	0	0	0	0
chr1.1_064512571|RefMatch_0002	chr1.1_064512571	TATTCTGAATTCTGATTCTATCCAAAATTCCTTTCTTTTTACATGTAACTTAATTCACCTTCACTAGTAC	0	0	0	0	0	0	0	0	0	0	0	0	0	0	0	0	0	0	0	0	0	0	0	0	0	0	0	0	0	0	0	0	0	0	0	0	0	0	0	0	0	0	0	0	0	0	0
chr1.1_064512571|RefMatch_0003	chr1.1_064512571	TATTCTGAATTCTGATTCTATCCAAAATTCCGTTCTTTTTACACGTAGCTTAATTCACCTTCACTAGTAC	0	0	0	0	0	0	0	0	0	46	0	21	65	35	0	22	0	0	0	0	0	0	0	0	0	45	0	22	0	58	0	9	0	0	0	0	0	0	0	0	0	0	31	11	35	75	69
chr1.1_064512571|RefMatch_0004	chr1.1_064512571	TATTCTGAATTCTGATTCTATCCAAAATTCCGTTCTTTTTACACGTAGCTTAATTCACTTTCACTAGTAC	0	0	0	0	0	0	0	0	0	222	0	86	242	128	0	86	0	0	0	0	0	0	0	0	0	195	0	89	0	214	0	56	0	0	0	0	0	0	0	0	0	0	96	38	167	294	233
chr1.1_064512571|RefMatch_0005	chr1.1_064512571	TATTCTGAATTCTGATTCTATCCAAAATTCCTTTCATTTTACACGTAGCTTAATTCACCTTCACTAGTAC	0	0	0	0	0	0	0	0	0	0	0	0	0	0	0	0	0	0	0	0	0	0	0	0	0	0	0	0	0	0	0	0	0	0	0	0	0	0	0	0	0	0	0	0	0	0	0
chr1.1_064512571|RefMatch_0006	chr1.1_064512571	TATTCTGAATTCTGATTCTATCCAAAATTCCTTTCATTTTACACGTAGCTTAATTCACTTTCACTAGTAC	0	0	0	0	0	0	1	0	0	0	0	0	0	0	0	0	0	0	0	0	0	0	0	0	0	0	0	0	0	0	0	0	0	0	0	0	0	0	0	0	0	0	0	0	0	0	0
chr1.1_064512571|RefMatch_0007	chr1.1_064512571	TATTCTGAATTCTGATTCTATCCAAAATTCCTTTCTTTTTACACGTAGCTTAATTCACTTTCACTAGTAC	283	323	292	348	250	253	236	60	0	0	0	1	0	0	0	0	384	338	277	316	278	314	310	317	2	0	0	0	0	0	0	0	339	271	198	290	241	363	255	360	0	0	0	0	0	0	0
chr1.1_064512571|RefMatch_0008	chr1.1_064512571	TATTCTGAATTCTGATTCTATCCAAAATTCCTTTCTTTTTACACGTAGCTTAATTCGCCTTCACTAGTAC	0	0	0	0	0	0	0	0	0	0	0	0	0	0	0	0	0	0	0	0	0	0	1	0	0	0	0	0	0	0	0	0	0	0	0	0	0	0	0	0	0	0	0	0	0	0	0
chr1.1_064512571|RefMatch_0009	chr1.1_064512571	TATTCTGAATTCTGATTCTATCCAAAATTCTGTTCTTTTTACACGTAGCTTAATTCACCTTCACTAGTAC	0	0	0	0	0	0	0	0	94	0	78	36	0	0	64	38	0	0	0	0	0	0	0	0	50	0	76	30	57	0	65	65	0	0	0	0	0	0	0	0	74	65	34	47	0	0	0
chr1.1_064512571|RefMatch_0010	chr1.1_064512571	TATTCTGAATTCTGATTCTATCCAAAATTCTGTTCTTTTTACACGTAGCTTAATTCACTTTCACTAGTAC	0	0	0	0	0	0	0	0	233	0	249	135	0	0	187	90	0	0	0	0	0	0	0	0	184	0	303	101	208	0	217	191	0	0	0	0	0	0	0	0	172	211	96	132	0	0	0
chr1.1_064512571|RefMatch_0011	chr1.1_064512571	TATTCTGAATTCTGATTCTATCCAAAATTCCTTTCGTTTTACACGTAACTTAATTCACCTTCACTAGTAC	0	0	0	0	0	0	0	0	0	0	0	0	0	0	0	0	0	0	0	0	0	0	0	0	0	0	0	0	0	0	0	0	0	0	0	0	0	0	0	0	0	0	0	0	0	0	0
chr1.1_064512571|Ref_0001	chr1.1_064512571	TATTCTGAATTCTGATTCTATCCAAAATTCCTTTCTTTTTACACGTAACTTAATTCACCTTCACTAGTACAGATTTTTTTA	0	0	0	0	0	0	1	0	0	0	0	0	0	0	0	0	0	0	0	0	0	0	0	0	0	0	0	0	0	0	0	0	0	0	0	0	0	0	0	0	0	0	0	0	0	0	0
chr1.1_064709912|AltMatch_0002	chr1.1_064709912	CTTCTTATTCATCTTTGCAAGCTTTGGATTTTTCTTTGCCACTTCGACATTTTTTGACCACCCAACTTCC	0	0	0	0	0	0	0	0	1710	1488	1089	1422	1492	1133	1042	1247	0	0	0	0	0	0	0	0	1048	1350	1496	1169	1027	1151	1454	1490	1	0	0	0	0	0	0	0	1634	1463	1483	1114	1001	1214	951
chr1.1_064709912|AltMatch_0003	chr1.1_064709912	CTTCTTATTCATCTTTGCAAGCTTTGGATTTTTCTTTGCTACTTCGACATTTTTTGACCACCCAACTTCC	0	0	0	0	0	0	0	0	0	0	0	0	0	0	0	0	0	0	0	0	0	0	0	0	0	0	0	0	0	0	0	0	0	0	0	0	0	0	0	0	0	0	0	0	0	0	0
chr1.1_064709912|Alt_0002	chr1.1_064709912	CTTCTTATTCATCTTTGCAAGCTTTGGATTTTTCTTTGCAACTTCGACATTTTTTGACCACCCAACTTCCTCTCCAATACT	0	0	0	0	0	0	0	0	1	0	2	2	1	1	1	1	0	0	1	0	0	1	1	0	2	4	0	3	0	0	0	3	0	1	0	1	0	0	0	0	2	1	0	0	0	3	2
chr1.1_064709912|Ref_0001	chr1.1_064709912	CTTCTTATTCATCTTTGCAAGCTTTGGGTTTTTCTTTGCAACTTCGACATTTTTTGACCACCCAACTTCCTCTCCAATACT	1291	1424	1443	1655	1274	1297	1576	546	1	2	2	0	3	3	0	0	1798	1415	1244	1577	1692	1436	1709	1637	8	0	2	0	1	1	0	0	1643	1161	1218	1494	1134	1685	1323	1595	0	0	2	1	3	2	0
chr1.1_064843909|Alt_0002	chr1.1_064843909	GATACATTTGCCTCTCCAACTAACAACTGTTAAGTTATTCAGGAATTCCTTTATCAAAAGCGCTGTACACATTAAGCTTCA	0	0	0	0	0	0	0	0	0	0	0	0	0	0	0	0	0	0	0	0	0	0	0	0	0	0	0	0	0	0	0	0	0	0	0	0	0	0	0	0	0	0	0	0	0	0	0
chr1.1_064843909|RefMatch_0001	chr1.1_064843909	GATACATTTGCCTCTCCAACTAACAACTGCGAAGTTATTCAGGAATTCCTTTATCAAAAGCGCTGTACAC	0	0	0	0	0	0	0	0	0	0	0	0	0	0	0	0	0	0	0	0	0	0	0	0	0	0	0	0	0	0	0	0	0	0	0	0	0	0	0	0	0	0	0	0	0	0	0
chr1.1_064843909|RefMatch_0002	chr1.1_064843909	GATACATTTGCCTCTCCAACTAACAACTGTGAAGTTTTTCAGGAATTCCTTTATCAAAAGCGCTGTACAC	0	0	0	0	0	0	0	0	35	23	15	26	32	34	21	17	0	0	0	0	0	0	0	0	47	38	29	24	19	22	37	25	0	0	0	0	0	0	0	0	29	48	37	29	25	25	17
chr1.1_064843909|RefMatch_0003	chr1.1_064843909	GATACATTTGCCTCTCCAACTAACAACTGTGACGTTATTCAGGAATTCCTTTATCAAAAGCGCTGTACAC	0	0	0	0	0	0	0	0	0	0	0	0	0	0	0	0	0	0	0	0	0	0	0	0	0	0	0	0	0	0	0	0	0	0	0	0	0	0	0	0	0	0	0	0	0	0	0
chr1.1_064843909|RefMatch_0004	chr1.1_064843909	GATACATTTGCCTCTCCAACTAACAACCGTGAAGTTTTTCAGGAATTCCTTTATCAAAAGCGCTGTACAC	0	0	0	0	0	0	0	0	0	0	0	0	0	0	0	0	0	0	0	0	0	0	0	0	0	0	0	0	0	0	0	0	0	0	0	0	0	0	0	0	0	0	0	0	0	0	0
chr1.1_064843909|RefMatch_0005	chr1.1_064843909	GATACATTTGCCTCTCCAACTAACAACTTTGAAGTTTTTCAGGTATTCCTTTATCAAAAGCACTGTACAC	5	4	5	14	10	3	8	3	0	0	0	0	0	0	0	0	13	8	10	3	11	9	10	8	0	0	0	0	0	0	0	0	7	18	4	12	7	12	6	9	0	0	0	0	0	0	0
chr1.1_064843909|RefMatch_0006	chr1.1_064843909	GATACATTTGCCTCTCCAACTAACAACTTTGAAGTTTTTCAGGTATTCCTTTATCAAAAGCGCTGTACAC	413	471	362	411	375	400	370	155	0	0	1	0	0	0	0	0	469	610	435	406	401	521	501	426	2	0	0	0	0	0	0	0	642	472	288	496	369	461	280	517	0	0	0	0	0	1	0
chr1.1_064843909|RefMatch_0007	chr1.1_064843909	GATACATTTGCCTCTCCAACTAACAACTGTGAAGTTTTTCAGGAATTCCTCTATCGAAAGCTTTGTACAC	0	0	0	0	0	0	0	0	0	0	0	0	0	0	0	0	0	0	0	0	0	0	0	0	0	0	0	0	0	0	0	0	0	0	0	0	0	0	0	0	0	0	0	0	0	0	0
chr1.1_064843909|Ref_0001	chr1.1_064843909	GATACATTTGCCTCTCCAACTAACAACTGTGAAGTTATTCAGGAATTCCTTTATCAAAAGCGCTGTACACATTAAGCTTCA	0	0	0	0	0	0	0	0	0	0	0	0	0	0	0	0	0	0	0	0	0	0	0	0	0	0	0	0	0	0	0	0	0	0	0	0	0	0	0	0	0	0	0	0	0	0	0
chr1.1_064977592|AltMatch_0002	chr1.1_064977592	CTCTATAGGGTTGTTCACGGCATTGATGTTTTTGATACTAAGTTCAATATTGTCTCTCCCGGAGCAGATA	0	0	0	0	0	0	0	0	0	0	0	1	0	0	0	0	0	0	0	0	0	0	2	0	1	2	0	4	0	0	0	0	0	0	0	0	0	0	0	0	0	0	0	0	0	3	0
chr1.1_064977592|AltMatch_0003	chr1.1_064977592	CTCTATAGGGTTGTTCACGGCATTGATGTTTTTGATCCCAAGTTCAATATTGTCTCTCCCGGAGCAGATA	0	3	0	1	0	0	0	0	0	0	0	0	0	0	1	0	0	0	0	0	0	2	1	0	1	0	0	0	0	0	0	0	0	0	1	0	0	0	1	0	1	0	0	0	1	0	0
chr1.1_064977592|AltMatch_0004	chr1.1_064977592	CTCTATAGGGTTGTTCACGGCATTGATGTTTTTGATCCTAAGTTCAATATCGTCTCTCCCGGAGCAGATA	0	1	1	0	0	0	0	0	0	1	0	0	0	0	1	0	0	0	0	0	0	0	0	0	0	1	0	0	0	0	0	0	0	0	0	0	0	2	0	0	0	0	0	0	0	0	0
chr1.1_064977592|Alt_0002	chr1.1_064977592	CTCTATAGGGTTGTTCACGGCATTGATGTTTTTGATCCTAAGTTCAATATTGTCTCTCCCGGAGCAGATATGTGCATATAT	650	785	579	691	645	728	646	130	979	1012	815	936	867	591	1041	974	791	923	667	596	0	0	905	0	797	966	988	1107	1124	849	987	1061	0	730	592	700	0	902	544	402	1086	856	1027	1159	972	1033	823
chr1.1_064977592|Ref_0001	chr1.1_064977592	CTCTATAGGGTTGTTCACGGCATTGATGTTTTTGATCCTAAGTTTAATATTGTCTCTCCCGGAGCAGATATGTGCATATAT	0	0	0	0	0	0	0	0	0	0	0	0	0	0	0	0	0	0	0	0	0	0	0	0	0	0	0	0	0	0	0	0	0	1	0	0	0	1	0	0	0	1	0	0	0	0	0
chr1.1_065291839|AltMatch_0001	chr1.1_065291839	TTTATCAGGAGTTACATTGACATCATATGCTTTCGTTGGAACTGTAAAATTCATGATTGCAATGGGATAT	0	0	0	0	0	0	0	0	0	1	0	0	0	0	0	0	0	0	0	0	0	0	0	0	0	1	0	0	0	0	0	0	0	0	0	0	0	0	0	0	0	0	0	0	0	0	0
chr1.1_065291839|AltMatch_0002	chr1.1_065291839	TTTATCAGGAGTTACATTGACATCATATGCTTTCATTGGAACTGTAAAATTCATGATTGCAATGGGATAT	0	0	0	0	0	0	0	0	0	0	0	0	0	0	0	0	0	0	0	0	0	0	0	0	0	0	0	0	0	0	0	0	0	0	0	0	0	0	0	0	0	0	0	0	0	0	0
chr1.1_065291839|AltMatch_0003	chr1.1_065291839	TTTATCAGGAGTTACATTGACATCATATGCTTTCGTTGGAACCATAAAATTCATGATTGCAATGGGATAT	0	0	0	0	0	0	0	0	0	0	0	0	0	0	0	0	0	0	0	0	0	0	0	0	0	0	0	0	0	0	0	0	0	0	0	0	0	0	0	0	0	0	0	0	0	0	0
chr1.1_065291839|Alt_0002	chr1.1_065291839	TTTATCAGGAGTTACATTGACATCATATGCTTTCGTTGGAACCGTAAAATTCATGATTGCAATGGGATATTGTTTAGAGTT	0	0	0	0	0	0	0	0	0	0	0	0	0	0	0	0	0	0	0	0	0	0	0	0	0	0	0	0	0	0	0	0	0	0	0	0	0	0	0	0	0	0	0	0	0	0	0
chr1.1_065291839|RefMatch_0002	chr1.1_065291839	TTTATCAGGAGTTACATTGACATCATATGCTTTTGTTGGAACTATAAAATTCATGATTGCAATGGGATAT	104	165	93	124	111	165	96	46	0	0	0	0	0	0	0	0	136	191	99	210	167	144	157	150	2	0	0	0	0	0	0	0	186	126	68	175	159	187	83	200	0	0	0	0	2	0	0
chr1.1_065291839|Ref_0001	chr1.1_065291839	TTTATCAGGAGTTACATTGACATCATATGCTTTTGTTGGAACCGTAAAATTCATGATTGCAATGGGATATTGTTTAGAGTT	0	0	0	0	0	0	0	0	0	0	0	0	0	0	0	0	0	0	0	0	0	0	0	0	0	0	0	0	0	0	0	0	0	0	0	0	0	0	0	0	0	0	0	0	0	0	0
chr1.1_065610245|AltMatch_0001	chr1.1_065610245	GTTATCTCACAATTTAAAGCTCACTCCACTCCTATATCTGCTCTATGTTTTGACCCTAGTGGGACACTTC	0	0	0	0	0	0	0	0	0	0	0	0	0	0	0	0	0	0	0	0	0	0	0	0	0	0	0	0	0	0	0	0	0	0	0	0	0	0	0	0	0	0	0	0	0	0	0
chr1.1_065610245|AltMatch_0002	chr1.1_065610245	GTTATCTCACAATTTAAAGCTCACTCTACTCCTATATCTGCTCTATGTTTTGACCCTAGTGGGACACTTC	818	919	823	962	830	784	798	365	0	0	1	2	1	1	1	0	989	1052	880	693	726	872	1008	889	5	0	0	0	0	0	0	0	1009	780	558	779	794	1025	792	979	0	0	1	0	0	2	0
chr1.1_065610245|AltMatch_0003	chr1.1_065610245	GTTATCTCACAATTTAAAGCTCACTCTAGTCCTATATCTGCTCTATGTTTTGATCCTAGTGGGACACTTC	0	0	0	0	0	0	0	0	1	0	0	1	0	0	0	0	0	0	0	0	0	0	0	0	0	0	0	0	1	0	0	0	0	0	0	0	0	0	0	0	0	0	2	0	0	0	0
chr1.1_065610245|Alt_0002	chr1.1_065610245	GTTATCTCACAATTTAAAGCTCACTCTAGTCCTATATCTGCTCTATGTTTTGACCCTAGTGGGACACTTCTGGTCACTGCA	0	0	0	0	0	0	0	0	923	783	738	740	804	594	937	789	0	0	0	0	0	0	0	0	762	815	891	890	948	692	839	899	0	0	0	0	0	0	0	0	897	781	822	831	643	841	799
chr1.1_065610245|Ref_0001	chr1.1_065610245	GTTATCTCACAATTTAAAGCTCACTCTAGCCCTATATCTGCTCTATGTTTTGACCCTAGTGGGACACTTCTGGTCACTGCA	0	0	0	0	0	0	2	0	0	0	0	0	0	1	0	0	0	0	0	0	0	0	0	0	0	0	1	0	0	0	0	0	0	0	0	0	0	0	0	0	0	1	0	0	0	0	0
chr1.1_065651962|AltMatch_0001	chr1.1_065651962	CCGTTTACAAGAATAAAGAAGGTAATCAATGTCTCTACCTTCGAAGTTAAGTCTAATATTTTTGCTTATC	0	0	0	0	0	0	0	0	0	0	0	0	0	0	0	0	0	0	0	0	0	0	0	0	0	0	0	0	0	0	0	0	0	0	0	0	0	0	0	0	0	0	0	0	0	0	0
chr1.1_065651962|Alt_0002	chr1.1_065651962	CCGTTTACAAGAATAAAGAAGGTAATCAATGTCTCTATCTTCGAAGTTAAGTCTAATATTTTTGCTTATCATACCTTACTT	0	0	0	0	0	0	0	0	0	0	0	0	0	0	0	0	0	0	0	0	0	0	0	0	0	0	0	0	0	0	0	0	0	0	0	0	0	0	0	0	0	0	0	0	0	0	0
chr1.1_065651962|RefMatch_0001	chr1.1_065651962	CCGTTTACAAGAATAAAGAAGGTAATCAATGTCTCTACCTTTGAAGTTAAGTCTAATATTTTTGCTTATC	0	0	0	0	0	0	0	0	5	0	5	8	0	4	3	4	0	0	0	0	0	0	0	0	2	2	5	5	3	0	0	0	0	0	0	0	0	0	0	0	10	0	0	1	4	0	0
chr1.1_065651962|RefMatch_0002	chr1.1_065651962	CCGTTTACAAGAATAAAGAAGGTAATCAATGACTCTACCTTTGAAGTTAAGTCTAATATTTTTGCTTATC	0	0	0	0	0	0	0	0	325	351	276	378	334	191	399	411	0	0	0	0	0	0	0	0	308	402	364	436	407	332	394	436	0	0	0	0	0	0	0	0	393	311	352	374	319	333	280
chr1.1_065651962|RefMatch_0003	chr1.1_065651962	CCGTTTACAAGAATAAAGAAGGTAATCAATGTATCTACCTTTGAAGTTAAGTATAATATTTTTGCTTATC	0	0	0	0	0	0	0	0	0	0	0	0	0	0	0	0	0	0	0	0	0	0	0	0	0	0	0	0	0	0	0	0	0	0	0	0	0	0	0	0	0	0	0	0	0	0	0
chr1.1_065651962|RefMatch_0004	chr1.1_065651962	CCGTTTACAAGAATAAAGAAGGTAATCAATGTATCTACCTTTGAAGTTAAGTCTAATATTTTTGCTTATC	289	412	319	309	314	389	291	85	1	0	0	0	0	0	0	0	365	469	309	326	359	398	403	349	3	0	0	1	0	0	0	0	417	324	258	378	357	469	273	447	0	0	0	1	0	0	0
chr1.1_065651962|RefMatch_0005	chr1.1_065651962	CCGTTTACAAGAATAAAGAAGGTAATCAATGTCTCTACCTTTGAAGTCAAGTCTAATATTTTTGCTTATC	0	0	0	0	0	0	0	0	0	0	0	0	0	0	0	0	0	0	0	0	0	0	0	0	0	0	0	0	0	0	0	0	0	0	0	0	0	0	0	0	0	0	0	0	0	0	0
chr1.1_065651962|Ref_0001	chr1.1_065651962	CCGTTTACAAGAATAAAGAAGGTAATCAATGTCTCTATCTTTGAAGTTAAGTCTAATATTTTTGCTTATCATACCTTACTT	0	0	0	0	0	0	0	0	0	0	0	0	0	0	0	1	0	0	0	0	0	0	0	0	0	0	0	0	0	0	0	0	0	0	0	0	0	0	0	0	0	0	0	0	0	0	0
chr1.1_065913202|AltMatch_0001	chr1.1_065913202	GTAGAGGCCAGAAGCATTTCACCCACATTGGATATTCACTCTACACTGACCGTTCCTTTAAAAAGGTAGG	10	5	14	10	9	8	9	4	0	0	0	0	0	0	0	0	3	5	11	3	7	7	8	7	0	0	0	0	0	0	0	0	5	4	8	4	6	9	10	0	0	0	0	0	0	0	0
chr1.1_065913202|AltMatch_0002	chr1.1_065913202	GTAGAGGCCAGAAGCATTTCCCCCACATTGGACATTCACTCTACACTGACCGTTCCTTTAAAAAGGTAGG	0	0	0	0	0	0	0	0	0	0	0	0	0	0	0	0	0	0	0	0	0	0	0	0	0	0	0	0	0	0	0	0	0	0	0	0	0	0	0	0	0	0	0	0	0	0	0
chr1.1_065913202|AltMatch_0003	chr1.1_065913202	GTAGAGGCCAGAAGCATTTCCCCCACATTGGATATTCAATCTACACTGACCGTTCCTTTAAAAAGGTAGG	0	0	0	0	0	0	0	0	0	0	0	0	0	0	0	0	0	0	0	0	0	0	0	0	0	0	0	0	0	0	0	0	0	0	0	0	0	0	0	0	0	0	0	0	0	0	0
chr1.1_065913202|Alt_0002	chr1.1_065913202	GTAGAGGCCAGAAGCATTTCCCCCACATTGGATATTCACTCTACACTGACCGTTCCTTTAAAAAGGTAGGTAGAATATGTT	0	0	0	0	0	0	0	0	29	23	37	18	10	12	15	25	0	0	0	0	0	0	0	0	20	14	26	28	29	22	11	16	0	0	0	0	0	0	0	0	15	14	14	22	20	33	28
chr1.1_065913202|Ref_0001	chr1.1_065913202	GTAGAGGCCAGAAGCATTTCCCCCGCATTGGATATTCACTCTACACTGACCGTTCCTTTAAAAAGGTAGGTAGAATATGTT	0	0	0	0	0	0	0	0	0	0	0	0	0	0	0	0	0	0	0	0	0	0	0	0	0	0	0	0	0	0	0	0	0	0	0	0	0	0	0	0	0	0	0	0	0	0	0
chr1.1_065987140|Alt_0002	chr1.1_065987140	TTTGTAATGTTGAGAGAACTATCCTGTTTTGCACAATTTTAAAGCATTTCCAAATTTTATACAACACTGGTTTTATTAAGG	0	0	0	0	0	0	0	0	0	0	0	0	0	0	0	0	0	0	0	0	0	0	0	0	0	0	0	0	0	0	0	0	0	0	0	0	0	0	0	0	0	0	0	0	0	0	0
chr1.1_065987140|Ref_0001	chr1.1_065987140	TTTGTAATGTTGAGAGAACTATCCTCTTTTGCACAATTTTAAAGCATTTCCAAATTTTATACAACACTGGTTTTATTAAGG	0	0	0	0	0	0	0	0	0	0	0	0	0	0	0	0	0	0	0	0	0	0	0	0	0	0	0	0	0	0	0	0	0	0	0	0	0	0	0	0	0	0	0	0	0	0	0
chr1.1_066048468|AltMatch_0003	chr1.1_066048468	CTAGCTAACATTGAGAATTTTAGGTCTTACTGTTGATTAAATTTGTAGAACTTGCAAGATGAGATGATGG	0	0	0	0	0	0	0	0	0	0	0	0	0	0	0	0	0	0	0	0	0	0	0	0	0	0	0	1	0	0	0	0	0	0	0	0	0	0	0	0	0	0	0	0	0	0	0
chr1.1_066048468|AltMatch_0004	chr1.1_066048468	CTAGCTAACATTGAGAATTTTAGGTCTTACTGTTGATTGAATTTGTAGAATTTGCAAGATGAGATGATGG	0	0	0	0	0	0	0	0	0	0	0	0	0	0	0	0	0	0	0	0	0	0	0	0	0	0	0	0	0	0	0	0	0	0	0	0	0	0	0	0	0	0	0	0	0	0	0
chr1.1_066048468|AltMatch_0005	chr1.1_066048468	CTAGCTAACATTGAGAATTTTAGGTCTTACTGTTGATTAAATTTGTAGAACTTGCAAGAGGAGATGATGG	0	0	0	0	0	0	0	0	0	0	0	0	0	0	0	0	0	0	0	0	0	0	0	0	0	0	0	0	0	0	0	0	0	0	0	0	0	0	0	0	0	0	0	0	0	0	0
chr1.1_066048468|AltMatch_0008	chr1.1_066048468	CTAGCTAACATTGAGAATTTTAGGTCTTACTGTTGATTGAATTTGTAGAATTTGCAAGAGGAGATGATGG	0	0	0	0	0	0	0	0	0	0	0	0	0	0	0	0	0	0	0	0	0	0	0	0	0	0	0	0	0	0	0	0	0	0	0	0	0	0	0	0	0	0	0	0	0	0	0
chr1.1_066048468|Alt_0002	chr1.1_066048468	CTAGCTAACATTGAGAATTTTAGGTCTTACTGTTGATTGAATTTGTAGAACTTGCAAGATGAGATGATGGACCTGATGGAT	0	0	0	0	0	0	0	0	919	855	671	724	799	560	861	791	0	0	0	0	0	0	0	0	743	875	803	1091	912	890	870	912	0	0	0	0	0	0	0	0	985	829	912	962	921	1028	915
chr1.1_066048468|Ref_0001	chr1.1_066048468	CTAGCTAACATTGAGAATTTTAGGTCTTACTATTGATTGAATTTGTAGAACTTGCAAGATGAGATGATGGACCTGATGGAT	148	174	149	176	189	167	155	66	0	0	0	0	0	0	0	0	190	193	173	143	180	168	225	160	0	0	0	2	0	0	0	0	205	184	173	177	179	228	154	171	0	0	0	0	0	0	0
chr1.1_066243893|AltMatch_0002	chr1.1_066243893	GGGTCTGAATGAATTTTCCTGCTTTTACTTTTCAGTCAAGTGCAGGTCCCAGCTGTACAGACACAGGATC	373	501	350	422	388	437	422	189	0	0	0	0	0	0	0	0	505	553	412	434	454	472	550	532	2	0	0	1	0	0	0	0	710	488	344	520	323	540	285	567	0	0	2	0	2	3	0
chr1.1_066243893|AltMatch_0003	chr1.1_066243893	GGGTCTGAATGAATTTTCCTGCTTTTACTTTTCAGTCAAGTGCAAGCGCCAGCTGTACAGACACAGGATC	0	0	0	0	0	0	0	0	0	0	0	0	0	0	0	0	0	0	0	0	0	0	0	0	0	0	0	0	0	0	0	0	0	0	0	0	0	0	0	0	0	0	0	0	0	0	0
chr1.1_066243893|Alt_0002	chr1.1_066243893	GGGTCTGAATGAATTTTCCTGCTTTTACTTTTCAGTCAAGTGCAGGTGCCAGCTGTACAGACACAGGATCCCAAGAGTAAG	0	0	0	0	0	0	0	0	0	0	0	0	0	0	0	0	0	0	0	0	0	0	0	0	0	0	0	0	0	0	0	0	0	0	0	0	0	0	0	0	0	0	0	0	0	0	0
chr1.1_066243893|RefMatch_0001	chr1.1_066243893	GGGTCTGAATGAATTTTCCTGCTTTTATATTTTAGTCAAGTGCAGGCGCCAGCAGTACAGACACAGGATC	0	0	0	0	0	0	0	0	0	0	0	0	0	0	0	0	0	0	0	0	0	0	0	0	0	0	0	0	0	0	0	0	0	0	0	0	0	0	0	0	0	0	0	0	0	0	0
chr1.1_066243893|RefMatch_0004	chr1.1_066243893	GGGTCTGAATGAATTTTCCTGCTTTTATTTTTTAGTCAAGTGCAGGTGCCAGCTGTACAGACACAGGATC	0	0	0	0	0	0	0	0	2	605	2	3	0	0	1	0	0	0	0	0	0	0	0	0	53	2	0	15	722	0	2	85	0	0	0	0	0	0	0	0	0	0	0	362	1	1	0
chr1.1_066243893|RefMatch_0005	chr1.1_066243893	GGGTCTGAATGAATTTTCCTGCTTTTATTTTTTAGTCCAGTGCAGGTGCCAGCTGTACAGACACAGGATC	0	0	0	0	0	0	0	0	833	0	690	756	866	448	875	804	0	0	0	0	0	0	0	0	0	809	767	515	0	795	840	763	0	0	0	0	0	0	0	0	981	718	843	476	735	912	0
chr1.1_066243893|RefMatch_0006	chr1.1_066243893	GGGTCTGAATGAATTTTCCTGCTTTTATATTTTAGTCAAGTGCAGGCGCCAGCTGTACAGACACAGGATC	0	0	0	0	0	0	0	0	0	0	0	0	0	0	0	0	0	0	0	0	0	0	0	0	0	0	0	0	0	0	0	0	0	0	0	0	0	0	0	0	0	0	0	0	0	0	0
chr1.1_066243893|Ref_0001	chr1.1_066243893	GGGTCTGAATGAATTTTCCTGCTTTTACTTTTTAGTCAAGTGCAGGTGCCAGCTGTACAGACACAGGATCCCAAGAGTAAG	0	0	0	0	0	0	0	0	0	0	0	0	0	0	0	0	0	0	0	0	0	0	0	0	0	0	0	0	0	0	0	0	0	0	0	0	0	0	0	0	0	0	0	0	0	0	0
chr1.1_066308844|Alt_0002	chr1.1_066308844	GCCGTACGAATTGCTCTCTGCGATCCCGTTATGGTAACTTTCCTGTATAACAAGGAAATAGAAACACCCGTAAAACATCTG	0	0	0	0	0	0	0	0	190	183	204	153	134	129	175	116	0	0	0	0	1	0	0	0	166	167	196	160	252	60	135	140	0	0	0	1	0	0	0	0	143	192	175	233	156	273	201
chr1.1_066308844|Ref_0001	chr1.1_066308844	GCCGTACGAATTGCTCTCTGCGATCCCGTTATGGTAACTTTCCTGTATAACATGGAAATAGAAACACCCGTAAAACATCTG	0	0	0	0	0	0	1	1	0	0	0	0	0	0	0	0	0	0	0	0	0	1	0	0	0	0	0	0	0	0	0	0	1	0	0	0	0	0	1	0	0	0	0	0	0	0	0
chr1.1_066462122|AltMatch_0001	chr1.1_066462122	CTGTTACTTGTTCCATACTCAAGACCTTCCCTTGCGCTAAAATCTGTCATTGTTTCACCTTCACATAAAC	0	0	0	0	0	0	0	0	0	0	0	0	0	0	0	0	0	0	0	0	0	0	0	0	0	0	0	0	0	0	0	0	0	0	0	0	0	0	0	0	0	0	0	0	0	0	0
chr1.1_066462122|AltMatch_0003	chr1.1_066462122	CTGTTACTTGTTCCATACTCAAGACCTTCCCTTGCGCTAAAATCTGTCATTGTTTCACCATCACATAAAC	0	0	0	0	0	0	0	0	0	0	0	0	0	0	0	0	0	0	0	0	0	0	0	0	0	0	0	0	0	0	0	0	0	0	0	0	0	0	0	0	0	0	0	0	0	0	0
chr1.1_066462122|Alt_0002	chr1.1_066462122	CTGTTACTTGTTCCATACTCAAGACCTTCCCTTGTGCTAAAATCTGTCATTGTTTCACCTTCACATAAACTGAGGAGCACA	0	0	1	0	0	1	0	0	2	0	0	1	0	0	1	0	0	0	0	0	0	1	0	0	0	1	0	0	0	0	0	0	0	0	0	0	0	0	0	0	0	0	0	0	0	0	0
chr1.1_066462122|RefMatch_0001	chr1.1_066462122	CTGTTACTTGTTCCATACTCAAGACCTTCCCTGGTGCTAAAATCTGTCACTGTTTCACCTTCACATAAAC	0	0	0	0	0	0	0	0	0	0	0	0	0	0	0	0	0	0	0	0	0	0	0	0	0	0	0	0	0	0	0	0	0	0	0	0	0	0	0	0	0	0	0	0	0	0	0
chr1.1_066462122|RefMatch_0002	chr1.1_066462122	CTGTTACTTGTTCCATACTCAAGACCTTCCCTTGTGAGGAAATCTGTCACTGTTTCACCTTCACATAAAC	0	0	0	0	0	0	0	0	0	0	0	0	0	0	0	0	0	0	0	0	0	0	0	0	0	0	0	0	0	0	0	1	0	0	0	0	0	0	0	0	0	0	0	0	0	0	0
chr1.1_066462122|RefMatch_0004	chr1.1_066462122	CTGTTACTTGTTCCATACTCAAGACCTTCCCTTGTGCGGAAATCTGTCACTGTTTCACCTTCACATAAAC	0	0	0	0	0	0	0	0	0	0	0	0	0	0	0	0	0	0	0	0	0	0	0	0	0	0	0	0	0	0	0	0	0	0	0	0	0	0	0	0	0	0	0	0	0	0	0
chr1.1_066462122|RefMatch_0011	chr1.1_066462122	CTGTTACTTGTTCCATACTCAAGACCTTCTCTTGTGCGGAAATCTGTCACTGTTTCACCTTCACATAAAC	0	0	0	0	0	0	0	0	0	0	0	0	0	0	0	0	0	0	0	0	0	0	0	0	0	0	0	0	0	0	0	0	0	0	0	0	0	0	0	0	0	0	0	0	0	0	0
chr1.1_066462122|RefMatch_0012	chr1.1_066462122	CTGTTACTTGTTCCATACTCAAGACCTTCCCTCGTGCTAAAATCTGTCACTGTTTCACCATCACATAAAC	0	0	0	0	0	0	0	0	0	0	0	0	0	0	0	0	0	0	0	0	0	0	0	0	0	0	0	0	0	0	0	0	0	0	0	0	0	0	0	0	0	0	0	0	0	0	0
chr1.1_066462122|RefMatch_0013	chr1.1_066462122	CTGTTACTTGTTCCATACTCAAGACCTTCCCTCGTGCTAAAATCTGTCACTGTTTCACCTTCACATAAAC	1	0	0	0	0	0	0	0	0	0	0	0	0	0	0	0	0	0	0	0	0	0	0	1	0	0	0	0	0	0	0	0	0	0	0	0	0	0	0	0	0	1	0	0	0	0	0
chr1.1_066462122|Ref_0001	chr1.1_066462122	CTGTTACTTGTTCCATACTCAAGACCTTCCCTTGTGCTAAAATCTGTCACTGTTTCACCTTCACATAAACTGAGGAGCACA	397	474	420	526	386	346	486	238	1238	894	975	964	1336	811	935	1042	532	451	455	384	567	458	529	466	854	967	1141	910	961	954	1224	1255	469	392	399	459	255	492	422	482	1258	982	997	817	920	1172	1082
chr1.1_066653706|Alt_0002	chr1.1_066653706	GAAAGGAGATCCAAAGTAAGTATCAAATGTCTTTATTCATTTTTTTGGAATTATTTGGTCATGGCAGGATAAATGTACTAA	0	0	0	0	0	0	0	0	0	0	0	0	0	0	0	0	0	0	0	0	0	0	0	0	0	0	0	0	0	0	0	0	0	0	0	0	0	0	0	0	0	0	0	0	0	0	0
chr1.1_066653706|Ref_0001	chr1.1_066653706	GAAAGGAGATCCAAAGTAAGTATCAAATGTCTTTATTCATTTTTTTGGCATTATTTGGTCATGGCAGGATAAATGTACTAA	1	0	0	0	0	0	0	0	0	0	0	0	0	0	0	0	0	0	0	0	0	0	0	0	1	0	0	0	0	0	0	0	0	0	0	0	0	0	0	0	0	0	0	0	0	0	0
chr1.1_067016814|AltMatch_0001	chr1.1_067016814	GTCAATGCATAGGACCAAGGCAACAGTTATAGGTTTGTTTGAGGCAGGTAGGGTAAATGAATGGGTAGTT	0	0	0	0	0	0	0	0	0	0	0	0	0	0	0	0	0	0	0	0	0	0	0	0	0	0	0	0	0	1	0	0	0	0	0	0	0	0	0	0	0	0	0	0	0	0	0
chr1.1_067016814|AltMatch_0002	chr1.1_067016814	GTCAATGCATAGGACCAAGGCAACACTTATAGGTTTATTTGAGGCAGGTAGGGTAAATGAATGGGTAGTT	0	0	0	0	0	0	0	0	0	0	0	0	0	0	0	0	0	0	0	0	0	0	0	0	0	0	0	0	0	0	0	0	0	0	0	0	0	0	0	0	0	0	0	0	0	0	0
chr1.1_067016814|AltMatch_0003	chr1.1_067016814	GTCAATGCATAGGACCAAGGCAACACTTATAGGTTTGTTTGAGGCAGGTAGGGTAAATGAATGGGTAGTT	0	0	0	0	1	0	0	0	1	0	0	0	0	0	0	0	0	0	0	0	0	0	0	0	0	0	0	0	0	0	0	1	0	0	0	0	0	0	0	0	0	0	0	0	0	0	1
chr1.1_067016814|AltMatch_0004	chr1.1_067016814	GTCAATGCATAGGACCAAGGCAACACTTATAGGCTTGTTTGAGGCAGGTAGGGTAAATGAATGGGTAGTT	0	0	0	0	0	0	0	0	0	0	0	0	0	0	0	0	0	0	0	0	0	0	0	0	0	0	0	0	0	0	0	0	0	0	0	0	0	0	0	0	0	0	0	0	0	0	0
chr1.1_067016814|Alt_0002	chr1.1_067016814	GTCAATGCATAGGACCAAGGCAACAGTTATAGGTTTGGTTGAGGCAGGTAGGGTAAATGAATGGGTAGTTACTGAGAAATT	0	0	0	0	0	0	0	0	0	0	0	0	0	0	0	0	0	0	0	0	0	0	0	0	0	0	0	0	0	0	0	0	0	0	0	0	0	0	0	0	0	0	0	0	0	0	0
chr1.1_067016814|RefMatch_0001	chr1.1_067016814	GTCAATGCATAGGACCAAGGCAACACTTATAGGTTTGTTTGAGGCTGGTAGGGTAAATGAATGGGTAGTT	17	22	18	27	7	17	18	10	587	579	486	507	525	442	485	446	26	18	21	8	15	17	20	19	538	566	568	569	621	489	517	659	24	18	13	16	11	32	12	11	555	515	525	605	451	606	540
chr1.1_067016814|RefMatch_0003	chr1.1_067016814	GTCAATGCATAGGACCAAGGCAACAGTTATAGGTTTGTTTGAGGCTGGTAGGGTAAATGAATGGGTAGTT	0	0	0	0	0	0	0	0	0	0	0	0	0	0	0	0	0	0	0	0	0	0	0	0	0	0	0	0	0	0	0	0	0	0	0	0	0	0	0	0	0	0	0	0	0	0	0
chr1.1_067016814|Ref_0001	chr1.1_067016814	GTCAATGCATAGGACCAAGGCAACAGTTATAGGTTTGGTTGAGGCTGGTAGGGTAAATGAATGGGTAGTTACTGAGAAATT	0	0	0	0	0	0	0	0	0	0	0	0	0	0	0	0	0	0	0	0	0	0	0	0	0	0	0	0	0	0	0	0	0	0	0	0	0	0	0	0	0	0	0	0	0	0	0
chr1.1_067076739|AltMatch_0001	chr1.1_067076739	GGAGTCATGTGAAATCTAATATTCGTACTATTTTTATGTATGTTATTCCATTCCGTTGTACCTAACATTG	0	0	0	0	0	0	0	0	0	0	0	0	0	0	0	0	0	1	0	0	0	0	0	0	0	0	0	0	0	0	0	0	0	0	0	0	0	0	0	0	0	0	0	0	0	0	0
chr1.1_067076739|Alt_0002	chr1.1_067076739	GGAGTCATGTGAAATCTAATATTCGTACTATTTTTATATATGTTATTCCATTCCGTTGTACCTAACATTGTCTTCATAACT	0	0	0	0	0	0	0	0	0	0	0	0	0	0	0	0	0	0	0	0	0	0	0	0	0	0	0	0	0	0	0	0	0	0	0	0	0	0	0	0	0	0	0	0	0	0	0
chr1.1_067076739|RefMatch_0001	chr1.1_067076739	GGAGTCATGTGAAATCTAATATTCGTACTATTTTTATATATGTTTTTCCATTTCGTTGTACCTAACATTG	0	0	0	0	0	0	0	0	0	0	0	0	0	0	0	0	0	0	0	0	0	0	0	0	0	0	0	0	0	0	0	0	0	0	0	0	0	0	0	0	0	0	0	0	0	0	0
chr1.1_067076739|Ref_0001	chr1.1_067076739	GGAGTCATGTGAAATCTAATATTCGTACTATTTTTATATATGTTATTCCATTTCGTTGTACCTAACATTGTCTTCATAACT	0	0	0	0	0	0	0	0	0	0	0	0	0	0	0	0	0	0	0	0	0	0	0	0	0	0	0	0	0	0	0	0	0	0	0	0	0	0	0	0	0	0	0	0	0	0	0
chr1.1_067331622|AltMatch_0001	chr1.1_067331622	GCATACAACAATACAAACTCTTTAAAACTGTTTGTCTTTGGGGACTCCTATGTTGACACAGGGAATTTCT	880	999	960	1044	804	863	949	223	619	582	446	556	576	329	556	587	998	1020	884	802	946	941	1086	906	433	540	532	529	429	402	591	608	959	420	694	618	798	998	576	597	643	528	610	488	374	397	388
chr1.1_067331622|AltMatch_0002	chr1.1_067331622	GCATACAACAATACAAACTCTTTAAAACTGTTTGTCTTTGGAGACTCCTATGTTGACACAGGGAATTTCT	0	1	0	0	0	0	0	0	0	0	0	0	0	0	0	0	0	0	0	0	0	0	0	0	0	0	0	0	0	0	0	1	0	0	0	0	0	0	0	0	0	0	0	0	0	0	0
chr1.1_067331622|AltMatch_0003	chr1.1_067331622	GCATACAACAATACAAACTCTTTAAAACTGTTTGTCTTTGGGGACTCCTATGTTGACACGGGGAATTTCT	0	0	0	0	0	0	0	0	0	0	1	0	0	0	0	0	0	0	0	0	0	1	0	0	0	0	0	0	0	0	1	0	1	289	0	202	0	1	312	359	0	1	0	0	0	0	0
chr1.1_067331622|Alt_0002	chr1.1_067331622	GCATACAACAATACAAACTCTTTAAAACTGTTTGTTTTTGGGGACTCCTATGTTGACACAGGGAATTTCTTGAACTCAGGA	0	0	0	1	0	0	0	0	0	0	0	0	0	0	0	0	0	0	0	0	0	0	0	0	0	0	0	1	0	0	0	0	0	0	0	0	0	0	0	0	0	0	0	0	0	0	0
chr1.1_067331622|Ref_0001	chr1.1_067331622	GCATACAACAATACAAACTCTTTAAAACTGTTCGTTTTTGGGGACTCCTATGTTGACACAGGGAATTTCTTGAACTCAGGA	0	0	0	0	0	0	0	0	0	0	0	0	0	0	0	0	0	0	0	0	0	0	0	0	0	0	0	0	0	0	0	0	0	0	0	0	0	0	0	0	0	0	0	0	0	0	0
chr1.1_067627947|AltMatch_0002	chr1.1_067627947	GGCAGTCAAGGCTTAAAAGGGAACATAAGTGAACAGATTAGTCTTTTGTCAGATTTGGTAACCCTGTAAG	58	71	57	59	66	69	68	21	0	0	0	0	0	0	0	0	92	68	64	64	70	62	68	65	1	0	0	0	0	0	0	0	97	34	55	55	66	61	32	41	0	0	0	0	0	0	0
chr1.1_067627947|Alt_0002	chr1.1_067627947	GGCAGTCAAGGCTTAAAAGGGAACATAAGTGATCAGATTAGTCTTTTGTCAGATTTGGTAACCCTGTAAGTATGATCAGCT	0	0	0	0	0	0	0	0	0	0	0	0	0	0	0	0	0	0	0	0	0	0	0	0	0	0	0	0	0	0	0	0	0	0	0	0	0	0	0	0	0	0	0	0	0	0	0
chr1.1_067627947|Ref_0001	chr1.1_067627947	GGCAGTCAAGGCTTAAAAGGGAACGTAAGTGATCAGATTAGTCTTTTGTCAGATTTGGTAACCCTGTAAGTATGATCAGCT	0	0	0	0	0	0	0	0	0	0	0	0	0	0	0	0	0	0	0	0	0	0	0	0	0	0	0	0	0	0	0	0	0	0	0	0	0	0	0	0	0	0	0	0	0	0	0
chr1.1_067727317|Alt_0002	chr1.1_067727317	GAAATGGAAATAGTGGATATATTTTGAATGGTGAAAGTGTCATGCACATAGTAGTGTGTTATGTTTGTGACTGACAAAGGT	0	0	0	0	0	0	0	0	0	0	0	0	0	0	0	0	0	0	0	0	0	0	0	0	0	0	0	0	0	0	0	0	0	0	0	0	0	0	0	0	0	0	0	0	0	0	0
chr1.1_067727317|RefMatch_0002	chr1.1_067727317	GAAATGGAAATAGTGGATATATTTTGAATGGTGGAAGTGTCATGCACATATTTTACTAGTGTGTTATGTTTGTGAACCTAT	0	0	0	0	0	0	0	0	848	825	856	832	725	588	844	761	0	0	0	0	0	0	0	0	639	881	803	908	927	706	962	946	0	0	0	0	0	0	0	0	857	781	867	997	678	721	673
chr1.1_067727317|Ref_0001	chr1.1_067727317	GAAATGGAAATAGTGGATATATTTTGAATGGTGGAAGTGTCATGCACATAGTAGTGTGTTATGTTTGTGACTGACAAAGGT	0	0	0	0	0	0	0	0	0	0	0	0	0	0	0	0	0	0	0	0	0	0	1	0	0	0	0	0	0	0	0	0	0	0	0	0	0	0	0	0	0	0	0	0	0	0	0
chr1.1_067783227|Alt_0002	chr1.1_067783227	AACAATTGAGCTTCTATTTGCTTGTCTCTGTGTTTTTACATTTAGATAAGTTTAGCCATGTATACTACTCATACATATTAC	0	0	0	0	0	0	0	0	0	0	0	0	0	0	0	0	0	0	0	0	0	0	0	0	0	0	0	0	0	0	0	0	0	0	0	0	0	0	0	0	0	0	0	0	0	0	0
chr1.1_067783227|Ref_0001	chr1.1_067783227	AACAATTGAGCTTCTATTTGCTTGTCTCTGTGTTCTTACATTTAGATAAGTTTAGCCATGTATACTACTCATACATATTAC	0	0	0	0	0	0	0	0	0	0	0	1	0	0	0	0	0	0	0	0	0	0	0	0	2	0	0	0	0	1	0	0	0	0	0	0	0	0	0	0	0	0	0	0	0	0	0
chr1.1_068356794|Alt_0002	chr1.1_068356794	GTAGGAACAATTGTCAGTACTGATGAGACTTACTCATAGTTGAAATCATTTGCAACTTTACTATAATGTCAAATCATTAAC	0	0	0	0	0	0	0	0	0	0	0	0	0	0	0	0	0	0	0	0	0	0	0	0	0	0	0	0	0	0	0	0	0	0	0	0	0	0	0	0	0	0	0	0	0	0	0
chr1.1_068356794|RefMatch_0002	chr1.1_068356794	GTAGGAACAATTGTCAGTACTGATGAGACTTACTCATAGTTCATAGTTGAAATTATTTGCAACTTTACTATAATGTC	0	0	0	0	0	0	0	0	0	0	0	0	0	0	0	0	0	0	0	0	0	0	0	0	0	0	0	0	0	0	0	0	0	0	0	0	0	0	0	0	0	0	0	0	0	0	0
chr1.1_068356794|Ref_0001	chr1.1_068356794	GTAGGAACAATTGTCAGTACTGATGAGACTTACTCATAGTTGAAATTATTTGCAACTTTACTATAATGTCAAATCATTAAC	0	0	0	0	0	0	0	0	0	0	0	0	0	0	0	0	0	0	0	0	0	0	0	0	0	0	0	0	0	0	0	0	0	0	0	0	0	0	0	0	0	0	0	0	0	0	0
chr1.1_068477558|Alt_0002	chr1.1_068477558	GTCTCATCTCATATTGATACTGTTTTTTCAAGGTATGTTTTCTCCATCTATTTGCTCCCATCTTTCTACTTTAGGCAATCA	0	0	0	0	0	0	0	0	0	0	0	0	0	0	0	0	0	0	0	0	0	0	0	0	0	0	0	0	0	0	0	0	0	0	0	0	0	0	0	0	0	0	0	0	0	0	0
chr1.1_068477558|RefMatch_0001	chr1.1_068477558	GTCTCATCTCATATTGATACTGTTTTTTCAACGTATGTTTTCTCCATCTATTTTCTCCCATCTTTCTACT	0	0	0	0	0	0	0	0	0	0	0	1	0	0	0	0	0	0	0	0	0	0	0	0	0	0	0	0	0	0	0	0	0	0	0	0	0	0	0	0	0	0	0	0	0	0	0
chr1.1_068477558|RefMatch_0002	chr1.1_068477558	GTCTCATCTCATATTGATACTGTTTTTTCAACGTACGTTTTCTCCATCTATTTGCTCCCATCTTTCTACT	0	0	0	0	0	0	0	0	0	0	0	0	0	0	0	0	0	0	0	0	0	0	0	0	0	0	0	0	0	0	0	0	0	0	0	0	0	0	0	0	0	0	0	0	0	0	0
chr1.1_068477558|Ref_0001	chr1.1_068477558	GTCTCATCTCATATTGATACTGTTTTTTCAACGTATGTTTTCTCCATCTATTTGCTCCCATCTTTCTACTTTAGGCAATCA	116	98	118	119	115	89	96	49	99	72	83	80	193	72	68	122	107	101	116	93	114	94	125	100	77	134	175	118	70	128	114	126	109	100	102	99	97	127	84	102	162	176	131	93	141	124	112
chr1.1_068772824|Alt_0002	chr1.1_068772824	AAAATAGCCCCCAACCATCTTGATATTCTTACTTGTAACCTAACTCTTATATGTAGAACAATTCTATTTGAATATAAATAT	0	0	0	0	0	0	0	0	0	0	0	0	0	0	0	0	0	0	0	0	0	0	0	0	0	0	0	0	0	0	0	0	0	0	0	0	0	0	0	0	0	0	0	0	0	0	0
chr1.1_068772824|RefMatch_0001	chr1.1_068772824	AAAATAGCCCCCAACCATCTTGATATTCTTACTTATAACCTAACTCTTACATGTAGAACAATTCTATTTG	0	0	0	0	0	0	0	0	0	0	0	0	0	0	0	0	0	0	0	0	0	0	0	0	0	0	0	0	0	0	0	0	0	0	0	0	0	0	0	0	0	0	0	0	0	0	0
chr1.1_068772824|RefMatch_0003	chr1.1_068772824	AAAATAGCCCCCAACCATCTTGATATTCTTACTTGCAACCTAACTCTTACATGTAGAACAATTCTATTTG	240	309	219	266	234	271	239	74	0	0	0	0	0	0	1	0	298	358	281	270	260	295	291	304	2	0	0	0	0	0	0	0	411	260	189	289	169	297	185	314	0	0	0	1	0	0	0
chr1.1_068772824|RefMatch_0004	chr1.1_068772824	AAAATAGCCCCCAACCATCTTGATATTCTTACTTGTAACCTAACTCTTCCATGTAGAACAATTCTATTTG	0	0	0	0	0	0	0	0	0	0	0	0	0	0	0	0	0	0	0	0	0	0	0	0	0	0	0	0	0	0	0	0	0	0	0	0	0	0	0	0	0	0	0	0	0	0	0
chr1.1_068772824|RefMatch_0005	chr1.1_068772824	AAAATAGCCCCCAACCATCTTGATATTCTTAGTTGTAACCTAACTCTTACATGTAGAACAATTCTATTTG	0	0	0	0	0	0	0	0	0	0	0	0	0	0	0	0	0	0	0	0	0	0	0	0	0	0	0	0	0	0	0	0	0	0	0	0	0	0	0	0	0	0	0	0	0	0	0
chr1.1_068772824|Ref_0001	chr1.1_068772824	AAAATAGCCCCCAACCATCTTGATATTCTTACTTGTAACCTAACTCTTACATGTAGAACAATTCTATTTGAATATAAATAT	0	0	0	0	0	0	1	0	0	0	0	0	0	0	0	0	0	0	0	0	0	0	0	0	0	0	0	0	0	0	0	0	0	0	0	0	0	0	0	0	0	0	0	0	0	0	0
chr1.1_068859167|Alt_0002	chr1.1_068859167	TCATGATTTTGAATTGGAAGGTTTTTTTCTTCTACTTGACAGTGGTACTGTTTGGGATTATTGGACTGATTCCCCATTGTC	0	0	0	0	0	0	0	0	0	0	0	0	0	0	0	0	0	0	0	0	0	0	0	0	0	0	0	0	0	0	0	0	0	0	0	0	0	0	0	0	0	0	0	0	0	0	0
chr1.1_068859167|Ref_0001	chr1.1_068859167	TCATGATTTTGAATTGGAAGGTTTTTTTCTTCTTCTTGACAGTGGTACTGTTTGGGATTATTGGACTGATTCCCCATTGTC	0	0	0	0	0	0	0	0	0	0	0	0	0	0	0	0	0	1	0	0	0	0	0	0	0	0	0	0	0	1	0	0	0	0	0	0	0	0	0	0	0	0	0	0	0	0	0
chr1.1_068948271|AltMatch_0002	chr1.1_068948271	CCGTCTATCAAAATATGGTAATTTTTGCTTTTCATCCTTAAGATATTCGGTCCCATTGCGGTTCCATATT	0	0	0	0	0	0	0	0	0	0	0	0	0	0	0	0	0	0	0	0	0	0	0	0	0	0	0	0	0	0	0	0	0	0	0	0	0	0	0	0	0	0	0	0	0	0	0
chr1.1_068948271|Alt_0002	chr1.1_068948271	CCGTCTATCAAAATATGGTAATTTTTGCTTTTCATCCTTAAGATATTCGGTCTCATTGCGGTTCCATATTTTTAAAAATGA	0	0	0	0	0	0	0	0	0	0	0	0	0	0	0	0	0	0	0	0	0	0	0	0	0	0	0	0	0	0	0	0	0	0	0	0	0	0	0	0	0	0	0	0	0	0	0
chr1.1_068948271|Ref_0001	chr1.1_068948271	CCGTCTATCAAAATATGGTAATTTTTGCTTTTCATCCTTAAGGTATTCGGTCTCATTGCGGTTCCATATTTTTAAAAATGA	0	0	0	0	0	0	0	0	0	0	0	0	0	0	0	0	0	0	0	0	0	0	0	0	0	0	0	0	0	0	0	0	0	0	0	0	0	0	0	0	0	0	0	0	0	0	0
chr1.1_069097581|AltMatch_0002	chr1.1_069097581	CATGTAATTTTAGTTTCGAAACATCGAGTTTCTGTAATTCCTTTCTTATAAATCACACCAAGACCACAAG	0	0	0	0	0	0	0	0	0	0	0	0	0	0	0	0	0	0	0	0	0	0	0	0	0	0	0	0	0	0	0	0	0	0	0	0	0	0	0	0	0	0	0	0	0	0	0
chr1.1_069097581|Alt_0002	chr1.1_069097581	CATGTAATTTTAGTTTCGAAACATCGTGTTTCTGTAATTCCTTTCTTATAAATCACACCAAGACCACAAGTCAAATTGTAC	0	0	0	0	0	0	0	0	0	0	0	0	0	0	0	0	0	0	0	0	0	0	0	0	0	0	0	0	0	0	0	0	0	0	0	0	0	0	0	0	0	0	0	0	0	0	0
chr1.1_069097581|RefMatch_0003	chr1.1_069097581	CATGTAATTTTAGTTTCGAAACATCGTGTTTCTGTAATTTGTTTCTTATAAATCACACCAAGACCACAAG	0	0	0	0	0	0	0	0	0	0	0	0	0	0	0	0	0	0	0	0	0	0	0	0	0	0	0	0	0	0	0	0	0	0	0	0	0	0	0	0	0	0	0	0	0	0	0
chr1.1_069097581|Ref_0001	chr1.1_069097581	CATGTAATTTTAGTTTCGAAACATCGTGTTTCTGTAATTCGTTTCTTATAAATCACACCAAGACCACAAGTCAAATTGTAC	0	0	0	0	0	0	0	0	0	0	0	0	0	0	0	0	0	0	0	0	0	0	0	0	0	0	0	0	0	0	0	0	0	0	0	0	0	0	0	0	0	0	0	0	0	0	0
chr1.1_069275148|Alt_0002	chr1.1_069275148	GAAAGCTTATTCAACATAACACTGGAATCCCAGTCTTGAAGTTTACTCATTTCCTGATCAGTGATCTTAATATCATCCGGA	0	0	0	0	0	0	0	0	0	0	0	0	0	0	0	0	0	0	0	0	0	0	0	0	0	0	0	0	0	0	0	0	0	0	0	0	0	0	0	0	1	0	0	1	0	0	0
chr1.1_069275148|RefMatch_0001	chr1.1_069275148	GAAAGCTTATTCAACATAACACTGGAATCCCAATCTTGAAGTTTACTTGTTTCCTGATCAGTGATCTTAA	0	0	0	0	0	0	0	0	0	0	0	0	0	0	0	0	0	0	0	0	0	0	0	0	0	0	0	0	0	0	0	0	0	0	0	0	0	0	0	0	0	0	0	0	0	0	0
chr1.1_069275148|RefMatch_0002	chr1.1_069275148	GAAAGCTTATTCAACATAACACTGGAATCCCAGTCTTGAAGTTTACTTGTTTCCTGATCAGTGATCTTAA	0	0	0	0	0	0	0	0	0	0	0	0	0	0	0	0	0	0	0	0	0	0	0	0	0	0	0	0	0	0	0	0	0	0	0	0	0	0	0	0	0	0	0	0	0	0	0
chr1.1_069275148|Ref_0001	chr1.1_069275148	GAAAGCTTATTCAACATAACACTGGAATCCCAGTCTTGAAGTTTACTCGTTTCCTGATCAGTGATCTTAATATCATCCGGA	0	0	0	0	0	0	0	0	903	635	600	535	592	339	648	389	0	0	0	0	0	0	0	0	639	587	742	503	663	640	700	647	0	0	0	0	0	0	0	0	769	703	677	653	631	798	683
chr1.1_069497229|Alt_0002	chr1.1_069497229	GGCCTAGTTTCTTATAATATACTTTTCCATTGAACCCTTTTATATTATATTTATAGGTCCTAACCCATAGTTCAGGTCATT	0	0	0	0	0	0	0	0	0	0	0	0	0	0	0	0	0	0	0	0	0	0	0	0	0	0	0	0	0	0	0	0	0	0	0	0	0	0	0	0	0	0	0	0	0	0	0
chr1.1_069497229|Ref_0001	chr1.1_069497229	GGCCTAGTTTCTTATAATATACTTTTCCATTAAACCCTTTTATATTATATTTATAGGTCCTAACCCATAGTTCAGGTCATT	0	0	0	0	0	0	0	0	0	0	0	0	0	0	0	0	0	0	0	0	0	0	0	0	0	0	0	0	0	0	0	0	0	0	0	0	0	0	0	0	0	0	0	0	0	0	0
chr1.1_069607033|Alt_0002	chr1.1_069607033	GAAAAGGTTAATCAACCAAGCAGCTCTACCTCAGAAGGTGGAAGAAAAGAGTATAAAGAAGGTGACAAAGAAGATTAAATT	0	0	0	0	0	0	0	0	0	0	0	0	0	0	0	0	0	0	0	0	0	0	0	0	0	0	0	0	0	0	0	0	0	0	0	0	0	0	0	0	0	1	0	0	0	0	0
chr1.1_069607033|RefMatch_0001	chr1.1_069607033	GAAAAGGTTAATCAACCAAGCAGCTCTACCTCAGAAGGTGAAAGCAAAGAGTATAAAGAAGGTGACAAAG	1074	1205	1114	1252	981	1276	1086	340	0	0	1	0	1	2	1	0	1224	1440	933	886	1064	1126	1385	1077	8	1	0	1	1	0	0	0	1190	983	918	1081	1052	1217	890	1335	1	0	0	0	1	1	0
chr1.1_069607033|RefMatch_0002	chr1.1_069607033	GAAAAGGTTAATCAACCAAGCAGCTCTACCTCAGAAAGTGAAAGCAAAGAGTATAAAGAAGGTGACAAAG	0	0	0	0	2	0	1	0	0	281	0	221	516	152	2	204	0	0	0	0	1	0	0	0	484	0	660	210	0	308	0	348	0	0	0	0	0	0	0	0	0	0	297	275	245	214	292
chr1.1_069607033|RefMatch_0003	chr1.1_069607033	GAAAAGGTTAATCAACCAAGCAGCTCTACCTCAGAAGGTGAAAGCAAAGAGTACAAAGAAGGTGACAAAG	0	0	0	0	0	0	1	0	0	0	0	0	0	0	0	0	0	1	0	0	0	0	1	0	0	0	0	0	0	0	0	0	0	0	0	0	0	0	2	0	0	0	0	0	0	0	0
chr1.1_069607033|Ref_0001	chr1.1_069607033	GAAAAGGTTAATCAACCAAGCAGCTCTACCTCAGAAGGTGAAAGAAAAGAGTATAAAGAAGGTGACAAAGAAGATTAAATT	1	1	0	0	0	0	0	0	0	0	0	0	0	0	0	0	4	2	2	0	2	2	3	1	0	1	0	0	0	0	0	0	0	2	0	0	0	0	1	4	0	0	0	0	1	0	0
chr1.1_069984402|AltMatch_0002	chr1.1_069984402	TATAATGTTGTAGAATTTATCAGATTGAACCATCATTATTGTTTAATTGATTTTGGGATAATAAGTCCTC	0	0	0	0	0	0	0	0	0	0	0	0	0	0	0	0	0	0	0	0	0	0	0	0	0	0	0	0	0	0	0	0	0	0	0	0	0	0	0	0	0	0	0	0	0	0	0
chr1.1_069984402|Alt_0002	chr1.1_069984402	TATAATGTTGTAGAATTTATCAGATTGAACCATCATTATTATTTAATTGATTTTTGGATAATAAGTCCTCAAAAGATTCTA	0	0	0	0	0	0	0	0	0	0	0	0	0	0	0	0	0	0	0	0	0	0	0	0	0	0	0	0	0	0	0	0	0	0	0	0	0	0	0	0	0	0	0	0	0	0	0
chr1.1_069984402|RefMatch_0001	chr1.1_069984402	TATAATGTTGTAGAATTTATCAGATTGAACCATCATTGTTATTTATTTGATTTTGGGATAATAAGTCCTC	0	0	0	0	0	0	0	0	0	0	0	0	0	0	0	0	0	0	0	0	0	0	0	0	0	0	0	0	0	0	0	0	0	0	0	0	0	0	0	0	0	0	0	0	0	0	0
chr1.1_069984402|Ref_0001	chr1.1_069984402	TATAATGTTGTAGAATTTATCAGATTGAACCATCATTGTTATTTAATTGATTTTTGGATAATAAGTCCTCAAAAGATTCTA	5	3	2	2	1	5	4	0	197	191	195	170	167	123	145	159	3	2	10	8	3	8	7	6	133	213	231	128	102	72	153	202	5	6	7	5	5	4	4	2	207	160	222	148	51	53	57
chr1.1_070030472|Alt_0002	chr1.1_070030472	GTGGGTTCATAATCCTAGGACTGCTAAAATGGCACAGTTCTTCAATGATCCGCACCGCTTTGGTCAACTCAAATCGGTAAT	0	0	0	0	0	0	1	0	0	0	0	0	0	0	1	0	0	0	0	0	1	0	0	0	0	0	0	0	0	0	0	0	0	0	0	0	0	0	0	0	0	0	0	0	0	0	0
chr1.1_070030472|RefMatch_0001	chr1.1_070030472	GTGGGTTCATAATCCTAGGACTGCCAAAATGGCTCAGCTTTTCAATCATCCGGAACGCTTTGGTCAACTC	0	0	0	0	0	0	0	0	0	0	0	0	3	0	1	3	0	0	0	0	0	0	0	0	1	1225	3	1529	2288	2338	3	828	0	0	0	0	0	0	0	0	0	0	0	0	3	1	1
chr1.1_070030472|RefMatch_0002	chr1.1_070030472	GTGGGTTCATAATCCTAGGACTGCCAAAATGGCTCAGCTTTTCAATGATCCGCACCGCTTTGGTCAACTC	38	33	28	47	19	22	32	17	0	0	0	0	0	0	0	0	49	26	15	27	21	30	46	28	0	0	0	0	0	0	0	0	25	19	25	27	13	36	23	34	0	0	0	0	0	0	0
chr1.1_070030472|RefMatch_0003	chr1.1_070030472	GTGGGTTCATAATCCTAGGACTGCCAAAATGGCTCAGCTTTTCAATGATCCGCATCGCTTTGGTCAACTC	1716	1904	2331	2346	1597	1524	2406	1176	2	0	0	5	3	1	1	0	2552	1989	1658	1754	1949	1977	2313	1979	15	1	0	0	1	0	0	0	1986	1314	1716	1747	1251	2054	2203	1916	0	0	1	2	2	1	3
chr1.1_070030472|RefMatch_0004	chr1.1_070030472	GTGGGTTCATAATCCTAGGACTGCCAAAATGGCTCAGCTTTTCAATGATCCGGAACGCTTTGGTCAACTC	0	0	0	0	0	0	0	0	0	3	1	1	0	1672	1683	1150	1	0	0	0	0	0	0	0	0	0	0	0	0	0	1	746	0	0	0	0	0	0	0	0	2219	1968	1070	599	0	0	0
chr1.1_070030472|RefMatch_0005	chr1.1_070030472	GTGGGTTCATAATCCTAGGACTGCCAAAATGGCTCAGCTTTTCAATGATCCTCACCGCTTTGGTCAACTC	0	0	0	0	0	0	0	0	0	0	0	0	0	0	0	0	0	0	0	0	0	0	0	0	0	0	0	0	0	0	0	0	0	0	0	0	0	0	0	0	0	0	0	0	0	0	0
chr1.1_070030472|RefMatch_0006	chr1.1_070030472	GTGGGTTCATAATCCTAGGACTGCCAAGATGGCTCAGCTCTTCAATGATCCACACCGCTTTGGTCAACTC	0	0	0	0	0	0	0	0	0	0	0	0	0	0	0	0	0	0	0	0	0	0	0	0	0	0	0	0	0	0	0	0	0	0	0	0	0	0	0	0	0	0	0	0	0	0	0
chr1.1_070030472|RefMatch_0007	chr1.1_070030472	GTGGGTTCATAATCCTAGGACTGCTAAAATGGCTCAGTTATTCAATGATCCACACCGCTTTGGTCAACTC	0	0	0	0	0	0	0	0	0	0	0	0	0	0	0	0	0	0	0	0	0	0	0	0	0	0	0	0	0	0	0	0	0	0	0	0	0	0	0	0	0	0	0	0	0	0	0
chr1.1_070030472|RefMatch_0008	chr1.1_070030472	GTGGGTTCATAATCCTAGGACTGCTAAAATGGCTCAGTTATTCAATGATCCACACCGTTTTGGTCAACTC	0	0	0	0	0	0	0	0	0	0	0	0	0	0	0	0	0	0	0	0	0	0	0	0	0	0	0	0	0	0	0	0	0	0	0	0	0	0	0	0	0	0	0	0	0	0	0
chr1.1_070030472|Ref_0001	chr1.1_070030472	GTGGGTTCATAATCCTAGGACTGCTAAAATGGCTCAGTTCTTCAATGATCCGCACCGCTTTGGTCAACTCAAATCGGTAAT	0	0	0	0	0	0	0	0	0	0	0	0	0	0	0	0	0	0	0	0	0	0	0	0	0	0	0	0	0	0	0	0	0	0	0	0	0	0	0	0	0	0	0	0	0	0	0
chr1.1_070288058|AltMatch_0001	chr1.1_070288058	GTACCTGCTCTTTTAAAAATATAATATATGGTTAATTTTCAAGTTATGAATCAAGCATAAGCCACTAATG	0	0	0	0	0	0	0	0	0	0	0	0	0	0	0	0	0	0	0	0	0	0	0	0	0	0	0	0	0	0	0	0	0	0	0	0	0	0	0	0	0	0	0	0	0	0	0
chr1.1_070288058|Alt_0002	chr1.1_070288058	GTACCTGCTCTTTTAAAAATATAATATATGGTTAATTTCCAAGTTATGAATCAAGTATAAGCCACTAATGTGTTTTCCATT	0	0	0	0	0	0	0	0	0	0	0	0	0	0	0	0	0	0	0	0	0	0	0	0	0	0	0	0	0	0	0	0	0	0	0	0	0	0	0	0	0	0	0	0	0	0	0
chr1.1_070288058|Ref_0001	chr1.1_070288058	GTACCTGCTCTTTTAAAAATATAATATATGGTTAAGTTCCAAGTTATGAATCAAGTATAAGCCACTAATGTGTTTTCCATT	0	0	0	0	0	0	0	0	0	0	0	0	0	0	0	0	0	0	0	0	0	0	0	0	0	0	0	0	0	0	0	0	0	0	0	0	0	0	0	0	0	0	0	0	0	0	0
chr1.1_070738276|AltMatch_0002	chr1.1_070738276	AGGGAGGTTGGTATTTGGACCTGATGCCAGGTCCCTGCTTATCACTCTGTCATTGATTATTGTTCCAGTT	0	0	0	0	0	0	0	0	0	0	0	0	0	0	0	0	0	0	0	0	0	0	0	0	0	0	0	0	0	0	0	0	0	0	0	0	0	0	0	0	0	0	0	0	0	0	0
chr1.1_070738276|AltMatch_0003	chr1.1_070738276	AGGGAGGTTGGTATTTGGACCTGATGCCAGGTCGCTGCTTATCACTCTGTCGTTGATTATTGTTCCAGTT	565	896	610	680	656	1159	549	665	1168	580	909	1150	1235	473	1271	1425	851	1105	617	921	904	772	895	867	965	591	995	1485	1293	1233	1471	1631	1040	758	550	891	997	1021	551	1218	1402	1028	656	1187	1137	1227	1033
chr1.1_070738276|AltMatch_0004	chr1.1_070738276	AGGGAGGTTGGTATTTGGACCTGATGCAAGGTCCCTGCTTATCACTCTGTCGTTGATTATTGTTCCAGTT	0	0	0	0	0	0	0	0	0	0	0	0	0	0	0	0	0	0	0	0	0	0	0	0	0	0	0	0	0	0	0	0	0	0	0	0	0	0	0	0	0	0	0	0	0	0	0
chr1.1_070738276|AltMatch_0005	chr1.1_070738276	AGGGAGGTTGGTATTTGGACCTGATGCCAGGTCGCTGCTTATCACTCTGTCGTTGATTATTGTTACAGTT	0	10	3	3	7	6	0	8	9	6	11	11	12	0	16	9	9	14	3	6	5	5	3	12	7	5	5	9	7	9	14	9	14	5	3	9	11	4	7	7	12	9	8	7	8	6	6
chr1.1_070738276|AltMatch_0006	chr1.1_070738276	AGGGAGGTTGGTATTTGGACCTGATGCCAGGTCTCTGCTTATCACTCTGTCGTTGATTATTGTTCCAGTT	1	0	0	0	0	1	0	0	0	0	0	1	0	0	0	0	0	0	0	0	0	0	0	0	1	0	0	0	0	0	0	1	0	0	0	0	0	4	0	0	0	0	1	0	1	0	0
chr1.1_070738276|Alt_0002	chr1.1_070738276	AGGGAGGTTGGTATTTGGACCTGATGCCAGGTCCCTGCTTATCACTCTGTCGTTGATTATTGTTCCAGTTATCATCTTTTG	0	0	0	0	0	0	0	0	0	0	0	0	0	0	0	0	0	0	0	0	0	0	0	0	0	0	1	0	0	0	0	0	0	0	0	0	0	0	0	0	0	0	0	0	0	0	0
chr1.1_070738276|Ref_0001	chr1.1_070738276	AGGGAGGTTGGTATTTGGACCTGATGCCAGGTCCCTGCTTATCACTCTGTTGTTGATTATTGTTCCAGTTATCATCTTTTG	0	0	0	0	0	0	0	0	0	0	0	0	0	0	0	0	0	0	0	0	0	0	0	0	0	0	0	0	0	0	0	0	0	0	0	0	0	0	0	0	0	0	1	0	0	0	0
chr1.1_070878680|Alt_0002	chr1.1_070878680	TCTCAGTCCTGTTAACAAAAAAGGCTGGATAAGTTTGCTTTTCATCTCGATAGAATAAAACAATCAACATTTTTTCCTAAA	0	0	0	0	0	0	0	0	0	0	0	0	0	0	0	0	0	0	0	0	0	0	0	0	0	0	0	0	0	0	0	0	0	0	0	0	0	0	0	0	0	0	0	0	0	0	0
chr1.1_070878680|RefMatch_0001	chr1.1_070878680	TCTCAGTCCTGTTAACAAAAAAGGCTGGATAAGTTTGGTTTTCATCTTGATAGAATAAAACAATCAACAT	0	0	0	0	0	0	0	0	0	0	0	0	0	0	0	0	0	0	0	0	0	0	0	0	0	0	0	0	0	0	0	0	0	0	0	0	0	0	0	0	0	0	0	0	0	0	0
chr1.1_070878680|RefMatch_0002	chr1.1_070878680	TCTCAGTCCTGTTAACAAAAAAGGCTGGATAAGTATGGTTTTTATCTTGATAGAATAAAACAATCAACAT	0	0	0	0	0	0	0	0	0	0	0	0	0	0	0	0	0	0	0	0	0	0	0	0	0	0	0	0	0	0	0	0	0	0	0	0	0	0	0	0	0	0	0	0	0	0	0
chr1.1_070878680|RefMatch_0003	chr1.1_070878680	TCTCAGTCCTGTTAACAAAAAAGGCTGGATTAGTATAGTTTTCATCTTGATAGAATAAAACAATCAACAT	0	0	0	0	0	0	0	0	39	33	41	31	23	12	21	12	0	0	0	0	0	0	0	0	24	45	38	29	19	9	23	24	0	0	0	0	0	0	0	0	28	31	31	19	7	17	23
chr1.1_070878680|Ref_0001	chr1.1_070878680	TCTCAGTCCTGTTAACAAAAAAGGCTGGATAAGTTTGCTTTTCATCTTGATAGAATAAAACAATCAACATTTTTTCCTAAA	0	0	0	0	0	0	0	0	0	0	0	0	0	0	0	0	0	0	0	0	0	0	0	0	0	0	0	0	0	0	0	0	0	0	0	0	0	0	0	0	0	0	0	0	0	0	0
chr1.1_071071717|AltMatch_0001	chr1.1_071071717	ATCTTATTCTCAAGTGTATGAGGCAATAATTCGGTTATCTTAGATTTTGAGTCATAAGATAATTTATGTC	0	0	0	0	0	0	0	0	0	0	0	0	0	0	0	0	0	0	0	0	0	0	0	0	0	0	0	0	0	0	0	0	0	0	0	0	0	0	0	0	0	0	0	0	0	0	0
chr1.1_071071717|Alt_0002	chr1.1_071071717	ATCTTATTCTCAAGTGTATGAGGCAATAATTCAGTTATCTTAGATTTTGAGTCATAAGATAATTTATGTCATTTGAATCAT	0	0	0	0	0	0	0	0	0	0	0	0	0	0	0	0	0	0	0	0	0	0	0	0	0	0	0	0	0	0	0	0	0	0	0	0	0	0	0	0	0	0	0	0	1	0	0
chr1.1_071071717|Ref_0001	chr1.1_071071717	ATCTTATTCTCAAGTGTATGAGGCAATAATTCAGTTATCTTAGATTTTGAGGCATAAGATAATTTATGTCATTTGAATCAT	0	0	0	0	0	0	0	0	0	0	0	0	0	0	0	0	0	0	0	0	0	0	0	0	0	0	0	0	0	0	0	0	0	0	0	0	0	0	0	0	0	0	0	0	0	0	0
chr1.1_071333915|AltMatch_0001	chr1.1_071333915	GGACAGGTATCATGGAGTTTATCTTGGTGAAGACGTTGCTGTTAAGGTTCTGAAATCTGATCAACTGAAT	0	0	0	0	0	0	0	0	0	0	0	0	0	0	0	0	0	0	0	0	0	0	0	0	0	0	0	0	0	0	0	0	0	0	0	0	0	0	0	0	0	0	0	0	0	0	0
chr1.1_071333915|AltMatch_0002	chr1.1_071333915	GGACAGGTATCATGGAGTTTATCTTGGTGAAGATGTTGCTGTTAAAGTTCTGAAATCTGATCAACTGAAT	0	0	0	0	0	0	0	0	0	0	0	0	0	0	0	0	0	0	0	0	0	0	0	0	0	0	0	0	0	0	0	0	0	0	0	0	0	0	0	0	0	0	0	0	0	0	0
chr1.1_071333915|Alt_0002	chr1.1_071333915	GGACAGGTATCATGGAGTTTATCTTGGTGAAGATGTTGCTGTTAAGGTTCTGAAATCTGATCAACTGAATGATGCCTTAGA	28	26	37	43	31	22	27	6	133	94	89	78	104	58	70	74	27	26	32	15	27	34	24	20	47	81	123	69	98	74	71	59	31	17	20	21	18	24	41	16	65	71	76	82	78	91	101
chr1.1_071333915|Ref_0001	chr1.1_071333915	GGACAGGTATCATGGAGTTTATCTTGGCGAAGATGTTGCTGTTAAGGTTCTGAAATCTGATCAACTGAATGATGCCTTAGA	0	0	0	0	0	0	0	0	0	0	0	0	0	0	0	0	0	0	0	0	0	0	0	0	0	0	0	0	0	0	0	0	0	0	0	0	0	0	0	0	0	0	0	0	0	0	0
chr1.1_071537340|Alt_0002	chr1.1_071537340	TACAACCTTAAGACAAATGATGATATTGCTTATACTGCAACTTGATGTAACTTGTAAGCATGAATTTCTCTGAAATAATAT	0	0	0	0	0	0	0	0	0	0	0	0	0	0	0	0	0	0	0	0	0	0	0	0	0	0	0	0	0	0	0	0	0	0	0	0	0	0	0	0	0	0	0	0	0	0	0
chr1.1_071537340|Ref_0001	chr1.1_071537340	TACAACCTTAAGACAAATGATGATATTGCTTATACTGCAACTTGCTGTAACTTGTAAGCATGAATTTCTCTGAAATAATAT	0	0	0	0	0	0	0	0	0	0	0	0	0	0	0	0	0	0	0	0	0	0	0	0	0	0	0	0	0	0	0	0	0	0	0	0	0	0	0	0	0	0	0	0	0	1	0
chr1.1_071659392|Alt_0002	chr1.1_071659392	TCATGGTTATATTGGATGGAGTATTAATAATTCAATCTACATTCACTTTTCTTTTACAGAAAGTCATTTGATAATGTAAGT	0	0	0	0	0	0	0	0	0	0	0	0	0	0	0	0	0	0	0	0	0	0	0	0	0	0	0	0	0	0	0	0	0	0	0	0	0	0	0	0	0	0	0	0	0	0	0
chr1.1_071659392|Ref_0001	chr1.1_071659392	TCATGGTTATATTGGATGGAGTATTAATAATTCAATCTACATTCGCTTTTCTTTTACAGAAAGTCATTTGATAATGTAAGT	0	0	0	0	1	0	0	0	0	0	0	0	0	0	0	0	0	0	0	0	0	0	0	0	0	0	0	0	0	0	0	0	0	0	0	0	0	0	0	0	0	0	0	0	0	0	0
chr1.1_071902779|AltMatch_0001	chr1.1_071902779	CACTCACCATCTCTACATTCTCTATATCTTATTCTATGCCATCCATGTTGGAGTTGCATCCATGTGCATG	0	0	3	0	0	0	1	1	682	675	581	564	765	475	672	674	0	1	0	0	1	0	1	0	606	674	560	729	662	705	687	706	1	1	0	0	0	0	0	0	867	542	760	810	601	741	562
chr1.1_071902779|AltMatch_0004	chr1.1_071902779	CACTCACCATCTCTACATTCTCTATATCTTATTCTATGCCATCCATGTTGGAGTTGAATACATGTGCATG	3	6	8	2	4	1	2	1	1	1	2	3	4	0	3	0	4	3	5	0	6	5	4	3	3	3	0	1	2	4	2	3	6	4	1	7	2	3	0	2	6	3	4	4	2	0	0
chr1.1_071902779|AltMatch_0006	chr1.1_071902779	CACTCACCATCTCTACATTCTCTATATCTTATTCTATGTCATCCATGTTGGAGTTGAATACATGTGCATG	0	0	0	0	0	0	0	0	0	0	0	0	0	0	0	0	0	0	0	0	0	0	0	0	0	0	0	0	0	0	0	0	0	0	0	0	0	0	0	0	0	0	0	0	0	0	0
chr1.1_071902779|AltMatch_0007	chr1.1_071902779	CACTCACCATCTCTACATTCTCTATATCTTATTCTATGCCATCCATGCTGGAATTGGATCCATGTGCATG	0	0	0	0	0	0	0	0	0	0	0	0	0	0	0	0	0	0	0	0	0	0	0	0	0	0	0	0	0	0	0	0	0	0	0	0	0	0	0	0	0	0	0	0	0	0	0
chr1.1_071902779|AltMatch_0008	chr1.1_071902779	CACTCACCATCTCTACATTCTCTATATCTTATTCTATGCCATCCATGCTGGACTTGGATCCATGTGCATG	0	0	0	0	0	0	0	0	0	0	0	0	0	0	0	0	0	0	0	0	0	0	0	0	0	0	0	0	0	0	0	0	0	0	0	0	0	0	0	0	0	0	0	0	0	0	0
chr1.1_071902779|AltMatch_0009	chr1.1_071902779	CACTCACCATCTCTACATTCTCTATATCTTATTCTATGCCATCCATGTTGGAGTTGCATACATGTGCATG	0	0	0	0	0	0	0	0	48	44	41	41	68	34	35	51	0	0	0	0	0	0	0	0	34	35	40	46	30	33	38	49	0	0	0	0	0	0	0	0	63	35	44	46	32	46	29
chr1.1_071902779|AltMatch_0010	chr1.1_071902779	CACTCACCATCTCTACATTCTCTATATCTTATTCTTTGCCATCCATGCTGGAGTTGGATCCATGTGCATG	0	0	0	0	0	0	0	0	0	0	0	0	0	0	0	0	0	0	0	0	0	0	1	0	0	0	0	0	0	0	0	0	0	0	0	0	0	0	0	0	0	0	0	0	0	0	0
chr1.1_071902779|AltMatch_0011	chr1.1_071902779	CACTCACCATCTCTACATTCTCTATATCTTGTTCTATGCCATCCATGTTGGAGTTGAATACATGTGCATG	0	0	0	0	0	0	0	0	627	258	507	514	668	484	591	546	0	0	0	0	0	0	0	0	531	635	25	255	552	616	570	529	0	0	0	0	0	0	0	0	803	543	350	597	422	16	21
[truncated: 14,258 more rows]
[truncated: 703 more columns]
