# Supplementary material for: Genetic diversity, population structure, and taxonomic confirmation in annual medic (Medicago spp.) collections from Crimea, Ukraine
Source: Front Plant Sci. 2024 Apr 3;15:1339298. doi: 10.3389/fpls.2024.1339298 (PMC11021755; doi:10.3389/fpls.2024.1339298)
Supplement: Supplementary file 1 [file DataSheet_1.zip › Tables S1 - S7.XLSX]

## Sheet: Supp Table 1
Supplemental Table 1: List of accession used in the study
Accession name	AlternateID	Species	Ploidy	Source	collection site	Longitude	Lattitude	Included in Phenotype PCA (Y/N)
9_33693_W6	W6 33693	M. arabica	wild diploid	Collected from Crimea	Ukraine, Krym	44.5969	34.3464	N
8_33682_W6	W6 33682	M. arabica	wild diploid	Collected from Crimea	Ukraine, Krym	44.6101	33.4936	N
7_33679_W6	W6 33679	M. arabica	wild diploid	Collected from Crimea	Ukraine, Krym	44.4411	33.7238	N
6_33673_W6	W6 33673	M. arabica	wild diploid	Collected from Crimea	Ukraine, Krym	44.6101	33.4936	N
5_33663_W6	W6 33663	M. arabica	wild diploid	Collected from Crimea	Ukraine, Krym	44.4049	33.822	N
4_33661_W6	W6 33661	M. arabica	wild diploid	Collected from Crimea	Ukraine, Krym	44.5662	34.327	N
3_33650_W6	W6 33650	M. arabica	wild diploid	Collected from Crimea	Ukraine, Krym	44.4757	34.142	N
2_33649_W6	W6 33649	M. arabica	wild diploid	Collected from Crimea	Ukraine, Krym	44.4757	34.142	N
13_33767_W6	W6 33767	M. arabica	wild diploid	Collected from Crimea	Ukraine, Krym	44.5059	33.8418	Y
12_33759_W6	W6 33759	M. arabica	wild diploid	Collected from Crimea	Ukraine, Krym	44.4421	33.7513	Y
112_672825_PI	PI 672825	M. arabica	wild diploid	Genebank	Bulgaria			Y
111_534171_PI	PI 534171	M. arabica	wild diploid	Genebank				Y
110_516640_PI	PI 516640	M. arabica	wild diploid	Genebank	Morocco			Y
11_33755_W6	W6 33755	M. arabica	wild diploid	Collected from Crimea	Ukraine, Krym	44.5105	34.2282	N
109_505414_PI	PI 505414	M. arabica	wild diploid	Genebank				Y
108_495194_PI	PI 495194	M. arabica	wild diploid	Genebank	Greece, Macedonia	40.91	24.36	Y
107_495190_PI	PI 495190	M. arabica	wild diploid	Genebank	Greece, Kríti	35.25	24.75	Y
106_495179_PI	PI 495179	M. arabica	wild diploid	Genebank	Turkey, Trabzon	41	39.7167	Y
105_495173_PI	PI 495173	M. arabica	wild diploid	Genebank	Italy, Lazio	41.2833	13.5333	Y
104_307387_PI	PI 307387	M. arabica	wild diploid	Genebank	Turkey			Y
103_233253_PI	PI 233253	M. arabica	wild diploid	Genebank				Y
10_33716_W6	W6 33716	M. arabica	wild diploid	Collected from Crimea	Ukraine, Krym	44.919	35.2076	N
1_33642_W6	W6 33642	M. arabica	wild diploid	Collected from Crimea	Ukraine, Krym	44.4544	34.1296	N
14_33709_W6	W6 33709	M. cretacea	wild diploid	Collected from Crimea	Ukraine, Krym	44.8436	34.9575	Y
113_631721_PI	PI 631721	M. cretacea	wild diploid	Genebank	Russian Federation	44.6667	37.9167	Y
22_33794_W6	W6 33794	M. lupulina	wild diploid	Collected from Crimea	Ukraine, Krym			Y
21_33793_W6	W6 33793	M. lupulina	wild diploid	Collected from Crimea	Ukraine, Krym			Y
20_33765_W6	W6 33765	M. lupulina	wild diploid	Collected from Crimea	Ukraine, Krym	44.4683	33.8542	Y
19_33736_W6	W6 33736	M. lupulina	wild diploid	Collected from Crimea	Ukraine, Krym	44.9513	34.1527	Y
18_33733_W6	W6 33733	M. lupulina	wild diploid	Collected from Crimea	Ukraine, Krym	45.0343	35.0913	Y
17_33728_W6	W6 33728	M. lupulina	wild diploid	Collected from Crimea	Ukraine, Krym	45.05	34.6001	Y
16_33680_W6	W6 33680	M. lupulina	wild diploid	Collected from Crimea	Ukraine, Krym	44.8315	33.6675	Y
15_33643_W6	W6 33643	M. lupulina	wild diploid	Collected from Crimea	Ukraine, Krym	44.4544	34.1296	Y
123_24971_W6	W6 24971	M. lupulina	wild diploid	Genebank	Tajikistan	37.97	71.6336	Y
122_5071_W6	W6 5071	M. lupulina	wild diploid	Genebank	Turkey	39.9167	32.8333	Y
121_641643_PI	PI 641643	M. lupulina	wild diploid	Genebank	Kyrgyzstan	42.2958	75.8739	Y
120_641633_PI	PI 641633	M. lupulina	wild diploid	Genebank	Armenia	39.0339	46.2033	Y
119_641572_PI	PI 641572	M. lupulina	wild diploid	Genebank	Kazakhstan, Aqtöbe oblysy	48.7764	58.5258	Y
118_631965_PI	PI 631965	M. lupulina	wild diploid	Genebank	Russian Federation	44.9931	37.2303	Y
117_503146_PI	PI 503146	M. lupulina	wild diploid	Genebank				Y
116_269926_PI	PI 269926	M. lupulina	wild diploid	Genebank	Pakistan	36.76	73.45	Y
115_250974_PI	PI 250974	M. lupulina	wild diploid	Genebank	North Macedonia	41.0833	21.0167	Y
114_222196_PI	PI 222196	M. lupulina	wild diploid	Genebank	Afghanistan	34.9167	69.1833	Y
47_33811_W6	W6 33811	M. minima	wild diploid	Collected from Crimea	Ukraine, Krym			Y
46_33790_W6	W6 33790	M. minima	wild diploid	Collected from Crimea	Ukraine, Krym			Y
45_33772_W6	W6 33772	M. minima	wild diploid	Collected from Crimea	Ukraine, Krym	45.8959	34.5719	Y
44_33756_W6	W6 33756	M. minima	wild diploid	Collected from Crimea	Ukraine, Krym	44.5105	34.2282	Y
43_33747_W6	W6 33747	M. minima	wild diploid	Collected from Crimea	Ukraine, Krym	45.0366	34.387	Y
42_33746_W6	W6 33746	M. minima	wild diploid	Collected from Crimea	Ukraine, Krym	45.0226	33.7014	Y
41_33741_W6	W6 33741	M. minima	wild diploid	Collected from Crimea	Ukraine, Krym	45.0226	33.7014	Y
40_33740_W6	W6 33740	M. minima	wild diploid	Collected from Crimea	Ukraine, Krym	45.3424	32.5632	Y
39_33739_W6	W6 33739	M. minima	wild diploid	Collected from Crimea	Ukraine, Krym	45.3424	32.5632	Y
38_33729_W6	W6 33729	M. minima	wild diploid	Collected from Crimea	Ukraine, Krym	45.05	34.6001	Y
37_33727_W6	W6 33727	M. minima	wild diploid	Collected from Crimea	Ukraine, Krym	45.4639	35.864	Y
36_33726_W6	W6 33726	M. minima	wild diploid	Collected from Crimea	Ukraine, Krym	45.4639	35.864	Y
35_33720_W6	W6 33720	M. minima	wild diploid	Collected from Crimea	Ukraine, Krym	45.0378	36.2153	Y
34_33717_W6	W6 33717	M. minima	wild diploid	Collected from Crimea	Ukraine, Krym	44.9207	35.2191	Y
33_33712_W6	W6 33712	M. minima	wild diploid	Collected from Crimea	Ukraine, Krym	44.8442	34.9583	Y
32_33706_W6	W6 33706	M. minima	wild diploid	Collected from Crimea	Ukraine, Krym	44.8317	34.8737	Y
31_33698_W6	W6 33698	M. minima	wild diploid	Collected from Crimea	Ukraine, Krym	44.7481	34.5303	Y
30_33689_W6	W6 33689	M. minima	wild diploid	Collected from Crimea	Ukraine, Krym	45.3424	32.5632	Y
29_33688_W6	W6 33688	M. minima	wild diploid	Collected from Crimea	Ukraine, Krym	45.4639	33.1785	Y
28_33681_W6	W6 33681	M. minima	wild diploid	Collected from Crimea	Ukraine, Krym	44.4411	33.7238	Y
27_33674_W6	W6 33674	M. minima	wild diploid	Collected from Crimea	Ukraine, Krym	44.6101	33.4936	Y
26_33666_W6	W6 33666	M. minima	wild diploid	Collected from Crimea	Ukraine, Krym	44.4049	33.822	N
25_33660_W6	W6 33660	M. minima	wild diploid	Collected from Crimea	Ukraine, Krym	44.566	34.3249	Y
24_33654_W6	W6 33654	M. minima	wild diploid	Collected from Crimea	Ukraine, Krym	44.5113	34.2296	Y
23_33645_W6	W6 33645	M. minima	wild diploid	Collected from Crimea	Ukraine, Krym	44.4544	34.1296	Y
133_33640_W6	W6 33640	M. minima	wild diploid	Genebank	Ukraine, Kharkiv	47.4553	35.2877	N
131_8305_W6	W6 8305	M. minima	wild diploid	Genebank	Uzbekistan	41.6	70.05	Y
130_8302_W6	W6 8302	M. minima	wild diploid	Genebank	Kyrgyzstan	41.1833	71.0333	N
129_641673_PI	PI 641673	M. minima	wild diploid	Genebank	Armenia	39.6917	45.5233	Y
128_641629_PI	PI 641629	M. minima	wild diploid	Genebank	Tajikistan	39.4667	67.8333	N
127_498999_PI	PI 498999	M. minima	wild diploid	Genebank	Greece			Y
126_498973_PI	PI 498973	M. minima	wild diploid	Genebank	Turkey	32.3833	32.6167	Y
125_498939_PI	PI 498939	M. minima	wild diploid	Genebank	Azerbaijan			Y
124_380909_PI	PI 380909	M. minima	wild diploid	Genebank	Iran	31.1667	53.3667	Y
48_33697_W6	W6 33697	M. monospeliaca	wild diploid	Collected from Crimea	Ukraine, Krym	44.7481	34.5303	Y
143_37067_W6	W6 37067	M. monospeliaca	wild diploid	Genebank	Armenia	41.1886	44.8269	Y
142_24504_W6	W6 24504	M. monospeliaca	wild diploid	Genebank	Turkmenistan	38.2886	56.2847	Y
141_672814_PI	PI 672814	M. monospeliaca	wild diploid	Genebank	Bulgaria	41.9836	24.8675	Y
140_419435_PI	PI 419435	M. monospeliaca	wild diploid	Genebank	Greece	35.3333	23.9167	Y
139_326396_PI	PI 326396	M. monospeliaca	wild diploid	Genebank	Ukraine			Y
137_28799_PI	PI 28799	M. monospeliaca	wild diploid	Genebank				N
136_244327_PI	PI 244327	M. monospeliaca	wild diploid	Genebank				Y
135_227393_PI	PI 227393	M. monospeliaca	wild diploid	Genebank	Iran	32.79	48.12	Y
134_227051_PI	PI 227051	M. monospeliaca	wild diploid	Genebank	Iran	29.31	51.84	Y
67_33773_W6	W6 33773	M. orbicularis	wild diploid	Collected from Crimea	Ukraine, Krym	45.807	34.9456	Y
66_33769_W6	W6 33769	M. orbicularis	wild diploid	Collected from Crimea	Ukraine, Krym	44.4828	33.7858	Y
65_33760_W6	W6 33760	M. orbicularis	wild diploid	Collected from Crimea	Ukraine, Krym	44.4421	33.7513	Y
64_33754_W6	W6 33754	M. orbicularis	wild diploid	Collected from Crimea	Ukraine, Krym	44.6669	34.3996	Y
63_33737_W6	W6 33737	M. orbicularis	wild diploid	Collected from Crimea	Ukraine, Krym	44.9513	34.1527	Y
62_33730_W6	W6 33730	M. orbicularis	wild diploid	Collected from Crimea	Ukraine, Krym	45.05	34.6001	Y
61_33725_W6	W6 33725	M. orbicularis	wild diploid	Collected from Crimea	Ukraine, Krym	45.0378	36.2153	Y
60_33721_W6	W6 33721	M. orbicularis	wild diploid	Collected from Crimea	Ukraine, Krym	45.0378	36.2153	Y
59_33719_W6	W6 33719	M. orbicularis	wild diploid	Collected from Crimea	Ukraine, Krym	45.2075	36.0917	Y
58_33711_W6	W6 33711	M. orbicularis	wild diploid	Collected from Crimea	Ukraine, Krym	44.8436	34.9575	Y
57_33694_W6	W6 33694	M. orbicularis	wild diploid	Collected from Crimea	Ukraine, Krym	44.5088	34.1807	Y
56_33683_W6	W6 33683	M. orbicularis	wild diploid	Collected from Crimea	Ukraine, Krym	44.4411	33.7238	Y
55_33677_W6	W6 33677	M. orbicularis	wild diploid	Collected from Crimea	Ukraine, Krym	44.4695	33.7007	Y
54_33670_W6	W6 33670	M. orbicularis	wild diploid	Collected from Crimea	Ukraine, Krym	44.4695	33.7007	Y
53_33659_W6	W6 33659	M. orbicularis	wild diploid	Collected from Crimea	Ukraine, Krym	44.5174	34.2245	Y
52_33653_W6	W6 33653	M. orbicularis	wild diploid	Collected from Crimea	Ukraine, Krym	44.5105	34.2282	Y
51_33647_W6	W6 33647	M. orbicularis	wild diploid	Collected from Crimea	Ukraine, Krym	44.5088	34.1807	Y
50_33646_W6	W6 33646	M. orbicularis	wild diploid	Collected from Crimea	Ukraine, Krym	45.3616	32.5154	Y
49_33641_W6	W6 33641	M. orbicularis	wild diploid	Collected from Crimea	Ukraine, Krym	44.4544	34.1296	Y
153_24503_W6	W6 24503	M. orbicularis	wild diploid	Genebank	Turkmenistan	38.2886	56.2847	Y
152_8293_W6	W6 8293	M. orbicularis	wild diploid	Genebank	Uzbekistan	41.0667	70.2167	Y
151_5234_W6	W6 5234	M. orbicularis	wild diploid	Genebank	Turkey	41.2833	36.3667	Y
150_5213_W6	W6 5213	M. orbicularis	wild diploid	Genebank	Italy, Sicilia			Y
149_5140_W6	W6 5140	M. orbicularis	wild diploid	Genebank	Malta			Y
148_5129_W6	W6 5129	M. orbicularis	wild diploid	Genebank	Greece	36.25	28.1667	Y
147_577368_PI	PI 577368	M. orbicularis	wild diploid	Genebank	Russian Federation			Y
146_577349_PI	PI 577349	M. orbicularis	wild diploid	Genebank	Georgia			Y
145_566870_PI	PI 566870	M. orbicularis	wild diploid	Genebank	Romania			Y
144_380906_PI	PI 380906	M. orbicularis	wild diploid	Genebank	Iran	36.45	51.25	Y
78_33758_W6	W6 33758	M. polymorpha	wild diploid	Collected from Crimea	Ukraine, Krym	44.4421	33.7513	Y
77_33750_W6	W6 33750	M. polymorpha	wild diploid	Collected from Crimea	Ukraine, Krym	44.6994	33.9714	Y
76_33703_W6	W6 33703	M. polymorpha	wild diploid	Collected from Crimea	Ukraine, Krym	44.8484	34.3629	Y
75_33695_W6	W6 33695	M. polymorpha	wild diploid	Collected from Crimea	Ukraine, Krym	44.7481	34.5303	Y
74_33685_W6	W6 33685	M. polymorpha	wild diploid	Collected from Crimea	Ukraine, Krym	44.4411	33.7238	Y
73_33684_W6	W6 33684	M. polymorpha	wild diploid	Collected from Crimea	Ukraine, Krym	44.6101	33.4936	Y
72_33676_W6	W6 33676	M. polymorpha	wild diploid	Collected from Crimea	Ukraine, Krym	44.4695	33.7007	Y
71_33664_W6	W6 33664	M. polymorpha	wild diploid	Collected from Crimea	Ukraine, Krym	44.4049	33.822	Y
70_33655_W6	W6 33655	M. polymorpha	wild diploid	Collected from Crimea	Ukraine, Krym	44.5113	34.2296	Y
69_33652_W6	W6 33652	M. polymorpha	wild diploid	Collected from Crimea	Ukraine, Krym	44.5089	34.2529	Y
68_33644_W6	W6 33644	M. polymorpha	wild diploid	Collected from Crimea	Ukraine, Krym	44.4544	34.1296	Y
194_33770_W6	W6 33770	M. polymorpha	wild diploid	Genebank	Ukraine, Krym	44.4828	33.7858	Y
159_5602_W6	W6 5602	M. polymorpha	wild diploid	Genebank	Turkey	41.2833	36.3667	Y
158_5374_W6	W6 5374	M. polymorpha	wild diploid	Genebank	Italy	42.55	11.2	Y
157_5355_W6	W6 5355	M. polymorpha	wild diploid	Genebank	Romania, București			Y
156_5297_W6	W6 5297	M. polymorpha	wild diploid	Genebank	Cyprus			Y
155_5292_W6	W6 5292	M. polymorpha	wild diploid	Genebank	Greece	36.25	28.1667	Y
154_566884_PI	PI 566884	M. polymorpha	wild diploid	Genebank	Syria			Y
161_24354_W6	W6 24354	M. polymorpha	wild diploid	Genebank	Turkmenistan	38.4294	56.4086	Y
160_8297_W6	W6 8297	M. polymorpha	wild diploid	Genebank	Uzbekistan	40.0667	68.4167	Y
163_292426_PI	PI 292426	M. polymorpha	wild diploid	Genebank				Y
162_267931_PI	PI 267931	M. polymorpha	wild diploid	Genebank				Y
81_33812_W6	W6 33812	M. praecox	wild diploid	Collected from Crimea	Ukraine, Krym			Y
80_33704_W6	W6 33704	M. praecox	wild diploid	Collected from Crimea	Ukraine, Krym	44.821	34.8612	Y
79_33699_W6	W6 33699	M. praecox	wild diploid	Collected from Crimea	Ukraine, Krym	44.7481	34.5303	N
173_537226_PI	PI 537226	M. praecox	wild diploid	Genebank	Greece, Pelopónnisos	37.8333	22.9167	Y
172_534234_PI	PI 534234	M. praecox	wild diploid	Genebank	France, Corse	42.5833	9.46667	Y
171_495434_PI	PI 495434	M. praecox	wild diploid	Genebank	France, Corse	42.5833	9.46667	Y
170_495430_PI	PI 495430	M. praecox	wild diploid	Genebank	Spain, Castilla-La Mancha, Toledo			Y
169_495426_PI	PI 495426	M. praecox	wild diploid	Genebank	Cyprus			Y
168_495423_PI	PI 495423	M. praecox	wild diploid	Genebank	Greece, Kríti	35.25	24.75	Y
167_495422_PI	PI 495422	M. praecox	wild diploid	Genebank	Italy, Sardegna	39.1833	8.96667	Y
166_495420_PI	PI 495420	M. praecox	wild diploid	Genebank	Greece	37.9333	22.9167	Y
165_495419_PI	PI 495419	M. praecox	wild diploid	Genebank	Greece, Greater Athens			Y
164_495418_PI	PI 495418	M. praecox	wild diploid	Genebank	Italy, Sicilia	37.9167	13.95	N
99_33757_W6	W6 33757	M. rigidula	wild diploid	Genebank	Ukraine, Krym	44.5105	34.2282	Y
98_33738_W6	W6 33738	M. rigidula	wild diploid	Genebank	Ukraine, Krym	45.3424	32.5632	Y
97_33731_W6	W6 33731	M. rigidula	wild diploid	Genebank	Ukraine, Krym	45.05	34.6001	Y
96_33724_W6	W6 33724	M. rigidula	wild diploid	Collected from Crimea	Ukraine, Krym	45.0378	36.2153	Y
95_33718_W6	W6 33718	M. rigidula	wild diploid	Collected from Crimea	Ukraine, Krym	45.2634	35.9209	Y
94_33714_W6	W6 33714	M. rigidula	wild diploid	Collected from Crimea	Ukraine, Krym	44.8597	34.9929	Y
93_33710_W6	W6 33710	M. rigidula	wild diploid	Collected from Crimea	Ukraine, Krym	44.8436	34.9575	Y
92_33708_W6	W6 33708	M. rigidula	wild diploid	Collected from Crimea	Ukraine, Krym	44.8436	34.9575	Y
91_33707_W6	W6 33707	M. rigidula	wild diploid	Collected from Crimea	Ukraine, Krym	44.8109	34.7473	Y
90_33702_W6	W6 33702	M. rigidula	wild diploid	Collected from Crimea	Ukraine, Krym	44.8109	34.7473	Y
89_33701_W6	W6 33701	M. rigidula	wild diploid	Collected from Crimea	Ukraine, Krym	44.8109	34.7473	Y
88_33700_W6	W6 33700	M. rigidula	wild diploid	Collected from Crimea	Ukraine, Krym	44.8109	34.7473	Y
87_33687_W6	W6 33687	M. rigidula	wild diploid	Collected from Crimea	Ukraine, Krym	45.3616	32.5154	Y
86_33678_W6	W6 33678	M. rigidula	wild diploid	Collected from Crimea	Ukraine, Krym	44.4695	33.7007	Y
85_33675_W6	W6 33675	M. rigidula	wild diploid	Collected from Crimea	Ukraine, Krym	44.4695	33.7007	Y
84_33672_W6	W6 33672	M. rigidula	wild diploid	Collected from Crimea	Ukraine, Krym	44.4695	33.7007	Y
83_33658_W6	W6 33658	M. rigidula	wild diploid	Collected from Crimea	Ukraine, Krym	44.5174	34.2245	Y
82_33656_W6	W6 33656	M. rigidula	wild diploid	Collected from Crimea	Ukraine, Krym	44.5105	34.2282	Y
183_24544_W6	W6 24544	M. rigidula	wild diploid	Genebank	Turkmenistan	38.2397	56.2944	Y
182_18363_W6	W6 18363	M. rigidula	wild diploid	Genebank	Russian Federation, Krasnoyarsk	44.9108	37.9625	Y
181_8307_W6	W6 8307	M. rigidula	wild diploid	Genebank				N
180_5630_W6	W6 5630	M. rigidula	wild diploid	Genebank	Turkey	39.9167	32.8333	Y
179_672835_PI	PI 672835	M. rigidula	wild diploid	Genebank	Bulgaria			Y
178_534239_PI	PI 534239	M. rigidula	wild diploid	Genebank	Turkey, Ankara	39.9167	32.8333	Y
177_495548_PI	PI 495548	M. rigidula	wild diploid	Genebank	Cyprus			Y
176_495506_PI	PI 495506	M. rigidula	wild diploid	Genebank	Lebanon			Y
175_495496_PI	PI 495496	M. rigidula	wild diploid	Genebank	Greece	40.2667	21.5667	Y
174_233250_PI	PI 233250	M. rigidula	wild diploid	Genebank				Y
101_33771_W6	W6 33771	M. rigidula	wild diploid	Genebank	Ukraine, Krym	45.807	34.9456	Y
100_33768_W6	W6 33768	M. rigidula	wild diploid	Genebank	Ukraine, Krym	44.4828	33.7858	Y
193_37006_PI	PI 37006	M. rigiduloides	wild diploid	Genebank	Armenia	41.1853	44.8614	N
192_8308_W6	W6 8308	M. rigiduloides	wild diploid	Genebank	Uzbekistan	40.95	69.5333	Y
191_495567_PI	PI 495567	M. rigiduloides	wild diploid	Genebank	Georgia			Y
190_495494_PI	PI 495494	M. rigiduloides	wild diploid	Genebank	Greece, Greater Athens			Y
189_495478_PI	PI 495478	M. rigiduloides	wild diploid	Genebank	Turkey, Ankara	39.9167	32.8333	Y
188_495474_PI	PI 495474	M. rigiduloides	wild diploid	Genebank	Turkey	37.0833	37.3667	Y
187_495458_PI	PI 495458	M. rigiduloides	wild diploid	Genebank	Turkey, Gaziantep	37.0833	37.3667	Y
186_459231_PI	PI 459231	M. rigiduloides	wild diploid	Genebank	Turkey, Urfa	37.1333	38.7667	Y
185_441948_PI	PI 441948	M. rigiduloides	wild diploid	Genebank				Y
184_227850_PI	PI 227850	M. rigiduloides	wild diploid	Genebank	Iran	29.62	52.69	Y
102_33753_W6	W6 33753	M. rigiduloides	wild diploid	Genebank	Ukraine, Krym	44.6994	33.9711	Y
3010		M. sativa	cultivated	Zhao et al., 2023
BIP1-salt_27-62		M. sativa	cultivated	Zhao et al., 2023
BIP10-Dourgh(Ut11)_22-30		M. sativa	cultivated	Zhao et al., 2023
BIP11-Drought(Ut26)_7-18		M. sativa	cultivated	Zhao et al., 2023
BIP12-Drought(Ut30)_13-14		M. sativa	cultivated	Zhao et al., 2023
BIP2-salt_31-6		M. sativa	cultivated	Zhao et al., 2023
BIP3_SemiP_1-34		M. sativa	cultivated	Zhao et al., 2023
BIP4-SemiP_6-2		M. sativa	cultivated	Zhao et al., 2023
BIP5-SemiP_14-46		M. sativa	cultivated	Zhao et al., 2023
BIP6-Drought(Ut7)_17-43		M. sativa	cultivated	Zhao et al., 2023
BIP7-Dought(Ut8)_17-44		M. sativa	cultivated	Zhao et al., 2023
BIP8-Dought(Ut9)_18-22		M. sativa	cultivated	Zhao et al., 2023
BIP9-Dought(Ut10)_21-3		M. sativa	cultivated	Zhao et al., 2023
Bulldog505		M. sativa	cultivated	Zhao et al., 2023
CUF101		M. sativa	cultivated	Zhao et al., 2023
CW1010		M. sativa	cultivated	Zhao et al., 2023
FL99		M. sativa	cultivated	Zhao et al., 2023
GAMS1403-FSH		M. sativa	cultivated	Zhao et al., 2023
GAMS1404-FSH		M. sativa	cultivated	Zhao et al., 2023
GAMS1405-FSH		M. sativa	cultivated	Zhao et al., 2023
I195		M. sativa	cultivated	Zhao et al., 2023
LegacyFD4		M. sativa	cultivated	Zhao et al., 2023
LegacyFD5		M. sativa	cultivated	Zhao et al., 2023
RegenSY27X		M. sativa	cultivated	Zhao et al., 2023
S&WDormancy4		M. sativa	cultivated	Zhao et al., 2023
S&WDormancy5		M. sativa	cultivated	Zhao et al., 2023
S&WDormancy6		M. sativa	cultivated	Zhao et al., 2023
S&WDormancy7		M. sativa	cultivated	Zhao et al., 2023
S&WDormancy8		M. sativa	cultivated	Zhao et al., 2023
S&WDormancy9A		M. sativa	cultivated	Zhao et al., 2023
S&WDormancy9B		M. sativa	cultivated	Zhao et al., 2023
UMN3988-BIP		M. sativa	cultivated	Zhao et al., 2023
UT14-46SP		M. sativa	cultivated	Zhao et al., 2023
UT27-62		M. sativa	cultivated	Zhao et al., 2023

## Sheet: Supp Table 2
Supp Table 2: List of phenotypic descriptors
		Included for phenotype PCA
1	Days to flower_GH	N
2	Days to flower_FD	N
3	Days to havest_FD	N
4	4.1.1 Growth habit	Y
5	4.1.2 Internode length	Y
6	4.1.3 Primary branching	Y
7	4.1.4 Leaflet shape	Y
8	4.1.6 Leaflet size	Y
9	4.1.8 Leaflet marker pos.	Y
10	4.1.9 Leaflet marker shape	Y
11	4.1.12 Leaflet surface hairiness	Y
12	4.1.13 Stipule shape	Y
13	4.1.14 Petiole hairiness	Y
14	4.2.10 Pod emergence	Y
15	4.2.11 Pod whorl direction	N
16	4.2.12 Pod whorl number	Y
17	4.2.13 Pod hairiness	Y
18	4.2.14 Pod shape	Y
19	4.2.15 Pod spininess (dg)	Y
20	4.2.16 Pod spininess (amount)	Y
21	4.2.17 Pod weight (g)100 pods	N
22	4.3.1 Seed colour	Y
23	4.3.2 Seed shape	Y
24	4.3.3 Seed weight (100 Seeds)	N

## Sheet: Supp Table 3
Supplementary Table 3: Phenotype observed for all the accession under study
Study ID	Source	Plant_ID	Taxon	Days to flower_GH	Days to flower_FD	Days to havest_FD	4.1.1 Growth habit	4.1.2 Internode length	4.1.3 Primary branching	4.1.4 Leaflet shape	4.1.6 Leaflet size	4.1.8 Leaflet marker pos.	4.1.9 Leaflet marker shape	4.1.12 Leaflet surface hairiness	4.1.13 Stipule shape	4.1.14 Petiole hairiness	4.2.10 Pod emergence	4.2.11 Pod whorl direction	4.2.12 Pod whorl number	4.2.13 Pod hairiness	4.2.14 Pod shape	4.2.15 Pod spininess (dg)	4.2.16 Pod spininess (amount)	4.2.17 Pod weight (g)100 pods	4.3.1 Seed colour	4.3.2 Seed shape	4.3.3 Seed weight (100 Seeds)	Comment
1	Crimean	W6 33642	Medicago arabica	132	60	125	Semi-erect	Short	Dense	Cuneate	Medium	Upper	Blotch	Upper glabrous, lower sparse	Laciniate	Sparse	Contracted pod protruding sideways											Did not harvest, No pods produced
2	Crimean	W6 33649	Medicago arabica				Semi-erect	Short	Dense	Cuneate	Medium	Upper	Blotch	Upper glabrous, lower sparse	Laciniate	Sparse												Did not harvest, No pods produced
3	Crimean	W6 33650	Medicago arabica				Semi-erect	Short	Dense	Cuneate	Large	Upper	Blotch	Upper glabrous, lower sparse	Laciniate	Sparse												Did not harvest, No pods produced
4	Crimean	W6 33661	Medicago arabica				Semi-erect	Short	Dense	Cuneate	Medium	Upper	Blotch	Upper glabrous, lower sparse	Laciniate	Sparse												Did not harvest, No pods produced
5	Crimean	W6 33663	Medicago arabica				Semi-erect	Short	Dense	Cuneate	Medium	Upper	Blotch	Upper glabrous, lower sparse	Laciniate	Sparse												Did not harvest, No pods produced
6	Crimean	W6 33673	Medicago arabica				Semi-erect	Short	Dense	Cuneate	Large	Upper	Blotch	Upper glabrous, lower sparse	Laciniate	Sparse												Did not harvest, No pods produced
7	Crimean	W6 33679	Medicago arabica				Semi-erect	Short	Dense	Cuneate	Large	Upper	Blotch	Upper glabrous, lower sparse	Laciniate	Sparse												Did not harvest, No pods produced
8	Crimean	W6 33682	Medicago arabica				Semi-erect	Short	Dense	Cuneate	Large	Upper	Blotch	Upper glabrous, lower sparse	Laciniate	Sparse												Did not harvest, No pods produced
9	Crimean	W6 33693	Medicago arabica	140	68		Semi-erect	Short	Dense	Cuneate	Medium	Upper	Blotch	Upper glabrous, lower sparse	Laciniate	Sparse	Contracted pod protruding sideways	Anticlockwise	4	Nil	Medium cylinder	Short	Long spined angle of insertion between 90 and 180 degrees					5 pods, No seed
10	Crimean	W6 33716	Medicago arabica				Semi-erect	Short	Dense	Cuneate	Large	Upper	Blotch	Upper glabrous, lower sparse	Laciniate	Sparse												Did not harvest, No pods produced
11	Crimean	W6 33755	Medicago arabica	141	69	102	Semi-erect	Short	Dense	Cuneate	Medium	Upper	Blotch	Upper glabrous, lower sparse	Laciniate	Sparse	Contracted pod protruding sideways	Anticlockwise	3.3	Nil	Medium cylinder	Short	Long spined angle of insertion between 90 and 180 degrees		Yellowish brown	Sub-reniform	0.12
12	Crimean	W6 33759	Medicago arabica	144	72	102	Semi-erect	Short	Dense	Cuneate	Medium	Upper	Blotch	Upper glabrous, lower sparse	Laciniate	Sparse	Contracted pod protruding sideways	Anticlockwise	3.7	Nil	Medium cylinder	Short	Long spined angle of insertion between 90 and 180 degrees		Yellowish brown	Sub-reniform	0.16
13	Crimean	W6 33767	Medicago arabica	163	91	125	Semi-erect	Short	Dense	Cuneate	Medium	Upper	Blotch	Upper glabrous, lower sparse	Laciniate	Sparse	Contracted pod protruding sideways	Anticlockwise	3.9	Nil	Medium cylinder	Short	Long spined angle of insertion between 90 and 180 degrees		Yellowish brown	Sub-reniform	0.16
14	Crimean	W6 33709	Medicago cretacea	135	63	125	Erect	Short	Dense	Orbicular	Small	None	Nil	Upper dense, lower dense	Entire	Dense	Pod not contracted		0.5	Sparse	Circinnate	Tuberculate	Spineless	1.4	Yellowish brown	Sub-reniform	0.45
15	Crimean	W6 33643	Medicago lupulina	113	41	102	Semi-erect	Long	Dense	Orbicular	Medium	None	Nil	Upper sparse, lower sparse	Entire	Sparse	Contracted	Anticlockwise	1	Sparse	Circinnate	Smooth	Spineless	0.2	Yellowish brown	Deltoid	0.12
16	Crimean	W6 33680	Medicago lupulina	116	44	102	Semi-erect	Long	Dense	Orbicular	Medium	None	Nil	Upper sparse, lower sparse	Entire	Sparse	Contracted	Anticlockwise	1	Sparse	Circinnate	Smooth	Spineless	0.2	Yellowish brown	Deltoid	0.11
17	Crimean	W6 33728	Medicago lupulina	116	44	102	Semi-erect	Long	Dense	Orbicular	Small	None	Nil	Upper sparse, lower dense	Entire	Sparse	Contracted	Anticlockwise	1	Sparse	Circinnate	Smooth	Spineless	0.2	Yellowish brown	Deltoid	0.14
18	Crimean	W6 33733	Medicago lupulina	119	47	102	Semi-erect	Long	Dense	Orbicular	Medium	None	Nil	Upper sparse, lower sparse	Entire	Sparse	Contracted	Anticlockwise	1	Sparse	Circinnate	Smooth	Spineless	0.2	Yellowish brown	Deltoid	0.13
19	Crimean	W6 33736	Medicago lupulina	118	46	102	Semi-erect	Long	Dense	Orbicular	Medium	None	Nil	Upper sparse, lower dense	Entire	Sparse	Contracted	Anticlockwise	1	Sparse	Circinnate	Smooth	Spineless	0.2	Yellowish brown	Deltoid	0.13
20	Crimean	W6 33765	Medicago lupulina	115	44	102	Semi-erect	Long	Dense	Orbicular	Medium	None	Nil	Upper sparse, lower dense	Entire	Sparse	Contracted	Anticlockwise	1	Sparse	Circinnate	Smooth	Spineless	0.1	Yellowish brown	Deltoid	0.11
21	Crimean	W6 33793	Medicago lupulina	120	48	102	Semi-erect	Long	Dense	Orbicular	Small	None	Nil	Upper sparse, lower dense	Entire	Sparse	Contracted	Anticlockwise	1	Sparse	Circinnate	Smooth	Spineless	0.1	Yellowish brown	Deltoid	0.12
22	Crimean	W6 33794	Medicago lupulina	113	41	102	Semi-erect	Long	Dense	Ovate	Medium	None	Nil	Upper sparse, lower sparse	Entire	Sparse	Contracted	Anticlockwise	1	Sparse	Circinnate	Smooth	Spineless	0.2	Yellow	Deltoid	0.13
23	Crimean	W6 33645	Medicago minima	130	58	102	Prostrate	Short	Dense	Orbicular	Small	None	Nil	Upper dense, lower dense	Entire	Dense	Contracted pod protruding sideways	Anticlockwise	3.5	Sparse	Medium cylinder	Short	Long spined angle of insertion 180 degrees	1.1	Yellow	Sub-reniform	0.11
24	Crimean	W6 33654	Medicago minima	147	75	102	Prostrate	Short	Dense	Orbicular	Small	None	Nil	Upper dense, lower dense	Entire	Dense	Contracted pod protruding sideways	Anticlockwise	4	Sparse	Medium cylinder	Short	Long spined angle of insertion 180 degrees	1.1	Yellow	Reniform	0.1
25	Crimean	W6 33660	Medicago minima	123	53	102	Prostrate	Short	Dense	Orbicular	Small	None	Nil	Upper dense, lower dense	Entire	Dense	Contracted pod protruding sideways	Anticlockwise	3.4	Sparse	Medium cylinder	Short	Long spined angle of insertion 180 degrees	1.1	Yellow	Sub-reniform	0.1
26	Crimean	W6 33666	Medicago minima	128	56	102	Prostrate	Short	Dense	Orbicular	Small	None	Nil	Upper dense, lower dense	Entire	Dense	Contracted pod protruding sideways	Anticlockwise	3.5	Sparse	Medium cylinder	Short	Long spined angle of insertion 180 degrees	1.7
27	Crimean	W6 33674	Medicago minima	124	52	102	Prostrate	Short	Dense	Orbicular	Small	None	Nil	Upper dense, lower dense	Entire	Dense	Contracted pod protruding sideways	Anticlockwise	3.9	Sparse	Medium cylinder	Short	Long spined angle of insertion 180 degrees	1.5	Yellow	Sub-reniform	0.09
28	Crimean	W6 33681	Medicago minima	136	64	102	Prostrate	Short	Dense	Orbicular	Small	None	Nil	Upper dense, lower dense	Entire	Dense	Contracted pod protruding sideways	Anticlockwise	3.9	Sparse	Medium cylinder	Short	Long spined angle of insertion 180 degrees	1.1	Yellow	Sub-reniform	0.1
29	Crimean	W6 33688	Medicago minima	139	67	102	Prostrate	Short	Dense	Orbicular	Small	None	Nil	Upper dense, lower dense	Entire	Dense	Contracted pod protruding sideways	Anticlockwise	4	Sparse	Medium cylinder	Short	Long spined angle of insertion 180 degrees	1.7	Yellow	Sub-reniform	0.09
30	Crimean	W6 33689	Medicago minima	133	61	102	Prostrate	Short	Dense	Orbicular	Small	None	Nil	Upper dense, lower dense	Entire	Dense	Contracted pod protruding sideways	Anticlockwise	4.2	Sparse	Medium cylinder	Short	Long spined angle of insertion 180 degrees	1.4	Yellow	Sub-reniform	0.07
31	Crimean	W6 33698	Medicago minima	121	49	102	Prostrate	Short	Dense	Lanceolate	Small	None	Nil	Upper dense, lower dense	Entire	Dense	Contracted pod protruding sideways	Anticlockwise	3.8	Sparse	Medium cylinder	Short	Long spined angle of insertion 180 degrees	1.4	Yellow	Sub-reniform	0.13
32	Crimean	W6 33706	Medicago minima	123	51	102	Prostrate	Short	Dense	Obovate	Small	None	Nil	Upper dense, lower dense	Entire	Dense	Contracted pod protruding sideways	Anticlockwise	4.3	Sparse	Medium cylinder	Short	Long spined angle of insertion 180 degrees	1.7	Yellow	Sub-reniform	0.11
33	Crimean	W6 33712	Medicago minima	150	78	102	Prostrate	Short	Dense	Orbicular	Small	None	Nil	Upper dense, lower dense	Entire	Dense	Contracted pod protruding sideways	Anticlockwise	3.8	Sparse	Medium cylinder	Short	Long spined angle of insertion 180 degrees	1.7	Yellow	Sub-reniform	0.09
34	Crimean	W6 33717	Medicago minima	122	50	102	Prostrate	Short	Dense	Orbicular	Small	None	Nil	Upper dense, lower dense	Entire	Dense	Contracted pod protruding sideways	Anticlockwise	4	Sparse	Medium cylinder	Short	Long spined angle of insertion 180 degrees	1.5	Yellow	Sub-reniform	0.12
35	Crimean	W6 33720	Medicago minima	128	56	102	Prostrate	Short	Dense	Orbicular	Small	None	Nil	Upper dense, lower dense	Entire	Dense	Contracted pod protruding sideways	Anticlockwise	4.1	Sparse	Medium cylinder	Short	Long spined angle of insertion 180 degrees	1.9	Yellow	Sub-reniform	0.11
36	Crimean	W6 33726	Medicago minima	119	47	102	Prostrate	Short	Dense	Orbicular	Small	None	Nil	Upper dense, lower dense	Entire	Dense	Contracted pod protruding sideways	Anticlockwise	4	Sparse	Medium cylinder	Short	Long spined angle of insertion 180 degrees	1.6	Yellow	Sub-reniform	0.1
37	Crimean	W6 33727	Medicago minima	133	61	102	Prostrate	Short	Dense	Orbicular	Small	None	Nil	Upper dense, lower dense	Entire	Dense	Contracted pod protruding sideways	Anticlockwise	4	Sparse	Medium cylinder	Short	Long spined angle of insertion 180 degrees	1.2	Yellow	Sub-reniform	0.09
38	Crimean	W6 33729	Medicago minima	112	40	99	Prostrate	Short	Dense	Orbicular	Small	None	Nil	Upper dense, lower dense	Entire	Dense	Contracted pod protruding sideways	Anticlockwise	3.7	Sparse	Medium cylinder	Short	Long spined angle of insertion 180 degrees	1	Yellow	Sub-reniform	0.08
39	Crimean	W6 33739	Medicago minima	144	72	99	Prostrate	Short	Dense	Orbicular	Small	None	Nil	Upper dense, lower dense	Entire	Dense	Contracted pod protruding sideways	Anticlockwise	3.9	Sparse	Medium cylinder	Short	Long spined angle of insertion 180 degrees	0.8	Yellow	Sub-reniform	0.07
40	Crimean	W6 33740	Medicago minima	135	63	99	Prostrate	Short	Dense	Orbicular	Small	None	Nil	Upper dense, lower dense	Entire	Dense	Contracted pod protruding sideways	Anticlockwise	4	Sparse	Medium cylinder	Short	Long spined angle of insertion 180 degrees	1.1	Yellowish brown	Sub-reniform	0.07
41	Crimean	W6 33741	Medicago minima	132	60	99	Prostrate	Short	Dense	Orbicular	Small	None	Nil	Upper dense, lower dense	Entire	Dense	Contracted pod protruding sideways	Anticlockwise	4.3	Sparse	Medium cylinder	Short	Long spined angle of insertion 180 degrees	1.4	Yellow	Sub-reniform	0.06
42	Crimean	W6 33746	Medicago minima	136	64	99	Prostrate	Short	Dense	Orbicular	Small	None	Nil	Upper dense, lower dense	Entire	Dense	Contracted pod protruding sideways	Anticlockwise	4	Sparse	Medium cylinder	Short	Long spined angle of insertion 180 degrees	1.2	Yellow	Sub-reniform	0.08
43	Crimean	W6 33747	Medicago minima	148	76	99	Prostrate	Short	Dense	Orbicular	Small	None	Nil	Upper dense, lower dense	Entire	Dense	Contracted pod protruding sideways	Anticlockwise	3.4	Sparse	Medium cylinder	Short	Long spined angle of insertion 180 degrees	0.8	Yellowish brown	Sub-reniform	0.08
44	Crimean	W6 33756	Medicago minima	120	48	99	Prostrate	Short	Dense	Orbicular	Small	None	Nil	Upper dense, lower dense	Entire	Dense	Contracted pod protruding sideways	Anticlockwise	3.4	Sparse	Medium cylinder	Short	Long spined angle of insertion 180 degrees	1.1	Yellow	Sub-reniform	0.1
45	Crimean	W6 33772	Medicago minima	125	53	99	Prostrate	Short	Dense	Orbicular	Small	None	Nil	Upper dense, lower dense	Entire	Dense	Contracted pod protruding sideways	Anticlockwise	4.1	Sparse	Medium cylinder	Short	Long spined angle of insertion 180 degrees	1.5	Yellow	Sub-reniform	0.12
46	Crimean	W6 33790	Medicago minima	134	62	99	Prostrate	Short	Dense	Orbicular	Small	none	Nil	Upper dense, lower dense	Entire	Dense	Contracted pod protruding sideways	Anticlockwise	3.7	Sparse	Medium cylinder	Short	Long spined angle of insertion 180 degrees	1.4	Yellow	Sub-reniform	0.07
47	Crimean	W6 33811	Medicago minima	126	54		Prostrate	Short	Dense	Orbicular	Small	none	Nil	Upper dense, lower dense	Entire	Dense	Contracted pod protruding sideways	Anticlockwise	3.7	Sparse	Medium cylinder	Short	Long spined angle of insertion 180 degrees	1.8	Yellow	Sub-reniform	0.11
48	Crimean	W6 33697	Medicago monspeliaca	131	59	99	Prostrate	Short	Dense	Orbicular	Small	none	Nil	Upper sparse, lower sparse	Dentate	Sparse	Pod not contracted		0	Dense	Circinnate	Tuberculate	Spineless	0.6	Brownish black	Verrucose	0.05
49	Crimean	W6 33641	Medicago orbicularis	150	78	99	Prostrate	Short	Dense	Cuneate	Medium	None	Nil	Upper glabrous, lower sparse	Laciniate	Nil	Contracted pod protruding sideways	Anticlockwise	3.2	Nil	Lentiform	Tuberculate	Spineless	4.2	Brownish black	Verrucose	0.25
50	Crimean	W6 33646	Medicago orbicularis	148	76	99	Prostrate	Short	Dense	Cuneate	Medium	None	Nil	Upper glabrous, lower sparse	Laciniate	Nil	Contracted pod protruding sideways	Anticlockwise	3.9	Nil	Lentiform	Tuberculate	Spineless	5.3	Brownish black	Verrucose	0.21
51	Crimean	W6 33647	Medicago orbicularis	147	75	99	Prostrate	Short	Dense	Cuneate	Small	None	Nil	Upper glabrous, lower sparse	Laciniate	Sparse	Contracted pod protruding sideways	Anticlockwise	4.2	Nil	Lentiform	Tuberculate	Spineless	9.9	Dark brown	Verrucose	0.27
52	Crimean	W6 33653	Medicago orbicularis	137	65	99	Prostrate	Short	Dense	Obovate	Medium	None	Nil	Upper glabrous, lower sparse	Laciniate	Nil	Contracted pod protruding sideways	Anticlockwise	3.8	Nil	Lentiform	Tuberculate	Spineless	8.8	Reddish brown	Verrucose	0.37
53	Crimean	W6 33659	Medicago orbicularis	144	72	99	Prostrate	Short	Dense	Cuneate	Medium	None	Nil	Upper glabrous, lower sparse	Laciniate	Nil	Contracted pod protruding sideways	Anticlockwise	3.4	Nil	Lentiform	Tuberculate	Spineless	4.4	Reddish brown	Verrucose	0.26
54	Crimean	W6 33670	Medicago orbicularis	143	71	99	Prostrate	Short	Dense	Cuneate	Small	None	Nil	Upper glabrous, lower sparse	Laciniate	Nil	Contracted pod protruding sideways	Anticlockwise	3.2	Nil	Lentiform	Tuberculate	Spineless	10.7	Yellowish brown	Verrucose	0.31
55	Crimean	W6 33677	Medicago orbicularis	144	72	99	Prostrate	Short	Dense	Cuneate	Medium	None	Nil	Upper glabrous, lower sparse	Laciniate	Nil	Contracted pod protruding sideways	Anticlockwise	3.4	Nil	Lentiform	Tuberculate	Spineless	9.6	Yellowish brown	Verrucose	0.32
56	Crimean	W6 33683	Medicago orbicularis	145	73	99	Prostrate	Short	Dense	Cuneate	Medium	None	Nil	Upper glabrous, lower sparse	Laciniate	Nil	Contracted pod protruding sideways	Anticlockwise	3.3	Nil	Lentiform	Tuberculate	Spineless	9.2	Reddish brown	Verrucose	0.3
57	Crimean	W6 33694	Medicago orbicularis	142	70	99	Prostrate	Short	Dense	Cuneate	Medium	None	Nil	Upper glabrous, lower sparse	Laciniate	Nil	Contracted pod protruding sideways	Anticlockwise	3.3	Nil	Lentiform	Tuberculate	Spineless	10.1	Reddish brown	Verrucose	0.36
58	Crimean	W6 33711	Medicago orbicularis	141	69	99	Prostrate	Short	Dense	Cuneate	Medium	None	Nil	Upper glabrous, lower sparse	Laciniate	Nil	Contracted pod protruding sideways	Anticlockwise	3.9	Nil	Lentiform	Tuberculate	Spineless	13	Yellowish brown	Verrucose	0.33
59	Crimean	W6 33719	Medicago orbicularis	134	62	99	Prostrate	Short	Dense	Cuneate	Medium	None	Nil	Upper glabrous, lower sparse	Laciniate	Nil	Contracted pod protruding sideways	Anticlockwise	3.6	Nil	Lentiform	Tuberculate	Spineless	11.4	Reddish brown	Verrucose	0.38
60	Crimean	W6 33721	Medicago orbicularis	133	61	99	Prostrate	Short	Dense	Cuneate	Medium	None	Nil	Upper glabrous, lower sparse	Laciniate	Nil	Contracted pod protruding sideways	Anticlockwise	4.2	Nil	Lentiform	Tuberculate	Spineless	13.8	Yellowish brown	Verrucose	0.3
61	Crimean	W6 33725	Medicago orbicularis	136	64	98	Prostrate	Short	Dense	Cuneate	Medium	None	Nil	Upper glabrous, lower sparse	Laciniate	Sparse	Contracted pod protruding sideways	Anticlockwise	3.6	Nil	Lentiform	Tuberculate	Spineless	9.6	Reddish brown	Verrucose	0.34
62	Crimean	W6 33730	Medicago orbicularis	148	76	98	Prostrate	Short	Dense	Cuneate	Medium	None	Nil	Upper glabrous, lower sparse	Laciniate	Nil	Contracted pod protruding sideways	Anticlockwise	3	Nil	Lentiform	Tuberculate	Spineless		Reddish brown	Verrucose
63	Crimean	W6 33737	Medicago orbicularis	152	81	98	Prostrate	Short	Dense	Cuneate	Medium	None	Nil	Upper glabrous, lower sparse	Laciniate	Nil	Contracted pod protruding sideways	Anticlockwise	3.4	Nil	Lentiform	Tuberculate	Spineless		Reddish brown	Verrucose
64	Crimean	W6 33754	Medicago orbicularis	140	68	98	Prostrate	Short	Dense	Cuneate	Medium	None	Nil	Upper glabrous, lower sparse	Laciniate	Nil	Contracted pod protruding sideways	Anticlockwise	3.7	Nil	Lentiform	Tuberculate	Spineless	10.7	Reddish brown	Verrucose	0.31
65	Crimean	W6 33760	Medicago orbicularis	143	71	98	Prostrate	Short	Dense	Cuneate	Medium	None	Nil	Upper glabrous, lower sparse	Laciniate	Nil	Contracted pod protruding sideways	Anticlockwise	4	Nil	Lentiform	Tuberculate	Spineless	9.9	Reddish brown	Verrucose	0.37
66	Crimean	W6 33769	Medicago orbicularis	138	66	98	Prostrate	Short	Dense	Cuneate	Medium	None	Nil	Upper glabrous, lower sparse	Laciniate	Nil	Contracted pod protruding sideways	Anticlockwise	3.9	Nil	Lentiform	Tuberculate	Spineless	11.3	Reddish brown	Verrucose	0.4
67	Crimean	W6 33773	Medicago orbicularis	119	47	98	Prostrate	Short	Sparse	Cuneate	Medium	None	Nil	Upper glabrous, lower sparse	Laciniate	Nil	Contracted pod protruding sideways	Anticlockwise	4.3	Nil	Lentiform	Tuberculate	Spineless	15	Yellowish brown	Verrucose	0.44
68	Crimean	W6 33644	Medicago polymorpha	125	53	98	Semi-erect	Short	Dense	Cuneate	Small	None	Nil	Upper glabrous, lower sparse	Laciniate	Nil	Contracted pod protruding sideways	Anticlockwise	2	Nil	Short cylinder	Short	Long spined angle of insertion between 90 and 180 degrees	2.1	Yellowish brown	Sub-reniform	0.3
69	Crimean	W6 33652	Medicago polymorpha	124	52	98	Prostrate	Short	Dense	Cuneate	Medium	Random	Broken crescent	Upper glabrous, lower sparse	Laciniate	Nil	Contracted pod protruding sideways	Anticlockwise	2	Nil	Short cylinder	Short	Long spined angle of insertion between 90 and 180 degrees	2.1	Yellowish brown	Sub-reniform	0.31
70	Crimean	W6 33655	Medicago polymorpha	134	62	98	Prostrate	Short	Dense	Cuneate	Medium	Random	Broken crescent	Upper glabrous, lower sparse	Laciniate	Sparse	Contracted pod protruding sideways	Anticlockwise	2.2	Nil	Short cylinder	Long	Long spined angle of insertion between 90 and 180 degrees	2.7	Yellowish brown	Sub-reniform	0.27
71	Crimean	W6 33664	Medicago polymorpha	125	53	98	Prostrate	Short	Dense	Cuneate	Medium	Random	Fleck	Upper glabrous, lower sparse	Laciniate	Sparse	Contracted pod protruding sideways	Anticlockwise	2.4	Nil	Short cylinder	Short	Long spined angle of insertion between 90 and 180 degrees	2.4	Yellowish brown	Sub-reniform	0.3
72	Crimean	W6 33676	Medicago polymorpha	124	52	98	Prostrate	Short	Dense	Cuneate	Medium	Random	Fleck	Upper glabrous, lower sparse	Laciniate	Sparse	Contracted pod protruding sideways	Anticlockwise	2.4	Nil	Short cylinder	Short	Long spined angle of insertion between 90 and 180 degrees	3	Yellowish brown	Sub-reniform	0.31
73	Crimean	W6 33684	Medicago polymorpha	133	61	98	Prostrate	Short	Dense	Cuneate	Medium	Random	Fleck	Upper glabrous, lower sparse	Laciniate	Nil	Contracted pod protruding sideways	Anticlockwise	2	Nil	Short cylinder	Short	Long spined angle of insertion between 90 and 180 degrees	2.2	Yellowish brown	Sub-reniform	0.27
74	Crimean	W6 33685	Medicago polymorpha	130	58	98	Prostrate	Short	Dense	Cuneate	Medium	Random	Fleck	Upper glabrous, lower sparse	Laciniate	Nil	Contracted pod protruding sideways	Anticlockwise	2.2	Nil	Short cylinder	Short	Long spined angle of insertion between 90 and 180 degrees	1.9	Yellowish brown	Sub-reniform	0.25
75	Crimean	W6 33695	Medicago polymorpha	130	58	98	Prostrate	Short	Dense	Cuneate	Medium	Random	Fleck	Upper glabrous, lower sparse	Laciniate	Nil	Contracted pod protruding sideways	Anticlockwise	2.5	Nil	Short cylinder	Short	Long spined angle of insertion between 90 and 180 degrees	1.9	Yellowish brown	Sub-reniform	0.25
76	Crimean	W6 33703	Medicago polymorpha	121	49	98	Prostrate	Short	Dense	Cuneate	Medium	Random	Fleck	Upper glabrous, lower glabrous	Laciniate	Nil	Contracted pod protruding sideways	Anticlockwise	2	Nil	Short cylinder	Short	Long spined angle of insertion between 90 and 180 degrees	2.3	Yellow	Sub-reniform	0.28
77	Crimean	W6 33750	Medicago polymorpha	129	57	98	Prostrate	Short	Dense	Cuneate	Medium	Random	Fleck	Upper glabrous, lower sparse	Laciniate	Nil	Contracted pod protruding sideways	Anticlockwise	2.2	Nil	Short cylinder	Short	Long spined angle of insertion between 90 and 180 degrees	2.5	Yellowish brown	Sub-reniform	0.26
78	Crimean	W6 33758	Medicago polymorpha	118	46	98	Semi-erect	Short	Sparse	Cuneate	Small	Upper	Fleck	Upper glabrous, lower sparse	Laciniate	Nil	Contracted pod protruding sideways	Anticlockwise	2.5	Nil	Short cylinder	Short	Long spined angle of insertion between 90 and 180 degrees	1.7	Yellowish brown	Sub-reniform	0.26
79	Crimean	W6 33699	Medicago praecox				Prostrate	Short	Dense	Cuneate	Small	None	Nil	Upper glabrous, lower dense	Laciniate	Sparse												Did not harvest, No pods produced
80	Crimean	W6 33704	Medicago praecox	148	76	125	Prostrate	Short	Dense	Obovate	Small	None	Nil	Upper glabrous, lower sparse	Laciniate	Sparse	Contracted pod protruding sideways	Anticlockwise	3.8	Sparse	Ovoid	Short	Long spined angle of insertion 180 degrees		Yellow	Sub-reniform	0.07
81	Crimean	W6 33812	Medicago praecox	139	67	125	Prostrate	Short	Dense	Obovate	Small	None	Nil	Upper glabrous, lower sparse	Laciniate	Sparse	Contracted pod protruding sideways	Anticlockwise	3.7	Dense	Medium cylinder	Short	Long spined angle of insertion between 90 and 180 degrees		Yellowish brown	Sub-reniform		Pods looks different within the plot
82	Crimean	W6 33656	Medicago rigidula	139	67	125	Prostrate	Short	Dense	Cuneate	Small	None	Nil	Upper sparse, lower dense	Laciniate	Sparse	Contracted pod protruding sideways	Anticlockwise	3.9	Dense	Medium cylinder	Short	Short spined angle of insertion 90 degrees	6.8	Yellow	Sub-reniform	0.39
83	Crimean	W6 33658	Medicago rigidula	138	66	125	Prostrate	Short	Dense	Cuneate	Small	None	Nil	Upper dense, lower dense	Laciniate	Sparse	Contracted pod protruding sideways	Anticlockwise	4.4	Dense	Medium cylinder	Short	Short spined angle of insertion 90 degrees	8.6	Yellowish brown	Sub-reniform	0.34
84	Crimean	W6 33672	Medicago rigidula	137	65	125	Prostrate	Short	Dense	Cuneate	Small	None	Nil	Upper sparse, lower sparse	Laciniate	Sparse	Contracted pod protruding sideways	Anticlockwise	5.3	Dense	Long cylinder	Short	Long spined angle of insertion between 90 and 180 degrees	10	Yellow	Sub-reniform	0.39
85	Crimean	W6 33675	Medicago rigidula	163	91	125	Prostrate	Short	Dense	Cuneate	Small	None	Nil	Upper sparse, lower sparse	Laciniate	Sparse	Contracted pod protruding sideways	Anticlockwise	4.5	Dense	Medium cylinder	Short	Long spined angle of insertion between 90 and 180 degrees	8	Yellowish brown	Sub-reniform	0.4
86	Crimean	W6 33678	Medicago rigidula	141	69	98	Prostrate	Short	Dense	Obovate	Small	Mid	Fleck	Upper sparse, lower dense	Laciniate	Sparse	Contracted pod protruding sideways	Anticlockwise	4	Dense	Medium cylinder	Short	Long spined angle of insertion between 90 and 180 degrees	8.6	Yellow	Reniform	0.34
87	Crimean	W6 33687	Medicago rigidula	137	65	98	Prostrate	Short	Dense	Cuneate	Medium	Upper	Ellipse	Upper sparse, lower sparse	Laciniate	Sparse	Contracted pod protruding sideways	Anticlockwise	4.6	Dense	Medium cylinder	Short	Long spined angle of insertion between 90 and 180 degrees	9.5	Yellowish brown	Sub-reniform
88	Crimean	W6 33700	Medicago rigidula	140	68	98	Prostrate	Short	Dense	Cuneate	Small	None	Nil	Upper sparse, lower dense	Laciniate	Sparse	Contracted pod protruding sideways	Anticlockwise	4.7	Dense	Long cylinder	Short	Long spined angle of insertion between 90 and 180 degrees	8.6	Yellow	Sub-reniform	0.4
89	Crimean	W6 33701	Medicago rigidula	135	63	125	Prostrate	Short	Dense	Cuneate	Small	Mid-rib	Ellipse	Upper sparse, lower dense	Laciniate	Sparse	Contracted pod protruding sideways	Anticlockwise	4.4	Dense	Medium cylinder	Short	Long spined angle of insertion between 90 and 180 degrees	8	Yellow	Sub-reniform	0.4
90	Crimean	W6 33702	Medicago rigidula	150	78	125	Prostrate	Short	Dense	Cuneate	Small	Mid-rib	Ellipse	Upper dense, lower dense	Laciniate	Sparse	Contracted pod protruding sideways	Anticlockwise	4.3	Dense	Medium cylinder	Short	Long spined angle of insertion between 90 and 180 degrees	4.8	Yellowish brown	Reniform	0.3
91	Crimean	W6 33707	Medicago rigidula	131	59	125	Prostrate	Short	Dense	Obovate	Small	Mid-rib	Ellipse	Upper dense, lower dense	Laciniate	Sparse	Contracted pod protruding sideways	Anticlockwise	4.8	Dense	Medium cylinder	Short	Long spined angle of insertion between 90 and 180 degrees	4.2	Yellow	Reniform	0.3
92	Crimean	W6 33708	Medicago rigidula	126	54	125	Prostrate	Short	Dense	Obovate	Small	None	Nil	Upper sparse, lower dense	Laciniate	Sparse	Contracted pod protruding sideways	Anticlockwise	4.8	Dense	Long cylinder	Short	Long spined angle of insertion between 90 and 180 degrees	5.2	Yellowish brown	Reniform	0.3
93	Crimean	W6 33710	Medicago rigidula	149	77	125	Prostrate	Short	Dense	Obovate	Medium	None	Nil	Upper sparse, lower dense	Laciniate	Sparse	Contracted pod protruding sideways	Anticlockwise	4.7	Dense	Long cylinder	Short	Long spined angle of insertion between 90 and 180 degrees	9	Yellowish brown	Sub-reniform	0.3
94	Crimean	W6 33714	Medicago rigidula	146	74	125	Prostrate	Short	Dense	Cuneate	Medium	None	Nil	Upper sparse, lower sparse	Laciniate	Sparse	Contracted pod protruding sideways	Anticlockwise	4.5	Dense	Medium cylinder	Short	Long spined angle of insertion between 90 and 180 degrees	8.7	Yellowish brown	Sub-reniform	0.3
95	Crimean	W6 33718	Medicago rigidula	140	68	125	Prostrate	Short	Dense	Cuneate	Small	Upper	Fleck	Upper sparse, lower sparse	Laciniate	Sparse	Contracted pod protruding sideways	Anticlockwise	4.8	Dense	Medium cylinder	Short	Long spined angle of insertion between 90 and 180 degrees	7.8	Yellow	Reniform	0.4
96	Crimean	W6 33724	Medicago rigidula	135	63	125	Prostrate	Short	Dense	Cuneate	Small	None	Nil	Upper sparse, lower sparse	Laciniate	Sparse	Contracted pod protruding sideways	Anticlockwise	4.6	Dense	Long cylinder	Short	Long spined angle of insertion between 90 and 180 degrees	7.6	Yellowish brown	Sub-reniform	0.4
97	Crimean	W6 33731	Medicago rigidula	139	66	125	Prostrate	Short	Dense	Cuneate	Small	None	Nil	Upper sparse, lower dense	Laciniate	Sparse	Contracted pod protruding sideways	Anticlockwise	4	Dense	Medium cylinder	Short	Long spined angle of insertion between 90 and 180 degrees	5.7	Yellowish brown	Sub-reniform	0.4
98	Crimean	W6 33738	Medicago rigidula	147	75	125	Prostrate	Short	Dense	Cuneate	Small	None	Nil	Upper sparse, lower dense	Laciniate	Sparse	Contracted pod protruding sideways	Anticlockwise	3.9	Dense	Medium cylinder	Short	Long spined angle of insertion between 90 and 180 degrees	7.1	Yellowish brown	Sub-reniform	0.4
99	Crimean	W6 33757	Medicago rigidula	134	62	125	Prostrate	Short	Dense	Cuneate	Small	None	Nil	Upper sparse, lower dense	Laciniate	Sparse	Contracted pod protruding sideways	Anticlockwise	4.5	Dense	Medium cylinder	Short	Long spined angle of insertion between 90 and 180 degrees	10.1	Yellow	Reniform	0.4
100	Crimean	W6 33768	Medicago rigidula	126	54	125	Prostrate	Short	Dense	Cuneate	Small	None	Nil	Upper sparse, lower dense	Laciniate	Sparse	Contracted pod protruding sideways	Anticlockwise	3.9	Dense	Medium cylinder	Short	Long spined angle of insertion between 90 and 180 degrees	8.9	Yellow	Sub-reniform	0.4
101	Crimean	W6 33771	Medicago rigidula	142	70	125	Prostrate	Short	Dense	Cuneate	Small	None	Nil	Upper sparse, lower sparse	Laciniate	Sparse	Contracted pod protruding sideways	Anticlockwise	4.5	Dense	Medium cylinder	Short	Long spined angle of insertion between 90 and 180 degrees	7.7	Yellow	Sub-reniform	0.3
102	Crimean	W6 33753	Medicago rigiduloides	153	81	125	Prostrate	Short	Dense	Obovate	Small	None	Nil	Upper sparse, lower dense	Laciniate	Sparse	Contracted pod protruding sideways	Anticlockwise	4.2	Dense	Medium cylinder	Short	Long spined angle of insertion between 90 and 180 degrees	6.9	Yellow	Sub-reniform	0.4
103	Reference	PI 233253	Medicago arabica	122	50	98	Semi-erect	Short	Dense	Cuneate	Medium	Upper	Blotch	Upper glabrous, lower sparse	Laciniate	Sparse	Contracted pod protruding sideways	Anticlockwise	4	Nil	Long cylinder	Long	Long spined angle of insertion 180 degrees	4.6	Yellow	Sub-reniform	0.2
104	Reference	PI 307387	Medicago arabica	143	77	125	Semi-erect	Short	Dense	Cuneate	Medium	Upper	Blotch	Upper glabrous, lower sparse	Laciniate	Sparse	Contracted pod protruding sideways	Anticlockwise	4	Nil	Medium cylinder	Long	Long spined angle of insertion 180 degrees	4.2	Yellowish brown	Sub-reniform	0.2
105	Reference	PI 495173	Medicago arabica	151	79	98	Semi-erect	Short	Dense	Cuneate	Large	Upper	Blotch	Upper glabrous, lower sparse	Laciniate	Sparse	Contracted pod protruding sideways	Anticlockwise	3.7	Nil	Medium cylinder	Long	Long spined angle of insertion 180 degrees		Yellow	Reniform	0.1
106	Reference	PI 495179	Medicago arabica	130	58	98	Semi-erect	Short	Dense	Cuneate	Large	Upper	Blotch	Upper glabrous, lower sparse	Laciniate	Sparse	Contracted pod protruding sideways	Anticlockwise	3.7	Nil	Medium cylinder	Long	Long spined angle of insertion 180 degrees	3.8	Yellow	Sub-reniform	0.2
107	Reference	PI 495190	Medicago arabica	127	55	98	Semi-erect	Short	Dense	Cuneate	Large	Upper	Blotch	Upper glabrous, lower sparse	Laciniate	Sparse	Contracted pod protruding sideways	Anticlockwise	4.1	Nil	Medium cylinder	Long	Long spined angle of insertion 180 degrees	4.2	Yellow	Sub-reniform	0.2
108	Reference	PI 495194	Medicago arabica	156	84	140	Semi-erect	Short	Dense	Cuneate	Large	Upper	Blotch	Upper glabrous, lower sparse	Laciniate	Sparse	Contracted pod protruding sideways	Anticlockwise	3.8	Nil	Medium cylinder	Long	Long spined angle of insertion 180 degrees	4	Yellowish brown	Sub-reniform	0.2
109	Reference	PI 505414	Medicago arabica	112	40	125	Semi-erect	Short	Dense	Cuneate	Large	Upper	Blotch	Upper glabrous, lower sparse	Laciniate	Sparse	Contracted pod protruding sideways	Anticlockwise	3.6	Nil	Medium cylinder	Long	Long spined angle of insertion 180 degrees	6.5	Yellowish brown	Sub-reniform	0.4
110	Reference	PI 516640	Medicago arabica	156	84	125	Semi-erect	Short	Dense	Cuneate	Large	Upper	Blotch	Upper glabrous, lower sparse	Laciniate	Sparse	Contracted pod protruding sideways	Anticlockwise	3.7	Nil	Medium cylinder	Long	Long spined angle of insertion 180 degrees		Yellow	Sub-reniform	0.16
111	Reference	PI 534171	Medicago arabica	148	76	125	Semi-erect	Short	Dense	Cuneate	Large	Upper	Blotch	Upper glabrous, lower sparse	Laciniate	Sparse	Contracted pod protruding sideways	Anticlockwise	3.3	Nil	Medium cylinder	Short	Long spined angle of insertion 180 degrees	4.3	Yellow	Sub-reniform	0.1
112	Reference	PI 672825	Medicago arabica	131	59	98	Semi-erect	Short	Dense	Cuneate	Large	Upper	Blotch	Upper glabrous, lower sparse	Laciniate	Sparse	Contracted pod protruding sideways	Anticlockwise	4	Nil	Medium cylinder	Short	Long spined angle of insertion 180 degrees	4.1	Yellowish brown	Sub-reniform	0.2
113	Reference	PI 631721	Medicago cretacea	149	77	125	Semi-erect	Short	Sparse	Orbicular	Small	None	Nil	Upper dense, lower sparse	Entire	Sparse	Pod not contracted		0.5	Sparse	Circinnate	Tuberculate	Spineless		Yellowish brown	Deltoid	0.43	One side Sparse/Dense, other side sometimes Nil
114	Reference	PI 222196	Medicago lupulina	95	22	98	Semi-erect	Moderate	Dense	Ovate	Small	None	Nil	Upper dense, lower dense	Entire	Sparse	Contracted	Anticlockwise	1	Sparse	Circinnate	Smooth	Spineless	0.3	Yellow	Deltoid	0.2
115	Reference	PI 250974	Medicago lupulina	127	55	98	Semi-erect	Moderate	Dense	Ovate	Medium	None	Nil	Upper sparse, lower sparse	Entire	Sparse	Contracted	Anticlockwise	1	Sparse	Circinnate	Smooth	Spineless	0.2	Olive green	Deltoid	0.1
116	Reference	PI 269926	Medicago lupulina	102	29	98	Semi-erect	Moderate	Dense	Ovate	Medium	None	Nil	Upper sparse, lower dense	Entire	Sparse	Contracted	Anticlockwise	1	Sparse	Circinnate	Smooth	Spineless	0.4	Yellowish brown	Deltoid	0.2
117	Reference	PI 503146	Medicago lupulina	114	42	98	Semi-erect	Moderate	Dense	Ovate	Small	None	Nil	Upper sparse, lower dense	Entire	Sparse	Contracted	Anticlockwise	1	Sparse	Circinnate	Smooth	Spineless	0.4	Olive green	Sub-reniform	0.2
118	Reference	PI 631965	Medicago lupulina	108	36	98	Semi-erect	Moderate	Dense	Orbicular	Small	None	Nil	Upper sparse, lower dense	Entire	Sparse	Contracted	Anticlockwise	1	Sparse	Circinnate	Smooth	Spineless	0.1	Olive green	Deltoid	0.1
119	Reference	PI 641572	Medicago lupulina	100	27	98	Semi-erect	Moderate	Dense	Oblanceolate	Small	None	Nil	Upper sparse, lower dense	Entire	Sparse	Contracted	Anticlockwise	1	Sparse	Circinnate	Smooth	Spineless	0.2	Olive green	Deltoid	0.1
120	Reference	PI 641633	Medicago lupulina	118	46	98	Semi-erect	Moderate	Dense	Obovate	Small	None	Nil	Upper dense, lower dense	Entire	Sparse	Contracted	Anticlockwise	1	Sparse	Circinnate	Smooth	Spineless	0.3	Olive green	Deltoid	0.1
121	Reference	PI 641643	Medicago lupulina	110	37	98	Semi-erect	Moderate	Dense	Obovate	Small	None	Nil	Upper sparse, lower dense	Entire	Sparse	Contracted	Anticlockwise	1	Sparse	Circinnate	Smooth	Spineless	0.1	Yellow	Deltoid	0.1
122	Reference	W6 5071	Medicago lupulina	103	30	98	Semi-erect	Moderate	Sparse	Obovate	Small	None	Nil	Upper sparse, lower dense	Entire	Sparse	Contracted	Anticlockwise	1	Sparse	Circinnate	Smooth	Spineless	0.1	Olive green	Deltoid	0.1
123	Reference	W6 24971	Medicago lupulina	108	35	98	Semi-erect	Long	Sparse	Ovate	Small	None	Nil	Upper sparse, lower dense	Entire	Sparse	Contracted	Anticlockwise	1	Sparse	Circinnate	Smooth	Spineless	0.3	Olive green	Deltoid	0.2
124	Reference	PI 380909	Medicago minima	118	45	98	Semi-erect	Short	Sparse	Obovate	Small	None	Nil	Upper sparse, lower dense	Entire	Sparse	Contracted pod protruding sideways	Anticlockwise	3.9	Sparse	Medium cylinder	Short	Short spined angle of insertion 90 degrees	1.7	Yellow	Sub-reniform	0.1
125	Reference	PI 498939	Medicago minima	101	28	98	Semi-erect	Short	Sparse	Obovate	Small	None	Nil	Upper sparse, lower dense	Entire	Sparse	Contracted pod protruding sideways	Anticlockwise	4	Sparse	Medium cylinder	Short	Long spined angle of insertion 180 degrees	1.8	Yellow	Reniform	0.1
126	Reference	PI 498973	Medicago minima			125	Prostrate	Short	Dense	Orbicular	Small	None	Nil	Upper sparse, lower dense	Entire	Sparse	Contracted pod protruding sideways	Anticlockwise	5	Sparse	Long cylinder	Long	Long spined angle of insertion 180 degrees	1.7	Yellow	Sub-reniform	0.1
127	Reference	PI 498999	Medicago minima	125	53	98	Prostrate	Short	Dense	Obovate	Small	None	Nil	Upper dense, lower dense	Entire	Dense	Contracted pod protruding sideways	Anticlockwise	4.6	Sparse	Long cylinder	Long	Long spined angle of insertion 180 degrees	2	Yellowish brown	Reniform	0.1
128	Reference	PI 641629	Medicago minima				Prostrate	Short	Dense	Obovate	Small	None	Nil	Upper dense, lower dense	Entire	Dense												Did not harvest, No pods produced
129	Reference	PI 641673	Medicago minima	156	84	125	Prostrate	Short	Dense	Obovate	Small	None	Nil	Upper dense, lower dense	Entire	Dense	Contracted pod protruding sideways	Anticlockwise	3.9	Sparse	Medium cylinder	Short	Long spined angle of insertion between 90 and 180 degrees	1.3	Yellow	Reniform	0.1
130	Reference	W6 8302	Medicago minima				Prostrate	Short	Dense	Obovate	Small	None	Nil	Upper dense, lower dense	Entire	Dense												Did not harvest, No pods produced
131	Reference	W6 8305	Medicago minima	148	76	124	Prostrate	Short	Dense	Obovate	Small	None	Nil	Upper sparse, lower dense	Entire	Dense	Contracted pod protruding sideways	Anticlockwise	3.4	Sparse	Medium cylinder	Short	Long spined angle of insertion between 90 and 180 degrees	1.3	Yellow	Sub-reniform	0.1
132	Reference	W6 24404	Medicago minima	149	77	124	Prostrate	Short	Dense	Obovate	Small	None	Nil	Upper sparse, lower dense	Entire	Dense	Contracted pod protruding sideways	Anticlockwise	3.5	Sparse	Medium cylinder	Short	Short spined angle of insertion 90 degrees	1.1	Yellow	Reniform	0.1
133	Reference	W6 33640	Medicago minima				Prostrate	Short	Dense	Obovate	Small	None	Nil	Upper dense, lower dense	Entire	Dense												Did not harvest, No pods produced
134	Reference	PI 227051	Medicago monspeliaca	97	24	140	Erect	Short	Sparse	Obovate	Small	None	Nil	Upper sparse, lower dense	Dentate	Sparse	Pod not contracted		0	Dense	Circinnate	Tuberculate	Spineless	1.1	Yellowish brown	Verrucose	0.1
135	Reference	PI 227393	Medicago monspeliaca	106	33	97	Semi-erect	Short	Sparse	Ovate	Small	None	Nil	Upper dense, lower dense	Dentate	Sparse	Pod not contracted		0	Sparse	Circinnate	Tuberculate	Spineless	0.9	Yellowish brown	Verrucose	0.1
136	Reference	PI 244327	Medicago monspeliaca	129	57	140	Prostrate	Short	Dense	Ovate	Small	None	Nil	Upper dense, lower dense	Dentate	Sparse	Pod not contracted		0	Dense	Circinnate	Tuberculate	Spineless	0.5	Yellowish brown	Verrucose	0.1	One side sparse and the other dense on most of ten 10 pods
137	Reference	PI 287999	Medicago monspeliaca	160	88	124	Prostrate	Short	Dense	Ovate	Small	None	Nil	Upper dense, lower dense	Dentate	Spatrse	Pod not contracted		0	Dense	Circinnate	Tuberculate	Spineless	0.4	Brownish black	Verrucose	0.1
138	Reference	PI 312480	Medicago monspeliaca	147	75	124	Prostrate	Short	Dense	Ovate	Small	None	Nil	Upper dense, lower dense	Dentate	Sparse	Pod not contracted		0	Dense	Circinnate	Tuberculate	Spineless	0.4	Yellowish brown	Verrucose	0.04
139	Reference	PI 326396	Medicago monspeliaca	132	60	124	Prostrate	Short	Dense	Ovate	Small	None	Nil	Upper dense, lower dense	Dentate	Sparse	Pod not contracted		0	Dense	Circinnate	Tuberculate	Spineless	0.6	Yellowish brown	Verrucose	0.06
140	Reference	PI 419435	Medicago monspeliaca	110	54	124	Prostrate	Short	Dense	Ovate	Small	None	Nil	Upper dense, lower dense	Dentate	Sparse	Pod not contracted		0	Dense	Circinnate	Tuberculate	Spineless	0.8	Yellow	Verrucose	0.1	Both sides dense
141	Reference	PI 672814	Medicago monspeliaca	151	79	124	Prostrate	Short	Dense	Ovate	Small	None	Nil	Upper sparse, lower dense	Dentate	Sparse	Pod not contracted		0	Dense	Circinnate	Tuberculate	Spineless	0.4	Brownish black	Verrucose	0.1
142	Reference	W6 24504	Medicago monspeliaca	116	44	124	Prostrate	Short	Dense	Ovate	Small	None	Nil	Upper dense, lower dense	Dentate	Sparse	Pod not contracted		0	Dense	Circinnate	Tuberculate	Spineless	0.8	Brownish black	Verrucose	0.1
143	Reference	W6 37067	Medicago monspeliaca	153	81	137	Prostrate	Short	Dense	Ovate	Small	None	Nil	Upper dense, lower dense	Dentate	Sparse	Pod not contracted		0	Dense	Circinnate	Tuberculate	Spineless	0.6	Brownish black	Verrucose	0.1
144	Reference	PI 380906	Medicago orbicularis	136	64	97	Prostrate	Short	Dense	Cuneate	Small	None	Nil	Upper glabrous, lower sparse	Laciniate	Nil	Contracted pod protruding sideways	Anticlockwise	3	Nil	Lentiform	Tuberculate	Spineless	6.4	Yellowish brown	Deltoid	0.3
145	Reference	PI 566870	Medicago orbicularis	116	44	97	Semi-erect	Moderate	Dense	Cuneate	Small	None	Nil	Upper glabrous, lower sparse	Laciniate	Nil	Contracted pod protruding sideways	Anticlockwise	3.9	Nil	Lentiform	Tuberculate	Spineless	12.2	Yellowish brown	Deltoid	0.5
146	Reference	PI 577349	Medicago orbicularis	142	70	125	Prostrate	Short	Dense	Cuneate	Small	None	Nil	Upper glabrous, lower sparse	Laciniate	Nil	Contracted pod protruding sideways	Anticlockwise	3.6	Nil	Lentiform	Tuberculate	Spineless	6.9	Yellowish brown	Verrucose	0.3
147	Reference	PI 577368	Medicago orbicularis	142	70	97	Prostrate	Short	Dense	Cuneate	Medium	None	Nil	Upper glabrous, lower glabrous	Laciniate	Nil	Contracted pod protruding sideways	Anticlockwise	4.5	Nil	Lentiform	Tuberculate	Spineless	9.6	Brownish	Deltoid	0.4
148	Reference	W6 5129	Medicago orbicularis	109	37	97	Prostrate	Moderate	Sparse	Ovate	Small	None	Nil	Upper glabrous, lower sparse	Laciniate	Nil	Contracted pod protruding sideways	Anticlockwise	4.4	Nil	Lentiform	Tuberculate	Spineless	12.2	Yellowish brown	Deltoid	0.4
149	Reference	W6 5140	Medicago orbicularis	97	35	97	Prostrate	Moderate	Sparse	Ovate	Medium	None	Nil	Upper glabrous, lower sparse	Laciniate	Nil	Contracted pod protruding sideways	Anticlockwise	4.4	Nil	Lentiform	Tuberculate	Spineless	13.9	Brownish	Deltoid	0.5
150	Reference	W6 5213	Medicago orbicularis	125	53	97	Prostrate	Moderate	Sparse	Cuneate	Medium	None	Nil	Upper glabrous, lower sparse	Laciniate	Nil	Contracted pod protruding sideways	Anticlockwise	4.1	Nil	Lentiform	Tuberculate	Spineless	9.2	Brownish	Deltoid	0.4
151	Reference	W6 5234	Medicago orbicularis	135	63	97	Prostrate	Moderate	Dense	Cuneate	Medium	None	Nil	Upper glabrous, lower sparse	Laciniate	Nil	Contracted pod protruding sideways	Anticlockwise	3.4	Nil	Lentiform	Tuberculate	Spineless	6.9	Yellowish brown	Deltoid	0.3
152	Reference	W6 8293	Medicago orbicularis	132	60	97	Prostrate	Short	Dense	Ovate	Medium	None	Nil	Upper glabrous, lower sparse	Laciniate	Nil	Contracted pod protruding sideways	Anticlockwise	4.6	Nil	Lentiform	Tuberculate	Spineless	9.6	Brownish	Deltoid	0.4
153	Reference	W6 24503	Medicago orbicularis	132	60	97	Prostrate	Moderate	Dense	Cuneate	Medium	None	Nil	Upper glabrous, lower sparse	Laciniate	Nil	Contracted pod protruding sideways	Anticlockwise	4.3	Nil	Lentiform	Tuberculate	Spineless	7.7	Yellowish brown	Deltoid	0.3
154	Reference	PI 566884	Medicago polymorpha	96	23	97	Semi-erect	Moderate	Sparse	Cuneate	Small	None	Nil	Upper glabrous, lower sparse	Laciniate	Nil	Contracted pod protruding sideways	Anticlockwise	3.5	Nil	Medium cylinder	Short	Long spined angle of insertion between 90 and 180 degrees	9.1	Yellowish brown	Sub-reniform	0.4
155	Reference	W6 5292	Medicago polymorpha	101	28	97	Semi-erect	Moderate	Sparse	Obovate	Small	None	Nil	Upper glabrous, lower glabrous	Laciniate	Nil	Contracted pod protruding sideways	Anticlockwise	3.7	Nil	Medium cylinder	Short	Long spined angle of insertion between 90 and 180 degrees	7.1	Yellowish brown	Sub-reniform	0.4
156	Reference	W6 5297	Medicago polymorpha	100	27	97	Semi-erect	Moderate	Sparse	Obovate	Small	None	Nil	Upper glabrous, lower glabrous	Laciniate	Nil	Contracted pod protruding sideways	Anticlockwise	2.9	Nil	Medium cylinder	Short	Long spined angle of insertion between 90 and 180 degrees	9.9	Yellowish brown	Sub-reniform	0.3
157	Reference	W6 5355	Medicago polymorpha	112	40	97	Semi-erect	Moderate	Sparse	Obovate	Medium	None	Nil	Upper glabrous, lower glabrous	Laciniate	Nil	Contracted pod protruding sideways	Anticlockwise	5	Nil	Long cylinder	Short	Long spined angle of insertion between 90 and 180 degrees	8.1	Yellowish brown	Sub-reniform	0.5
158	Reference	W6 5374	Medicago polymorpha	117	45	97	Prostrate	Short	Dense	Obovate	Medium	Random	Fleck	Upper glabrous, lower glabrous	Laciniate	Nil	Contracted pod protruding sideways	Anticlockwise	6.5	Dense	Long cylinder	Short	Long spined angle of insertion between 90 and 180 degrees	20.4	Yellow	Sub-reniform	0.6	Our guess is that this is a mislabelled or misidentified and likely a M. rigidula or M. rigidulaoides based on pod characteristics
159	Reference	W6 5602	Medicago polymorpha	127	55	97	Prostrate	Moderate	Dense	Obovate	Medium	Random	Fleck	Upper glabrous, lower glabrous	Laciniate	Nil	Contracted pod protruding sideways	Anticlockwise	3.1	Nil	Medium cylinder	Long	Long spined angle of insertion between 90 and 180 degrees	3	Yellow	Reniform	0.2
160	Reference	W6 8297	Medicago polymorpha	107	35	97	Semi-erect	Moderate	Dense	Cuneate	Medium	Random	Fleck	Upper glabrous, lower sparse	Laciniate	Nil	Contracted pod protruding sideways	Anticlockwise	2.8	Nil	Medium cylinder	Long	Long spined angle of insertion between 90 and 180 degrees	2.7	Yellowish brown	Sub-reniform	0.3
161	Reference	W6 24354	Medicago polymorpha	109	37	96	Semi-erect	Moderate	Sparse	Cuneate	Medium	Random	Fleck	Upper glabrous, lower glabrous	Laciniate	Nil	Contracted pod protruding sideways	Anticlockwise	2.4	Nil	Short cylinder	Short	Long spined angle of insertion between 90 and 180 degrees	3.3	Yellowish brown	Sub-reniform	0.3
162	Reference	PI 267931	Medicago polymorpha	105	33	96	Semi-erect	Moderate	Sparse	Obovate	Medium	None	Nil	Upper glabrous, lower sparse	Laciniate	Nil	Contracted pod protruding sideways	Anticlockwise	4.6	Nil	Long cylinder	Long	Long spined angle of insertion between 90 and 180 degrees	11.2	Yellowish brown	Sub-reniform	0.4
163	Reference	PI 292426	Medicago polymorpha	89	27	96	Semi-erect	Moderate	Sparse	Obovate	Medium	None	Nil	Upper glabrous, lower sparse	Laciniate	Nil	Contracted pod protruding sideways	Anticlockwise	4.6	Nil	Long cylinder	Short	Long spined angle of insertion 180 degrees	8.9	Brown	Sub-reniform	0.4
164	Reference	PI 495418	Medicago praecox				Prostrate	Short	Dense	Obovate	Small	None	Nil	Upper glabrous, lower sparse	Laciniate	Nil												Did not harvest, No pods produced
165	Reference	PI 495419	Medicago praecox	110	38	124	Prostrate	Short	Dense	Obovate	Small	None	Nil	Upper glabrous, lower sparse	Laciniate	Sparse	Pod not contracted	Anticlockwise	3	Nil	Medium cylinder	Short	Short spined angle of insertion 90 degrees	2.7	Yellowish brown	Reniform	0.2
166	Reference	PI 495420	Medicago praecox	117	49	124	Prostrate	Short	Dense	Obovate	Small	None	Nil	Upper glabrous, lower dense	Laciniate	Sparse	Pod not contracted	Anticlockwise	3	Nil	Medium cylinder	Short	Short spined angle of insertion 90 degrees	1.7	Yellowish brown	Reniform	0.1
167	Reference	PI 495422	Medicago praecox	123	51	124	Prostrate	Short	Dense	Obovate	Small	None	Nil	Upper glabrous, lower dense	Laciniate	Sparse	Pod not contracted	Anticlockwise	3	Nil	Medium cylinder	Long	Long spined angle of insertion between 90 and 180 degrees	1.8	Yellowish brown	Reniform	0.2
168	Reference	PI 495423	Medicago praecox	131	63	140	Prostrate	Short	Dense	Obovate	Small	None	Nil	Upper glabrous, lower sparse	Laciniate	Sparse	Pod not contracted	Anticlockwise	3	Sparse	Medium cylinder	Long	Long spined angle of insertion between 90 and 180 degrees	1.3	Yellowish brown	Reniform	0.1
169	Reference	PI 495426	Medicago praecox	148	76	137	Prostrate	Short	Dense	Obovate	Small	None	Nil	Upper glabrous, lower sparse	Laciniate	Sparse	Pod not contracted	Anticlockwise	2.6	Nil	Medium cylinder	Short	Short spined angle of insertion 90 degrees		Yellowish brown	Reniform		Not enough pods
170	Reference	PI 495430	Medicago praecox	148	76	124	Prostrate	Short	Dense	Obovate	Small	None	Nil	Upper glabrous, lower sparse	Laciniate	Sparse	Pod not contracted	Anticlockwise	3	Sparse	Medium cylinder	Short	Long spined angle of insertion between 90 and 180 degrees		Yellowish brown	Reniform		Not enough pods
171	Reference	PI 495434	Medicago praecox	148	76	140	Prostrate	Short	Dense	Obovate	Small	None	Nil	Upper glabrous, lower sparse	Laciniate	Sparse	Pod not contracted	Anticlockwise	3.1	Sparse	Medium cylinder	Short	Long spined angle of insertion between 90 and 180 degrees	1.06	Yellowish brown	Reniform	0.1
172	Reference	PI 534234	Medicago praecox	156	84	140	Prostrate	Short	Dense	Obovate	Small	None	Nil	Upper glabrous, lower sparse	Laciniate	Sparse	Pod not contracted	Anticlockwise	2.8	Sparse	Medium cylinder	Long	Long spined angle of insertion between 90 and 180 degrees		Yellowish brown	Reniform		Not enough pods
173	Reference	PI 537226	Medicago praecox	131	59	124	Prostrate	Short	Dense	Obovate	Small	None	Nil	Upper glabrous, lower sparse	Laciniate	Sparse	Pod not contracted	Anticlockwise	3	Nil	Medium cylinder	Long	Long spined angle of insertion between 90 and 180 degrees	1.5	Yellowish brown	Reniform	0.2
174	Reference	PI 233250	Medicago rigidula	114	42	96	Semi-erect	Moderate	Sparse	Cuneate	Small	None	Nil	Upper dense, lower dense	Laciniate	Dense	Contracted	Anticlockwise	5	Nil	Long cylinder	Long	Long spined angle of insertion between 90 and 180 degrees	8.9	Yellow	Reniform	0.3
175	Reference	PI 495496	Medicago rigidula	160	88	124	Prostrate	Short	Dense	Obovate	Small	None	Nil	Upper sparse, lower sparse	Laciniate	Sparse	Contracted	Anticlockwise	5	Dense	Long cylinder	Short	Short spined angle of insertion 90 degrees	5.9	Yellow	Reniform	0.3
176	Reference	PI 495506	Medicago rigidula	120	48	96	Prostrate	Short	Dense	Obovate	Small	None	Nil	Upper sparse, lower dense	Laciniate	Sparse	Contracted	Anticlockwise	5.5	Dense	Long cylinder	Smooth	Spineless	11.1	Yellow	Reniform	0.5
177	Reference	PI 495548	Medicago rigidula	106	34	96	Prostrate	Moderate	Dense	Obovate	Small	None	Nil	Upper dense, lower dense	Laciniate	Sparse	Contracted	Anticlockwise	5.6	Dense	Long cylinder	Short	Long spined angle of insertion between 90 and 180 degrees	7.5	Yellow	Reniform	0.5
178	Reference	PI 534239	Medicago rigidula	133	61	96	Prostrate	Short	Dense	Cuneate	Small	None	Nil	Upper dense, lower dense	Laciniate	Sparse	Contracted	Anticlockwise	6.3	Dense	Long cylinder	Short	Long spined angle of insertion between 90 and 180 degrees	5.8	Yellowish brown	Reniform	0.3
179	Reference	PI 672835	Medicago rigidula	108	36	96	Prostrate	Moderate	Dense	Cuneate	Small	None	Nil	Upper sparse, lower dense	Laciniate	Sparse	Contracted pod protruding sideways	Anticlockwise	6.6	Sparse	Long cylinder	Short	Long spined angle of insertion between 90 and 180 degrees	4.5	Yellow	Reniform	0.5
180	Reference	W6 5630	Medicago rigidula	144	72	96	Prostrate	Short	Dense	Obovate	Small	None	Nil	Upper sparse, lower dense	Laciniate	Sparse	Contracted pod protruding sideways	Anticlockwise	5.4	Dense	Long cylinder	Short	Long spined angle of insertion between 90 and 180 degrees		Yellowish brown	Reniform	0.46
181	Reference	W6 8303	Medicago rigidula				Prostrate	Short	Dense	Cuneate	Small	None	Nil	Upper sparse, lower dense	Laciniate	Sparse												Did not harvest, No pods produced
182	Reference	W6 18363	Medicago rigidula	146	74	96	Prostrate	Short	Dense	Cuneate	Small	None	Nil	Upper sparse, lower dense	Laciniate	Sparse	Contracted pod protruding sideways	Anticlockwise	4.7	Dense	Medium cylinder	Short	Long spined angle of insertion between 90 and 180 degrees		Yellow	Reniform	0.5
183	Reference	W6 24544	Medicago rigidula	110	38	96	Prostrate	Short	Dense	Obovate	Small	None	Nil	Upper dense, lower dense	Laciniate	Sparse	Contracted pod protruding sideways	Anticlockwise	5.4	Dense	Long cylinder	Short	Short spined angle of insertion 90 degrees	5.7	Yellow	Reniform	0.4
184	Reference	PI 227850	Medicago rigiduloides	111	39	96	Semi-erect	Moderate	Sparse	Obovate	Small	None	Nil	Upper dense, lower dense	Laciniate	Sparse	Contracted	Anticlockwise	6.5	Dense	Long cylinder	Short	Short spined angle of insertion 90 degrees	12.8	Yellow	Sub-reniform	0.6
185	Reference	PI 441948	Medicago rigiduloides	110	38	96	Semi-erect	Moderate	Sparse	Obovate	Small	None	Nil	Upper sparse, lower dense	Laciniate	Sparse	Contracted	Anticlockwise	5.8	Dense	Long cylinder	Short	Long spined angle of insertion between 90 and 180 degrees	18.1	Yellow	Reniform	0.7
186	Reference	PI 459231	Medicago rigiduloides	117	45	96	Semi-erect	Moderate	Sparse	Obovate	Small	None	Nil	Upper dense, lower dense	Laciniate	Sparse	Pod not contracted	Anticlockwise	6.5	Nil	Long cylinder	Short	Long spined angle of insertion between 90 and 180 degrees	17.6	Yellow	Sub-reniform	0.5
187	Reference	PI 495458	Medicago rigiduloides	134	62	96	Prostrate	Short	Dense	Obovate	Small	None	Nil	Upper dense, lower dense	Laciniate	Sparse	Contracted	Anticlockwise	7	Dense	Long cylinder	Short	Short spined angle of insertion 90 degrees	14.1	Yellow	Reniform	0.7
188	Reference	PI 495474	Medicago rigiduloides	137	65	96	Prostrate	Short	Dense	Obovate	Small	None	Nil	Upper sparse, lower dense	Laciniate	Dense	Contracted	Anticlockwise	5.9	Dense	Long cylinder	Short	Short spined angle of insertion 90 degrees	6.4	Yellow	Reniform	0.5
189	Reference	PI 495478	Medicago rigiduloides	131	59	96	Prostrate	Short	Dense	Obovate	Small	None	Nil	Upper sparse, lower dense	Laciniate	Sparse	Pod not contracted	Anticlockwise	6.9	Sparse	Long cylinder	Short	Long spined angle of insertion between 90 and 180 degrees	10.6	Yellowish brown	Sub-reniform	0.5
190	Reference	PI 495494	Medicago rigiduloides	123	51	96	Prostrate	Moderate	Dense	Obovate	Small	None	Nil	Upper dense, lower dense	Laciniate	Sparse	Pod not contracted	Anticlockwise	6.6	Nil	Long cylinder	Short	Long spined angle of insertion between 90 and 180 degrees	8.7	Yellow	Reniform	0.4
191	Reference	PI 495567	Medicago rigiduloides	129	57	96	Prostrate	Moderate	Dense	Obovate	Small	None	Nil	Upper dense, lower dense	Laciniate	Dense	Contracted	Anticlockwise	6.4	Dense	Long cylinder	Short	Short spined angle of insertion 90 degrees	9.9	Yellow	Reniform	0.3
192	Reference	W6 8308	Medicago rigiduloides	123	51	96	Prostrate	Moderate	Dense	Obovate	Small	None	Nil	Upper dense, lower dense	Laciniate	Dense	Contracted	Anticlockwise	6.4	Dense	Long cylinder	Short	Short spined angle of insertion 90 degrees	10.6	Yellowish brown	Sub-reniform	0.5
193	Reference	PI 37006	Medicago rigiduloides				Prostrate	Short	Dense	Cuneate	Medium	None	Nil	Upper sparse, lower dense	Laciniate	Sparse												Did not harvest, No pods produced
194	Reference	W6 33770	Medicago polymorpha	123	51	96	Semi-erect	Moderate	Dense	Cuneate	Medium	Random	Fleck	Upper glabrous, lower sparse	Laciniate	Sparse	Contracted pod protruding sideways	Anticlockwise	2.4	Nil	Short cylinder	Long	Long spined angle of insertion 180 degrees	1.7	Yellowish brown	Reniform	0.3

## Sheet: Supp Table 4
Supp Table 4: Summary of missing marker loci across all samples
Sample_ID	Species	Type	Source	Markers_missing	Markers available
1_33642_W6_P1	M. arabica	Individual	Collection Mission	1537	1463
1_33642_W6_P2	M. arabica	Individual	Collection Mission	1527	1473
1_33642_W6_P3	M. arabica	Individual	Collection Mission	1543	1457
1_33642_W6_B4	M. arabica	Bulk	Collection Mission	1526	1474
2_33649_W6_P1	M. arabica	Individual	Collection Mission	1541	1459
2_33649_W6_P2	M. arabica	Individual	Collection Mission	1540	1460
2_33649_W6_P3	M. arabica	Individual	Collection Mission	1539	1461
2_33649_W6_B4	M. arabica	Bulk	Collection Mission	1681	1319
25_33660_W6_P1	M. minima	Individual	Collection Mission	1558	1442
25_33660_W6_P2	M. minima	Individual	Collection Mission	1564	1436
25_33660_W6_P3	M. minima	Individual	Collection Mission	1584	1416
25_33660_W6_B4	M. minima	Bulk	Collection Mission	1556	1444
26_33666_W6_P1	M. minima	Individual	Collection Mission	1585	1415
26_33666_W6_P2	M. minima	Individual	Collection Mission	1612	1388
26_33666_W6_P3	M. minima	Individual	Collection Mission	1609	1391
26_33666_W6_B4	M. minima	Bulk	Collection Mission	1575	1425
3_33650_W6_P1	M. arabica	Individual	Collection Mission	1532	1468
3_33650_W6_P2	M. arabica	Individual	Collection Mission	1523	1477
3_33650_W6_P3	M. arabica	Individual	Collection Mission	1536	1464
3_33650_W6_B4	M. arabica	Bulk	Collection Mission	1570	1430
4_33661_W6_P1	M. arabica	Individual	Collection Mission	1533	1467
4_33661_W6_P2	M. arabica	Individual	Collection Mission	1525	1475
4_33661_W6_P3	M. arabica	Individual	Collection Mission	1525	1475
4_33661_W6_B4	M. arabica	Bulk	Collection Mission	1543	1457
27_33674_W6_P1	M. minima	Individual	Collection Mission	1545	1455
27_33674_W6_P2	M. minima	Individual	Collection Mission	1545	1455
27_33674_W6_P3	M. minima	Individual	Collection Mission	1569	1431
27_33674_W6_B4	M. minima	Bulk	Collection Mission	1570	1430
28_33681_W6_P1	M. minima	Individual	Collection Mission	1592	1408
28_33681_W6_P2	M. minima	Individual	Collection Mission	1618	1382
28_33681_W6_P3	M. minima	Individual	Collection Mission	1607	1393
28_33681_W6_B4	M. minima	Bulk	Collection Mission	1548	1452
5_33663_W6_P1	M. arabica	Individual	Collection Mission	1524	1476
5_33663_W6_P2	M. arabica	Individual	Collection Mission	1543	1457
5_33663_W6_P3	M. arabica	Individual	Collection Mission	1561	1439
5_33663_W6_B4	M. arabica	Bulk	Collection Mission	1522	1478
6_33673_W6_P1	M. arabica	Individual	Collection Mission	1561	1439
6_33673_W6_P2	M. arabica	Individual	Collection Mission	1532	1468
6_33673_W6_P3	M. arabica	Individual	Collection Mission	1555	1445
6_33673_W6_B4	M. arabica	Bulk	Collection Mission	1529	1471
29_33688_W6_P1	M. minima	Individual	Collection Mission	1571	1429
29_33688_W6_P2	M. minima	Individual	Collection Mission	1565	1435
29_33688_W6_P3	M. minima	Individual	Collection Mission	1549	1451
29_33688_W6_B4	M. minima	Bulk	Collection Mission	1555	1445
30_33689_W6_P1	M. minima	Individual	Collection Mission	1649	1351
30_33689_W6_P2	M. minima	Individual	Collection Mission	1620	1380
30_33689_W6_P3	M. minima	Individual	Collection Mission	1624	1376
30_33689_W6_B4	M. minima	Bulk	Collection Mission	1572	1428
7_33679_W6_P1	M. arabica	Individual	Collection Mission	1530	1470
7_33679_W6_P2	M. arabica	Individual	Collection Mission	1535	1465
7_33679_W6_P3	M. arabica	Individual	Collection Mission	1547	1453
7_33679_W6_B4	M. arabica	Bulk	Collection Mission	1535	1465
8_33682_W6_P1	M. arabica	Individual	Collection Mission	1548	1452
8_33682_W6_P2	M. arabica	Individual	Collection Mission	1538	1462
8_33682_W6_P3	M. arabica	Individual	Collection Mission	1532	1468
8_33682_W6_B4	M. arabica	Bulk	Collection Mission	1536	1464
31_33698_W6_P1	M. minima	Individual	Collection Mission	1572	1428
31_33698_W6_P2	M. minima	Individual	Collection Mission	1557	1443
31_33698_W6_P3	M. minima	Individual	Collection Mission	1585	1415
31_33698_W6_B4	M. minima	Bulk	Collection Mission	1553	1447
32_33706_W6_P1	M. minima	Individual	Collection Mission	1614	1386
32_33706_W6_P2	M. minima	Individual	Collection Mission	1607	1393
32_33706_W6_P3	M. minima	Individual	Collection Mission	1618	1382
32_33706_W6_B4	M. minima	Bulk	Collection Mission	1566	1434
9_33693_W6_P1	M. arabica	Individual	Collection Mission	1539	1461
9_33693_W6_P2	M. arabica	Individual	Collection Mission	1564	1436
9_33693_W6_P3	M. arabica	Individual	Collection Mission	1541	1459
9_33693_W6_B4	M. arabica	Bulk	Collection Mission	1536	1464
10_33716_W6_P1	M. arabica	Individual	Collection Mission	1552	1448
10_33716_W6_P2	M. arabica	Individual	Collection Mission	1548	1452
10_33716_W6_P3	M. arabica	Individual	Collection Mission	1545	1455
10_33716_W6_B4	M. arabica	Bulk	Collection Mission	1531	1469
33_33712_W6_P1	M. minima	Individual	Collection Mission	1558	1442
33_33712_W6_P2	M. minima	Individual	Collection Mission	1575	1425
33_33712_W6_P3	M. minima	Individual	Collection Mission	1573	1427
33_33712_W6_B4	M. minima	Bulk	Collection Mission	1542	1458
34_33717_W6_P1	M. minima	Individual	Collection Mission	1576	1424
34_33717_W6_P2	M. minima	Individual	Collection Mission	1618	1382
34_33717_W6_P3	M. minima	Individual	Collection Mission	1642	1358
34_33717_W6_B4	M. minima	Bulk	Collection Mission	1574	1426
11_33755_W6_P1	M. arabica	Individual	Collection Mission	1526	1474
11_33755_W6_P2	M. arabica	Individual	Collection Mission	1521	1479
11_33755_W6_P3	M. arabica	Individual	Collection Mission	1534	1466
11_33755_W6_B4	M. arabica	Bulk	Collection Mission	1216	1784
12_33759_W6_P1	M. arabica	Individual	Collection Mission	1568	1432
12_33759_W6_P2	M. arabica	Individual	Collection Mission	1546	1454
12_33759_W6_P3	M. arabica	Individual	Collection Mission	1573	1427
12_33759_W6_B4	M. arabica	Bulk	Collection Mission	1544	1456
35_33720_W6_P1	M. minima	Individual	Collection Mission	1588	1412
35_33720_W6_P2	M. minima	Individual	Collection Mission	1574	1426
35_33720_W6_P3	M. minima	Individual	Collection Mission	1574	1426
35_33720_W6_B4	M. minima	Bulk	Collection Mission	1534	1466
36_33726_W6_P1	M. minima	Individual	Collection Mission	1606	1394
36_33726_W6_P2	M. minima	Individual	Collection Mission	1608	1392
36_33726_W6_P3	M. minima	Individual	Collection Mission	1611	1389
36_33726_W6_B4	M. minima	Bulk	Collection Mission	1545	1455
13_33767_W6_P1	M. arabica	Individual	Collection Mission	1548	1452
13_33767_W6_P2	M. arabica	Individual	Collection Mission	1563	1437
13_33767_W6_P3	M. arabica	Individual	Collection Mission	1539	1461
13_33767_W6_B4	M. arabica	Bulk	Collection Mission	1522	1478
14_33709_W6_P1	M. cretacea	Individual	Collection Mission	1242	1758
14_33709_W6_P2	M. cretacea	Individual	Collection Mission	1259	1741
14_33709_W6_P3	M. cretacea	Individual	Collection Mission	1232	1768
14_33709_W6_B4	M. cretacea	Bulk	Collection Mission	1176	1824
37_33727_W6_P1	M. minima	Individual	Collection Mission	1580	1420
37_33727_W6_P2	M. minima	Individual	Collection Mission	1557	1443
37_33727_W6_P3	M. minima	Individual	Collection Mission	1588	1412
37_33727_W6_B4	M. minima	Bulk	Collection Mission	1527	1473
38_33729_W6_P1	M. minima	Individual	Collection Mission	1569	1431
38_33729_W6_P2	M. minima	Individual	Collection Mission	1577	1423
38_33729_W6_P3	M. minima	Individual	Collection Mission	1591	1409
38_33729_W6_B4	M. minima	Bulk	Collection Mission	1562	1438
15_33643_W6_P1	M. lupulina	Individual	Collection Mission	1534	1466
15_33643_W6_P2	M. lupulina	Individual	Collection Mission	1597	1403
15_33643_W6_P3	M. lupulina	Individual	Collection Mission	1555	1445
15_33643_W6_B4	M. lupulina	Bulk	Collection Mission	1494	1506
16_33680_W6_P1	M. lupulina	Individual	Collection Mission	1515	1485
16_33680_W6_P2	M. lupulina	Individual	Collection Mission	1527	1473
16_33680_W6_P3	M. lupulina	Individual	Collection Mission	1508	1492
16_33680_W6_B4	M. lupulina	Bulk	Collection Mission	1510	1490
39_33739_W6_P1	M. minima	Individual	Collection Mission	1565	1435
39_33739_W6_P2	M. minima	Individual	Collection Mission	1552	1448
39_33739_W6_P3	M. minima	Individual	Collection Mission	1567	1433
39_33739_W6_B4	M. minima	Bulk	Collection Mission	1553	1447
40_33740_W6_P1	M. minima	Individual	Collection Mission	1558	1442
40_33740_W6_P2	M. minima	Individual	Collection Mission	1594	1406
40_33740_W6_P3	M. minima	Individual	Collection Mission	1568	1432
40_33740_W6_B4	M. minima	Bulk	Collection Mission	1544	1456
17_33728_W6_P1	M. lupulina	Individual	Collection Mission	1526	1474
17_33728_W6_P2	M. lupulina	Individual	Collection Mission	1601	1399
17_33728_W6_P3	M. lupulina	Individual	Collection Mission	1564	1436
17_33728_W6_B4	M. lupulina	Bulk	Collection Mission	1533	1467
18_33733_W6_P1	M. lupulina	Individual	Collection Mission	1545	1455
18_33733_W6_P2	M. lupulina	Individual	Collection Mission	1525	1475
18_33733_W6_P3	M. lupulina	Individual	Collection Mission	1501	1499
18_33733_W6_B4	M. lupulina	Bulk	Collection Mission	1501	1499
41_33741_W6_P1	M. minima	Individual	Collection Mission	1577	1423
41_33741_W6_P2	M. minima	Individual	Collection Mission	1553	1447
41_33741_W6_P3	M. minima	Individual	Collection Mission	1566	1434
41_33741_W6_B4	M. minima	Bulk	Collection Mission	1556	1444
42_33746_W6_P1	M. minima	Individual	Collection Mission	1569	1431
42_33746_W6_P2	M. minima	Individual	Collection Mission	1591	1409
42_33746_W6_P3	M. minima	Individual	Collection Mission	1563	1437
42_33746_W6_B4	M. minima	Bulk	Collection Mission	1559	1441
19_33736_W6_P1	M. lupulina	Individual	Collection Mission	1535	1465
19_33736_W6_P2	M. lupulina	Individual	Collection Mission	1582	1418
19_33736_W6_P3	M. lupulina	Individual	Collection Mission	1544	1456
19_33736_W6_B4	M. lupulina	Bulk	Collection Mission	1519	1481
20_33765_W6_P1	M. lupulina	Individual	Collection Mission	1542	1458
20_33765_W6_P2	M. lupulina	Individual	Collection Mission	1495	1505
20_33765_W6_P3	M. lupulina	Individual	Collection Mission	1541	1459
20_33765_W6_B4	M. lupulina	Bulk	Collection Mission	1533	1467
43_33747_W6_P1	M. minima	Individual	Collection Mission	1571	1429
43_33747_W6_P2	M. minima	Individual	Collection Mission	1560	1440
43_33747_W6_P3	M. minima	Individual	Collection Mission	1571	1429
43_33747_W6_B4	M. minima	Bulk	Collection Mission	1534	1466
44_33756_W6_P1	M. minima	Individual	Collection Mission	1553	1447
44_33756_W6_P2	M. minima	Individual	Collection Mission	1594	1406
44_33756_W6_P3	M. minima	Individual	Collection Mission	1570	1430
44_33756_W6_B4	M. minima	Bulk	Collection Mission	1580	1420
21_33793_W6_P1	M. lupulina	Individual	Collection Mission	1711	1289
21_33793_W6_P2	M. lupulina	Individual	Collection Mission	1560	1440
21_33793_W6_P3	M. lupulina	Individual	Collection Mission	1538	1462
21_33793_W6_B4	M. lupulina	Bulk	Collection Mission	1545	1455
22_33794_W6_P1	M. lupulina	Individual	Collection Mission	1519	1481
22_33794_W6_P2	M. lupulina	Individual	Collection Mission	1521	1479
22_33794_W6_P3	M. lupulina	Individual	Collection Mission	1497	1503
22_33794_W6_B4	M. lupulina	Bulk	Collection Mission	1477	1523
45_33772_W6_P1	M. minima	Individual	Collection Mission	1607	1393
45_33772_W6_P2	M. minima	Individual	Collection Mission	2652	348
45_33772_W6_P3	M. minima	Individual	Collection Mission	1595	1405
45_33772_W6_B4	M. minima	Bulk	Collection Mission	1577	1423
46_33790_W6_P1	M. minima	Individual	Collection Mission	1599	1401
46_33790_W6_P2	M. minima	Individual	Collection Mission	1590	1410
46_33790_W6_P3	M. minima	Individual	Collection Mission	1568	1432
46_33790_W6_B4	M. minima	Bulk	Collection Mission	1558	1442
23_33645_W6_P1	M. minima	Individual	Collection Mission	1629	1371
23_33645_W6_P2	M. minima	Individual	Collection Mission	1572	1428
23_33645_W6_P3	M. minima	Individual	Collection Mission	1595	1405
23_33645_W6_B4	M. minima	Bulk	Collection Mission	1549	1451
24_33654_W6_P1	M. minima	Individual	Collection Mission	1572	1428
24_33654_W6_P2	M. minima	Individual	Collection Mission	1570	1430
47_33811_W6_P1	M. minima	Individual	Collection Mission	1585	1415
47_33811_W6_P2	M. minima	Individual	Collection Mission	1582	1418
47_33811_W6_B4	M. minima	Bulk	Collection Mission	1547	1453
48_33697_W6_P1	M. monospeliaca	Individual	Collection Mission	2955	45
48_33697_W6_P2	M. monospeliaca	Individual	Collection Mission	2924	76
49_33641_W6_P1	M. orbicularis	Individual	Collection Mission	1428	1572
97_33731_W6_P1	M. rigidula	Individual	Genebank	1417	1583
49_33641_W6_P2	M. orbicularis	Individual	Collection Mission	1412	1588
97_33731_W6_P2	M. rigidula	Individual	Genebank	1406	1594
49_33641_W6_P3	M. orbicularis	Individual	Collection Mission	1417	1583
97_33731_W6_P3	M. rigidula	Individual	Genebank	1386	1614
49_33641_W6_B4	M. orbicularis	Bulk	Collection Mission	1386	1614
97_33731_W6_B4	M. rigidula	Bulk	Genebank	1360	1640
50_33646_W6_P1	M. orbicularis	Individual	Collection Mission	1415	1585
98_33738_W6_P1	M. rigidula	Individual	Genebank	1431	1569
50_33646_W6_P2	M. orbicularis	Individual	Collection Mission	1404	1596
98_33738_W6_P2	M. rigidula	Individual	Genebank	1427	1573
50_33646_W6_P3	M. orbicularis	Individual	Collection Mission	1414	1586
98_33738_W6_P3	M. rigidula	Individual	Genebank	1411	1589
50_33646_W6_B4	M. orbicularis	Bulk	Collection Mission	1395	1605
98_33738_W6_B4	M. rigidula	Bulk	Genebank	1407	1593
73_33684_W6_P1	M. polymorpha	Individual	Collection Mission	1386	1614
121_641643_PI_P1	M. lupulina	Individual	Genebank	1524	1476
73_33684_W6_P2	M. polymorpha	Individual	Collection Mission	1402	1598
121_641643_PI_P2	M. lupulina	Individual	Genebank	1521	1479
73_33684_W6_P3	M. polymorpha	Individual	Collection Mission	1387	1613
121_641643_PI_P3	M. lupulina	Individual	Genebank	1518	1482
73_33684_W6_B4	M. polymorpha	Bulk	Collection Mission	1382	1618
121_641643_PI_B4	M. lupulina	Bulk	Genebank	1538	1462
74_33685_W6_P1	M. polymorpha	Individual	Collection Mission	1403	1597
122_5071_W6_P1	M. lupulina	Individual	Genebank	1551	1449
74_33685_W6_P2	M. polymorpha	Individual	Collection Mission	1507	1493
122_5071_W6_P2	M. lupulina	Individual	Genebank	1559	1441
74_33685_W6_P3	M. polymorpha	Individual	Collection Mission	1409	1591
122_5071_W6_P3	M. lupulina	Individual	Genebank	1555	1445
74_33685_W6_B4	M. polymorpha	Bulk	Collection Mission	1394	1606
122_5071_W6_B4	M. lupulina	Bulk	Genebank	1547	1453
51_33647_W6_P1	M. orbicularis	Individual	Collection Mission	1389	1611
99_33757_W6_P1	M. rigidula	Individual	Genebank	1396	1604
51_33647_W6_P2	M. orbicularis	Individual	Collection Mission	1403	1597
99_33757_W6_P2	M. rigidula	Individual	Genebank	1403	1597
51_33647_W6_P3	M. orbicularis	Individual	Collection Mission	1385	1615
99_33757_W6_P3	M. rigidula	Individual	Genebank	1370	1630
51_33647_W6_B4	M. orbicularis	Bulk	Collection Mission	1392	1608
99_33757_W6_B4	M. rigidula	Bulk	Genebank	1341	1659
52_33653_W6_P1	M. orbicularis	Individual	Collection Mission	1413	1587
100_33768_W6_P1	M. rigidula	Individual	Genebank	1402	1598
52_33653_W6_P2	M. orbicularis	Individual	Collection Mission	1395	1605
100_33768_W6_P2	M. rigidula	Individual	Genebank	1412	1588
52_33653_W6_P3	M. orbicularis	Individual	Collection Mission	1408	1592
100_33768_W6_P3	M. rigidula	Individual	Genebank	1381	1619
52_33653_W6_B4	M. orbicularis	Bulk	Collection Mission	1413	1587
100_33768_W6_B4	M. rigidula	Bulk	Genebank	1363	1637
75_33695_W6_P1	M. polymorpha	Individual	Collection Mission	2228	772
123_24971_W6_P1	M. lupulina	Individual	Genebank	1538	1462
75_33695_W6_P2	M. polymorpha	Individual	Collection Mission	1422	1578
123_24971_W6_P2	M. lupulina	Individual	Genebank	1533	1467
75_33695_W6_P3	M. polymorpha	Individual	Collection Mission	1401	1599
123_24971_W6_P3	M. lupulina	Individual	Genebank	1556	1444
75_33695_W6_B4	M. polymorpha	Bulk	Collection Mission	1442	1558
123_24971_W6_B4	M. lupulina	Bulk	Genebank	1584	1416
76_33703_W6_P1	M. polymorpha	Individual	Collection Mission	1434	1566
124_380909_PI_P1	M. minima	Individual	Genebank	1670	1330
76_33703_W6_P2	M. polymorpha	Individual	Collection Mission	1445	1555
124_380909_PI_P2	M. minima	Individual	Genebank	1644	1356
76_33703_W6_P3	M. polymorpha	Individual	Collection Mission	1432	1568
124_380909_PI_P3	M. minima	Individual	Genebank	1655	1345
76_33703_W6_B4	M. polymorpha	Bulk	Collection Mission	1392	1608
124_380909_PI_B4	M. minima	Bulk	Genebank	1598	1402
53_33659_W6_P1	M. orbicularis	Individual	Collection Mission	1392	1608
101_33771_W6_P1	M. rigidula	Individual	Genebank	1380	1620
53_33659_W6_P2	M. orbicularis	Individual	Collection Mission	1411	1589
101_33771_W6_P2	M. rigidula	Individual	Genebank	1390	1610
53_33659_W6_P3	M. orbicularis	Individual	Collection Mission	1369	1631
101_33771_W6_P3	M. rigidula	Individual	Genebank	1376	1624
53_33659_W6_B4	M. orbicularis	Bulk	Collection Mission	1389	1611
101_33771_W6_B4	M. rigidula	Bulk	Genebank	1362	1638
54_33670_W6_P1	M. orbicularis	Individual	Collection Mission	1416	1584
102_33753_W6_P1	M. rigiduloides	Individual	Genebank	1409	1591
54_33670_W6_P2	M. orbicularis	Individual	Collection Mission	1398	1602
102_33753_W6_P2	M. rigiduloides	Individual	Genebank	1403	1597
54_33670_W6_P3	M. orbicularis	Individual	Collection Mission	1426	1574
102_33753_W6_P3	M. rigiduloides	Individual	Genebank	1415	1585
54_33670_W6_B4	M. orbicularis	Bulk	Collection Mission	1411	1589
102_33753_W6_B4	M. rigiduloides	Bulk	Genebank	1389	1611
77_33750_W6_P1	M. polymorpha	Individual	Collection Mission	1382	1618
125_498939_PI_P1	M. minima	Individual	Genebank	1616	1384
77_33750_W6_P2	M. polymorpha	Individual	Collection Mission	1383	1617
125_498939_PI_P2	M. minima	Individual	Genebank	1588	1412
77_33750_W6_P3	M. polymorpha	Individual	Collection Mission	1391	1609
125_498939_PI_P3	M. minima	Individual	Genebank	1594	1406
77_33750_W6_B4	M. polymorpha	Bulk	Collection Mission	1392	1608
125_498939_PI_B4	M. minima	Bulk	Genebank	1642	1358
78_33758_W6_P1	M. polymorpha	Individual	Collection Mission	1418	1582
126_498973_PI_P1	M. minima	Individual	Genebank	1665	1335
78_33758_W6_P2	M. polymorpha	Individual	Collection Mission	1421	1579
126_498973_PI_P2	M. minima	Individual	Genebank	1614	1386
78_33758_W6_P3	M. polymorpha	Individual	Collection Mission	1434	1566
126_498973_PI_P3	M. minima	Individual	Genebank	1640	1360
78_33758_W6_B4	M. polymorpha	Bulk	Collection Mission	1398	1602
126_498973_PI_B4	M. minima	Bulk	Genebank	1624	1376
55_33677_W6_P1	M. orbicularis	Individual	Collection Mission	1423	1577
103_233253_PI_P1	M. arabica	Individual	Genebank	1542	1458
55_33677_W6_P2	M. orbicularis	Individual	Collection Mission	1564	1436
103_233253_PI_P2	M. arabica	Individual	Genebank	1553	1447
55_33677_W6_P3	M. orbicularis	Individual	Collection Mission	1424	1576
103_233253_PI_P3	M. arabica	Individual	Genebank	1538	1462
55_33677_W6_B4	M. orbicularis	Bulk	Collection Mission	1241	1759
103_233253_PI_B4	M. arabica	Bulk	Genebank	1556	1444
56_33683_W6_P1	M. orbicularis	Individual	Collection Mission	1403	1597
104_307387_PI_P1	M. arabica	Individual	Genebank	1543	1457
56_33683_W6_P2	M. orbicularis	Individual	Collection Mission	1416	1584
104_307387_PI_P2	M. arabica	Individual	Genebank	1388	1612
56_33683_W6_P3	M. orbicularis	Individual	Collection Mission	1417	1583
104_307387_PI_P3	M. arabica	Individual	Genebank	1582	1418
56_33683_W6_B4	M. orbicularis	Bulk	Collection Mission	1396	1604
104_307387_PI_B4	M. arabica	Bulk	Genebank	1546	1454
79_33699_W6_P1	M. praecox	Individual	Collection Mission	1791	1209
127_498999_PI_P1	M. minima	Individual	Genebank	1616	1384
79_33699_W6_P2	M. praecox	Individual	Collection Mission	1794	1206
127_498999_PI_P2	M. minima	Individual	Genebank	1582	1418
79_33699_W6_P3	M. praecox	Individual	Collection Mission	1789	1211
127_498999_PI_P3	M. minima	Individual	Genebank	1596	1404
79_33699_W6_B4	M. praecox	Bulk	Collection Mission	1789	1211
127_498999_PI_B4	M. minima	Bulk	Genebank	1568	1432
80_33704_W6_P1	M. praecox	Individual	Collection Mission	1627	1373
128_641629_PI_P1	M. minima	Individual	Genebank	1659	1341
80_33704_W6_P2	M. praecox	Individual	Collection Mission	1802	1198
128_641629_PI_P2	M. minima	Individual	Genebank	1643	1357
80_33704_W6_P3	M. praecox	Individual	Collection Mission	1819	1181
128_641629_PI_P3	M. minima	Individual	Genebank	1701	1299
80_33704_W6_B4	M. praecox	Bulk	Collection Mission	1794	1206
128_641629_PI_B4	M. minima	Bulk	Genebank	1632	1368
57_33694_W6_P1	M. orbicularis	Individual	Collection Mission	1409	1591
105_495173_PI_P1	M. arabica	Individual	Genebank	1552	1448
57_33694_W6_P2	M. orbicularis	Individual	Collection Mission	1431	1569
105_495173_PI_P2	M. arabica	Individual	Genebank	1574	1426
57_33694_W6_P3	M. orbicularis	Individual	Collection Mission	1428	1572
105_495173_PI_P3	M. arabica	Individual	Genebank	1546	1454
57_33694_W6_B4	M. orbicularis	Bulk	Collection Mission	1383	1617
105_495173_PI_B4	M. arabica	Bulk	Genebank	1537	1463
58_33711_W6_P1	M. orbicularis	Individual	Collection Mission	1430	1570
106_495179_PI_P1	M. arabica	Individual	Genebank	1544	1456
58_33711_W6_P2	M. orbicularis	Individual	Collection Mission	1416	1584
106_495179_PI_P2	M. arabica	Individual	Genebank	1557	1443
58_33711_W6_P3	M. orbicularis	Individual	Collection Mission	1411	1589
106_495179_PI_P3	M. arabica	Individual	Genebank	1548	1452
58_33711_W6_B4	M. orbicularis	Bulk	Collection Mission	1227	1773
106_495179_PI_B4	M. arabica	Bulk	Genebank	1548	1452
81_33812_W6_P1	M. praecox	Individual	Collection Mission	1785	1215
129_641673_PI_P1	M. minima	Individual	Genebank	1594	1406
81_33812_W6_P2	M. praecox	Individual	Collection Mission	1805	1195
129_641673_PI_P2	M. minima	Individual	Genebank	1602	1398
81_33812_W6_P3	M. praecox	Individual	Collection Mission	1783	1217
129_641673_PI_P3	M. minima	Individual	Genebank	1611	1389
81_33812_W6_B4	M. praecox	Bulk	Collection Mission	1318	1682
129_641673_PI_B4	M. minima	Bulk	Genebank	1606	1394
82_33656_W6_P1	M. rigidula	Individual	Collection Mission	1265	1735
130_8302_W6_P1	M. minima	Individual	Genebank	1699	1301
82_33656_W6_P2	M. rigidula	Individual	Collection Mission	1429	1571
130_8302_W6_P2	M. minima	Individual	Genebank	1691	1309
82_33656_W6_P3	M. rigidula	Individual	Collection Mission	1506	1494
130_8302_W6_P3	M. minima	Individual	Genebank	1682	1318
82_33656_W6_B4	M. rigidula	Bulk	Collection Mission	1442	1558
130_8302_W6_B4	M. minima	Bulk	Genebank	1635	1365
59_33719_W6_P1	M. orbicularis	Individual	Collection Mission	1411	1589
107_495190_PI_P1	M. arabica	Individual	Genebank	1552	1448
59_33719_W6_P2	M. orbicularis	Individual	Collection Mission	1423	1577
107_495190_PI_P2	M. arabica	Individual	Genebank	1608	1392
59_33719_W6_P3	M. orbicularis	Individual	Collection Mission	1416	1584
107_495190_PI_P3	M. arabica	Individual	Genebank	1555	1445
59_33719_W6_B4	M. orbicularis	Bulk	Collection Mission	1383	1617
107_495190_PI_B4	M. arabica	Bulk	Genebank	1573	1427
60_33721_W6_P1	M. orbicularis	Individual	Collection Mission	1425	1575
108_495194_PI_P1	M. arabica	Individual	Genebank	1560	1440
60_33721_W6_P2	M. orbicularis	Individual	Collection Mission	1420	1580
108_495194_PI_P2	M. arabica	Individual	Genebank	1549	1451
60_33721_W6_P3	M. orbicularis	Individual	Collection Mission	1409	1591
108_495194_PI_P3	M. arabica	Individual	Genebank	1553	1447
60_33721_W6_B4	M. orbicularis	Bulk	Collection Mission	1418	1582
108_495194_PI_B4	M. arabica	Bulk	Genebank	1575	1425
83_33658_W6_P1	M. rigidula	Individual	Collection Mission	1435	1565
131_8305_W6_P1	M. minima	Individual	Genebank	1647	1353
83_33658_W6_P2	M. rigidula	Individual	Collection Mission	1388	1612
131_8305_W6_P2	M. minima	Individual	Genebank	1598	1402
83_33658_W6_P3	M. rigidula	Individual	Collection Mission	1354	1646
131_8305_W6_P3	M. minima	Individual	Genebank	1636	1364
83_33658_W6_B4	M. rigidula	Bulk	Collection Mission	1348	1652
131_8305_W6_B4	M. minima	Bulk	Genebank	1580	1420
84_33672_W6_P1	M. rigidula	Individual	Collection Mission	1516	1484
66_33769_W6_P1	M. orbicularis	Individual	Collection Mission	1422	1578
84_33672_W6_P2	M. rigidula	Individual	Collection Mission	1394	1606
66_33769_W6_P2	M. orbicularis	Individual	Collection Mission	1358	1642
84_33672_W6_P3	M. rigidula	Individual	Collection Mission	1392	1608
66_33769_W6_P3	M. orbicularis	Individual	Collection Mission	1508	1492
84_33672_W6_B4	M. rigidula	Bulk	Collection Mission	1156	1844
66_33769_W6_B4	M. orbicularis	Bulk	Collection Mission	1457	1543
61_33725_W6_P1	M. orbicularis	Individual	Collection Mission	1477	1523
109_505414_PI_P1	M. arabica	Individual	Genebank	1567	1433
61_33725_W6_P2	M. orbicularis	Individual	Collection Mission	1537	1463
109_505414_PI_P2	M. arabica	Individual	Genebank	1621	1379
61_33725_W6_P3	M. orbicularis	Individual	Collection Mission	1421	1579
109_505414_PI_P3	M. arabica	Individual	Genebank	1555	1445
61_33725_W6_B4	M. orbicularis	Bulk	Collection Mission	1425	1575
109_505414_PI_B4	M. arabica	Bulk	Genebank	1544	1456
62_33730_W6_P1	M. orbicularis	Individual	Collection Mission	1423	1577
110_516640_PI_P1	M. arabica	Individual	Genebank	1569	1431
62_33730_W6_P2	M. orbicularis	Individual	Collection Mission	1411	1589
110_516640_PI_P2	M. arabica	Individual	Genebank	1552	1448
62_33730_W6_P3	M. orbicularis	Individual	Collection Mission	1408	1592
110_516640_PI_P3	M. arabica	Individual	Genebank	1568	1432
62_33730_W6_B4	M. orbicularis	Bulk	Collection Mission	1407	1593
110_516640_PI_B4	M. arabica	Bulk	Genebank	1551	1449
85_33675_W6_P1	M. rigidula	Individual	Collection Mission	1384	1616
133_33640_W6_P1	M. minima	Individual	Genebank	1602	1398
85_33675_W6_P2	M. rigidula	Individual	Collection Mission	1395	1605
133_33640_W6_P2	M. minima	Individual	Genebank	1608	1392
85_33675_W6_P3	M. rigidula	Individual	Collection Mission	1380	1620
133_33640_W6_P3	M. minima	Individual	Genebank	1605	1395
85_33675_W6_B4	M. rigidula	Bulk	Collection Mission	1395	1605
133_33640_W6_B4	M. minima	Bulk	Genebank	1592	1408
86_33678_W6_P1	M. rigidula	Individual	Collection Mission	1384	1616
134_227051_PI_P1	M. monospeliaca	Individual	Genebank	3000	0
86_33678_W6_P2	M. rigidula	Individual	Collection Mission	1398	1602
134_227051_PI_P2	M. monospeliaca	Individual	Genebank	1977	1023
86_33678_W6_P3	M. rigidula	Individual	Collection Mission	1397	1603
134_227051_PI_P3	M. monospeliaca	Individual	Genebank	1986	1014
86_33678_W6_B4	M. rigidula	Bulk	Collection Mission	1336	1664
134_227051_PI_B4	M. monospeliaca	Bulk	Genebank	1966	1034
63_33737_W6_P1	M. orbicularis	Individual	Collection Mission	1427	1573
111_534171_PI_P1	M. arabica	Individual	Genebank	1577	1423
63_33737_W6_P2	M. orbicularis	Individual	Collection Mission	1463	1537
111_534171_PI_P2	M. arabica	Individual	Genebank	1621	1379
63_33737_W6_P3	M. orbicularis	Individual	Collection Mission	1456	1544
111_534171_PI_P3	M. arabica	Individual	Genebank	1608	1392
63_33737_W6_B4	M. orbicularis	Bulk	Collection Mission	1424	1576
111_534171_PI_B4	M. arabica	Bulk	Genebank	1537	1463
64_33754_W6_P1	M. orbicularis	Individual	Collection Mission	1401	1599
112_672825_PI_P1	M. arabica	Individual	Genebank	1601	1399
64_33754_W6_P2	M. orbicularis	Individual	Collection Mission	1406	1594
112_672825_PI_P2	M. arabica	Individual	Genebank	1561	1439
64_33754_W6_P3	M. orbicularis	Individual	Collection Mission	1414	1586
112_672825_PI_P3	M. arabica	Individual	Genebank	1545	1455
64_33754_W6_B4	M. orbicularis	Bulk	Collection Mission	1397	1603
112_672825_PI_B4	M. arabica	Bulk	Genebank	1581	1419
87_33687_W6_P1	M. rigidula	Individual	Collection Mission	1390	1610
135_227393_PI_P1	M. monospeliaca	Individual	Genebank	1967	1033
87_33687_W6_P2	M. rigidula	Individual	Collection Mission	1396	1604
135_227393_PI_P2	M. monospeliaca	Individual	Genebank	1976	1024
87_33687_W6_P3	M. rigidula	Individual	Collection Mission	1388	1612
135_227393_PI_P3	M. monospeliaca	Individual	Genebank	1974	1026
87_33687_W6_B4	M. rigidula	Bulk	Collection Mission	1403	1597
135_227393_PI_B4	M. monospeliaca	Bulk	Genebank	1983	1017
88_33700_W6_P1	M. rigidula	Individual	Collection Mission	1382	1618
136_244327_PI_P1	M. monospeliaca	Individual	Genebank	1990	1010
88_33700_W6_P2	M. rigidula	Individual	Collection Mission	1396	1604
136_244327_PI_P2	M. monospeliaca	Individual	Genebank	1984	1016
88_33700_W6_P3	M. rigidula	Individual	Collection Mission	1383	1617
136_244327_PI_P3	M. monospeliaca	Individual	Genebank	1995	1005
88_33700_W6_B4	M. rigidula	Bulk	Collection Mission	1205	1795
136_244327_PI_B4	M. monospeliaca	Bulk	Genebank	2010	990
65_33760_W6_P1	M. orbicularis	Individual	Collection Mission	1448	1552
113_631721_PI_P1	M. cretacea	Individual	Genebank	1218	1782
65_33760_W6_P2	M. orbicularis	Individual	Collection Mission	1458	1542
113_631721_PI_P2	M. cretacea	Individual	Genebank	1290	1710
65_33760_W6_P3	M. orbicularis	Individual	Collection Mission	1403	1597
113_631721_PI_P3	M. cretacea	Individual	Genebank	1266	1734
65_33760_W6_B4	M. orbicularis	Bulk	Collection Mission	1475	1525
113_631721_PI_B4	M. cretacea	Bulk	Genebank	1136	1864
194_33770_W6_P1	M. polymorpha	Individual	Genebank	1401	1599
114_222196_PI_P1	M. lupulina	Individual	Genebank	1565	1435
194_33770_W6_P2	M. polymorpha	Individual	Genebank	1400	1600
114_222196_PI_P2	M. lupulina	Individual	Genebank	1541	1459
194_33770_W6_P3	M. polymorpha	Individual	Genebank	1388	1612
114_222196_PI_P3	M. lupulina	Individual	Genebank	1559	1441
194_33770_W6_B4	M. polymorpha	Bulk	Genebank	1379	1621
114_222196_PI_B4	M. lupulina	Bulk	Genebank	1550	1450
89_33701_W6_P1	M. rigidula	Individual	Collection Mission	1422	1578
137_28799_PI_P1	M. monospeliaca	Individual	Genebank	1533	1467
89_33701_W6_P2	M. rigidula	Individual	Collection Mission	1423	1577
137_28799_PI_P2	M. monospeliaca	Individual	Genebank	1887	1113
89_33701_W6_P3	M. rigidula	Individual	Collection Mission	1438	1562
137_28799_PI_P3	M. monospeliaca	Individual	Genebank	1977	1023
89_33701_W6_B4	M. rigidula	Bulk	Collection Mission	1418	1582
137_28799_PI_B4	M. monospeliaca	Bulk	Genebank	1954	1046
90_33702_W6_P1	M. rigidula	Individual	Collection Mission	1441	1559
193_37006_PI_P1	M. rigiduloides	Individual	Genebank	1412	1588
90_33702_W6_P2	M. rigidula	Individual	Collection Mission	1425	1575
193_37006_PI_P2	M. rigiduloides	Individual	Genebank	1413	1587
90_33702_W6_P3	M. rigidula	Individual	Collection Mission	1409	1591
193_37006_PI_P3	M. rigiduloides	Individual	Genebank	1418	1582
90_33702_W6_B4	M. rigidula	Bulk	Collection Mission	1502	1498
193_37006_PI_B4	M. rigiduloides	Bulk	Genebank	1417	1583
67_33773_W6_P1	M. orbicularis	Individual	Collection Mission	1433	1567
115_250974_PI_P1	M. lupulina	Individual	Genebank	1550	1450
67_33773_W6_P2	M. orbicularis	Individual	Collection Mission	1448	1552
115_250974_PI_P2	M. lupulina	Individual	Genebank	1617	1383
67_33773_W6_P3	M. orbicularis	Individual	Collection Mission	1450	1550
115_250974_PI_P3	M. lupulina	Individual	Genebank	1672	1328
67_33773_W6_B4	M. orbicularis	Bulk	Collection Mission	1451	1549
115_250974_PI_B4	M. lupulina	Bulk	Genebank	1521	1479
68_33644_W6_P1	M. polymorpha	Individual	Collection Mission	1437	1563
116_269926_PI_P1	M. lupulina	Individual	Genebank	1571	1429
68_33644_W6_P2	M. polymorpha	Individual	Collection Mission	1417	1583
116_269926_PI_P2	M. lupulina	Individual	Genebank	1556	1444
68_33644_W6_P3	M. polymorpha	Individual	Collection Mission	1389	1611
116_269926_PI_P3	M. lupulina	Individual	Genebank	1549	1451
68_33644_W6_B4	M. polymorpha	Bulk	Collection Mission	1382	1618
116_269926_PI_B4	M. lupulina	Bulk	Genebank	1516	1484
91_33707_W6_P1	M. rigidula	Individual	Collection Mission	1434	1566
139_326396_PI_P1	M. monospeliaca	Individual	Genebank	1974	1026
91_33707_W6_P2	M. rigidula	Individual	Collection Mission	1436	1564
139_326396_PI_P2	M. monospeliaca	Individual	Genebank	1970	1030
91_33707_W6_P3	M. rigidula	Individual	Collection Mission	1413	1587
139_326396_PI_P3	M. monospeliaca	Individual	Genebank	174	2826
91_33707_W6_B4	M. rigidula	Bulk	Collection Mission	1407	1593
139_326396_PI_B4	M. monospeliaca	Bulk	Genebank	1940	1060
92_33708_W6_P1	M. rigidula	Individual	Collection Mission	1465	1535
140_419435_PI_P1	M. monospeliaca	Individual	Genebank	1975	1025
92_33708_W6_P2	M. rigidula	Individual	Collection Mission	1435	1565
140_419435_PI_P2	M. monospeliaca	Individual	Genebank	1960	1040
92_33708_W6_P3	M. rigidula	Individual	Collection Mission	1441	1559
140_419435_PI_P3	M. monospeliaca	Individual	Genebank	1972	1028
92_33708_W6_B4	M. rigidula	Bulk	Collection Mission	1381	1619
140_419435_PI_B4	M. monospeliaca	Bulk	Genebank	1952	1048
69_33652_W6_P1	M. polymorpha	Individual	Collection Mission	1397	1603
117_503146_PI_P1	M. lupulina	Individual	Genebank	1557	1443
69_33652_W6_P2	M. polymorpha	Individual	Collection Mission	1425	1575
117_503146_PI_P2	M. lupulina	Individual	Genebank	1609	1391
69_33652_W6_P3	M. polymorpha	Individual	Collection Mission	1429	1571
117_503146_PI_P3	M. lupulina	Individual	Genebank	1604	1396
69_33652_W6_B4	M. polymorpha	Bulk	Collection Mission	1427	1573
117_503146_PI_B4	M. lupulina	Bulk	Genebank	1543	1457
70_33655_W6_P1	M. polymorpha	Individual	Collection Mission	1441	1559
118_631965_PI_P1	M. lupulina	Individual	Genebank	1521	1479
70_33655_W6_P2	M. polymorpha	Individual	Collection Mission	1408	1592
118_631965_PI_P2	M. lupulina	Individual	Genebank	1520	1480
70_33655_W6_P3	M. polymorpha	Individual	Collection Mission	1398	1602
118_631965_PI_P3	M. lupulina	Individual	Genebank	1612	1388
70_33655_W6_B4	M. polymorpha	Bulk	Collection Mission	1395	1605
118_631965_PI_B4	M. lupulina	Bulk	Genebank	1516	1484
93_33710_W6_P1	M. rigidula	Individual	Collection Mission	1410	1590
141_672814_PI_P1	M. monospeliaca	Individual	Genebank	1981	1019
93_33710_W6_P2	M. rigidula	Individual	Collection Mission	1391	1609
141_672814_PI_P2	M. monospeliaca	Individual	Genebank	1976	1024
93_33710_W6_P3	M. rigidula	Individual	Collection Mission	1423	1577
141_672814_PI_P3	M. monospeliaca	Individual	Genebank	1976	1024
93_33710_W6_B4	M. rigidula	Bulk	Collection Mission	1405	1595
141_672814_PI_B4	M. monospeliaca	Bulk	Genebank	1973	1027
94_33714_W6_P1	M. rigidula	Individual	Collection Mission	1408	1592
142_24504_W6_P1	M. monospeliaca	Individual	Genebank	1978	1022
94_33714_W6_P2	M. rigidula	Individual	Collection Mission	1416	1584
142_24504_W6_P2	M. monospeliaca	Individual	Genebank	1975	1025
94_33714_W6_P3	M. rigidula	Individual	Collection Mission	1386	1614
142_24504_W6_P3	M. monospeliaca	Individual	Genebank	2001	999
94_33714_W6_B4	M. rigidula	Bulk	Collection Mission	1386	1614
142_24504_W6_B4	M. monospeliaca	Bulk	Genebank	1962	1038
71_33664_W6_P1	M. polymorpha	Individual	Collection Mission	1414	1586
119_641572_PI_P1	M. lupulina	Individual	Genebank	1531	1469
71_33664_W6_P2	M. polymorpha	Individual	Collection Mission	1431	1569
119_641572_PI_P2	M. lupulina	Individual	Genebank	1552	1448
71_33664_W6_P3	M. polymorpha	Individual	Collection Mission	1429	1571
119_641572_PI_P3	M. lupulina	Individual	Genebank	1535	1465
71_33664_W6_B4	M. polymorpha	Bulk	Collection Mission	1407	1593
119_641572_PI_B4	M. lupulina	Bulk	Genebank	1548	1452
72_33676_W6_P1	M. polymorpha	Individual	Collection Mission	1391	1609
120_641633_PI_P1	M. lupulina	Individual	Genebank	1540	1460
72_33676_W6_P2	M. polymorpha	Individual	Collection Mission	1381	1619
120_641633_PI_P2	M. lupulina	Individual	Genebank	1546	1454
95_33718_W6_P1	M. rigidula	Individual	Collection Mission	1447	1553
143_37067_W6_P1	M. monospeliaca	Individual	Genebank	1973	1027
95_33718_W6_P2	M. rigidula	Individual	Collection Mission	1436	1564
143_37067_W6_P2	M. monospeliaca	Individual	Genebank	1967	1033
95_33718_W6_P3	M. rigidula	Individual	Collection Mission	1432	1568
143_37067_W6_P3	M. monospeliaca	Individual	Genebank	1981	1019
95_33718_W6_B4	M. rigidula	Bulk	Collection Mission	1420	1580
143_37067_W6_B4	M. monospeliaca	Bulk	Genebank	1854	1146
96_33724_W6_P1	M. rigidula	Individual	Collection Mission	1363	1637
144_380906_PI_P1	M. orbicularis	Individual	Genebank	1472	1528
96_33724_W6_P2	M. rigidula	Individual	Collection Mission	1421	1579
144_380906_PI_P2	M. orbicularis	Individual	Genebank	1456	1544
145_566870_PI_P1	M. orbicularis	Individual	Genebank	1544	1456
145_566870_PI_P2	M. orbicularis	Individual	Genebank	1504	1496
145_566870_PI_P3	M. orbicularis	Individual	Genebank	1532	1468
145_566870_PI_B4	M. orbicularis	Bulk	Genebank	1495	1505
146_577349_PI_P1	M. orbicularis	Individual	Genebank	1518	1482
146_577349_PI_P2	M. orbicularis	Individual	Genebank	1519	1481
146_577349_PI_P3	M. orbicularis	Individual	Genebank	1548	1452
146_577349_PI_B4	M. orbicularis	Bulk	Genebank	1505	1495
169_495426_PI_P1	M. praecox	Individual	Genebank	1457	1543
169_495426_PI_P2	M. praecox	Individual	Genebank	1455	1545
169_495426_PI_P3	M. praecox	Individual	Genebank	1455	1545
169_495426_PI_B4	M. praecox	Bulk	Genebank	1445	1555
170_495430_PI_P1	M. praecox	Individual	Genebank	1774	1226
170_495430_PI_P2	M. praecox	Individual	Genebank	1468	1532
170_495430_PI_P3	M. praecox	Individual	Genebank	1477	1523
170_495430_PI_B4	M. praecox	Bulk	Genebank	1451	1549
147_577368_PI_P1	M. orbicularis	Individual	Genebank	1521	1479
147_577368_PI_P2	M. orbicularis	Individual	Genebank	1520	1480
147_577368_PI_P3	M. orbicularis	Individual	Genebank	1532	1468
147_577368_PI_B4	M. orbicularis	Bulk	Genebank	1542	1458
148_5129_W6_P1	M. orbicularis	Individual	Genebank	1575	1425
148_5129_W6_P2	M. orbicularis	Individual	Genebank	1569	1431
148_5129_W6_P3	M. orbicularis	Individual	Genebank	1574	1426
148_5129_W6_B4	M. orbicularis	Bulk	Genebank	1565	1435
171_495434_PI_P1	M. praecox	Individual	Genebank	1452	1548
171_495434_PI_P2	M. praecox	Individual	Genebank	2000	1000
171_495434_PI_P3	M. praecox	Individual	Genebank	1457	1543
171_495434_PI_B4	M. praecox	Bulk	Genebank	1738	1262
172_534234_PI_P1	M. praecox	Individual	Genebank	1510	1490
172_534234_PI_P2	M. praecox	Individual	Genebank	1509	1491
172_534234_PI_P3	M. praecox	Individual	Genebank	1516	1484
172_534234_PI_B4	M. praecox	Bulk	Genebank	1478	1522
149_5140_W6_P1	M. orbicularis	Individual	Genebank	1556	1444
149_5140_W6_P2	M. orbicularis	Individual	Genebank	1532	1468
149_5140_W6_P3	M. orbicularis	Individual	Genebank	1530	1470
149_5140_W6_B4	M. orbicularis	Bulk	Genebank	1591	1409
150_5213_W6_P1	M. orbicularis	Individual	Genebank	1590	1410
150_5213_W6_P2	M. orbicularis	Individual	Genebank	1600	1400
150_5213_W6_P3	M. orbicularis	Individual	Genebank	1616	1384
150_5213_W6_B4	M. orbicularis	Bulk	Genebank	1549	1451
173_537226_PI_P1	M. praecox	Individual	Genebank	1451	1549
173_537226_PI_P2	M. praecox	Individual	Genebank	1474	1526
173_537226_PI_P3	M. praecox	Individual	Genebank	1457	1543
173_537226_PI_B4	M. praecox	Bulk	Genebank	1488	1512
174_233250_PI_P1	M. rigidula	Individual	Genebank	1860	1140
174_233250_PI_P2	M. rigidula	Individual	Genebank	1890	1110
174_233250_PI_P3	M. rigidula	Individual	Genebank	1889	1111
174_233250_PI_B4	M. rigidula	Bulk	Genebank	1810	1190
151_5234_W6_P1	M. orbicularis	Individual	Genebank	1528	1472
151_5234_W6_P2	M. orbicularis	Individual	Genebank	1517	1483
151_5234_W6_P3	M. orbicularis	Individual	Genebank	1521	1479
151_5234_W6_B4	M. orbicularis	Bulk	Genebank	1507	1493
152_8293_W6_P1	M. orbicularis	Individual	Genebank	1514	1486
152_8293_W6_P2	M. orbicularis	Individual	Genebank	1542	1458
152_8293_W6_P3	M. orbicularis	Individual	Genebank	1561	1439
152_8293_W6_B4	M. orbicularis	Bulk	Genebank	1539	1461
175_495496_PI_P1	M. rigidula	Individual	Genebank	1476	1524
175_495496_PI_P2	M. rigidula	Individual	Genebank	1546	1454
175_495496_PI_P3	M. rigidula	Individual	Genebank	1449	1551
175_495496_PI_B4	M. rigidula	Bulk	Genebank	1464	1536
176_495506_PI_P1	M. rigidula	Individual	Genebank	1557	1443
176_495506_PI_P2	M. rigidula	Individual	Genebank	1375	1625
176_495506_PI_P3	M. rigidula	Individual	Genebank	1573	1427
176_495506_PI_B4	M. rigidula	Bulk	Genebank	1531	1469
153_24503_W6_P1	M. orbicularis	Individual	Genebank	1528	1472
153_24503_W6_P2	M. orbicularis	Individual	Genebank	1538	1462
153_24503_W6_P3	M. orbicularis	Individual	Genebank	1529	1471
153_24503_W6_B4	M. orbicularis	Bulk	Genebank	1537	1463
154_566884_PI_P1	M. polymorpha	Individual	Genebank	1446	1554
154_566884_PI_P2	M. polymorpha	Individual	Genebank	1460	1540
154_566884_PI_P3	M. polymorpha	Individual	Genebank	1472	1528
154_566884_PI_B4	M. polymorpha	Bulk	Genebank	1442	1558
177_495548_PI_P1	M. rigidula	Individual	Genebank	1453	1547
177_495548_PI_P2	M. rigidula	Individual	Genebank	2053	947
177_495548_PI_P3	M. rigidula	Individual	Genebank	1513	1487
177_495548_PI_B4	M. rigidula	Bulk	Genebank	1502	1498
178_534239_PI_P1	M. rigidula	Individual	Genebank	1541	1459
178_534239_PI_P2	M. rigidula	Individual	Genebank	1563	1437
178_534239_PI_P3	M. rigidula	Individual	Genebank	1553	1447
178_534239_PI_B4	M. rigidula	Bulk	Genebank	1370	1630
155_5292_W6_P2	M. polymorpha	Individual	Genebank	1433	1567
155_5292_W6_P3	M. polymorpha	Individual	Genebank	1467	1533
155_5292_W6_B4	M. polymorpha	Bulk	Genebank	1383	1617
156_5297_W6_P1	M. polymorpha	Individual	Genebank	1475	1525
156_5297_W6_P2	M. polymorpha	Individual	Genebank	1451	1549
156_5297_W6_P3	M. polymorpha	Individual	Genebank	1513	1487
156_5297_W6_B4	M. polymorpha	Bulk	Genebank	1406	1594
179_672835_PI_P1	M. rigidula	Individual	Genebank	1449	1551
179_672835_PI_P2	M. rigidula	Individual	Genebank	1422	1578
179_672835_PI_P3	M. rigidula	Individual	Genebank	1399	1601
179_672835_PI_B4	M. rigidula	Bulk	Genebank	1386	1614
180_5630_W6_P1	M. rigidula	Individual	Genebank	1433	1567
180_5630_W6_P2	M. rigidula	Individual	Genebank	1440	1560
180_5630_W6_P3	M. rigidula	Individual	Genebank	1482	1518
180_5630_W6_B4	M. rigidula	Bulk	Genebank	1416	1584
157_5355_W6_P1	M. polymorpha	Individual	Genebank	1438	1562
157_5355_W6_P2	M. polymorpha	Individual	Genebank	1436	1564
157_5355_W6_P3	M. polymorpha	Individual	Genebank	1427	1573
157_5355_W6_B4	M. polymorpha	Bulk	Genebank	1432	1568
158_5374_W6_P1	M. polymorpha	Individual	Genebank	1448	1552
158_5374_W6_P2	M. polymorpha	Individual	Genebank	1454	1546
158_5374_W6_P3	M. polymorpha	Individual	Genebank	1446	1554
158_5374_W6_B4	M. polymorpha	Bulk	Genebank	1357	1643
181_8307_W6_P1	M. rigidula	Individual	Genebank	1516	1484
181_8307_W6_P2	M. rigidula	Individual	Genebank	1499	1501
181_8307_W6_P3	M. rigidula	Individual	Genebank	1516	1484
181_8307_W6_B4	M. rigidula	Bulk	Genebank	1524	1476
182_18363_W6_P1	M. rigidula	Individual	Genebank	1520	1480
182_18363_W6_P2	M. rigidula	Individual	Genebank	1517	1483
182_18363_W6_P3	M. rigidula	Individual	Genebank	1531	1469
182_18363_W6_B4	M. rigidula	Bulk	Genebank	1519	1481
159_5602_W6_P1	M. polymorpha	Individual	Genebank	1440	1560
159_5602_W6_P2	M. polymorpha	Individual	Genebank	1440	1560
159_5602_W6_P3	M. polymorpha	Individual	Genebank	1458	1542
159_5602_W6_B4	M. polymorpha	Bulk	Genebank	1418	1582
160_8297_W6_P1	M. polymorpha var. denticulata	Individual	Genebank	1440	1560
160_8297_W6_P2	M. polymorpha var. denticulata	Individual	Genebank	1454	1546
160_8297_W6_P3	M. polymorpha var. denticulata	Individual	Genebank	1442	1558
160_8297_W6_B4	M. polymorpha var. denticulata	Bulk	Genebank	1412	1588
183_24544_W6_P1	M. rigidula	Individual	Genebank	1479	1521
183_24544_W6_P2	M. rigidula	Individual	Genebank	1506	1494
183_24544_W6_P3	M. rigidula	Individual	Genebank	1552	1448
183_24544_W6_B4	M. rigidula	Bulk	Genebank	1518	1482
184_227850_PI_P1	M. rigiduloides	Individual	Genebank	1459	1541
184_227850_PI_P2	M. rigiduloides	Individual	Genebank	1459	1541
184_227850_PI_P3	M. rigiduloides	Individual	Genebank	1458	1542
184_227850_PI_B4	M. rigiduloides	Bulk	Genebank	1446	1554
161_24354_W6_P1	M. polymorpha var. denticulata	Individual	Genebank	179	2821
161_24354_W6_P2	M. polymorpha var. denticulata	Individual	Genebank	1422	1578
161_24354_W6_P3	M. polymorpha var. denticulata	Individual	Genebank	1430	1570
161_24354_W6_B4	M. polymorpha var. denticulata	Bulk	Genebank	1419	1581
162_267931_PI_P1	M. polymorpha var. polymorpha	Individual	Genebank	1451	1549
162_267931_PI_P2	M. polymorpha var. polymorpha	Individual	Genebank	1454	1546
162_267931_PI_P3	M. polymorpha var. polymorpha	Individual	Genebank	1441	1559
162_267931_PI_B4	M. polymorpha var. polymorpha	Bulk	Genebank	1403	1597
185_441948_PI_P1	M. rigiduloides	Individual	Genebank	1443	1557
185_441948_PI_P2	M. rigiduloides	Individual	Genebank	1416	1584
185_441948_PI_P3	M. rigiduloides	Individual	Genebank	1444	1556
185_441948_PI_B4	M. rigiduloides	Bulk	Genebank	1414	1586
186_459231_PI_P1	M. rigiduloides	Individual	Genebank	1469	1531
186_459231_PI_P2	M. rigiduloides	Individual	Genebank	1444	1556
186_459231_PI_P3	M. rigiduloides	Individual	Genebank	1465	1535
186_459231_PI_B4	M. rigiduloides	Bulk	Genebank	1416	1584
163_292426_PI_P1	M. polymorpha var. polymorpha	Individual	Genebank	1448	1552
163_292426_PI_P2	M. polymorpha var. polymorpha	Individual	Genebank	1431	1569
163_292426_PI_P3	M. polymorpha var. polymorpha	Individual	Genebank	1433	1567
163_292426_PI_B4	M. polymorpha var. polymorpha	Bulk	Genebank	1389	1611
164_495418_PI_P1	M. praecox	Individual	Genebank	1446	1554
164_495418_PI_P2	M. praecox	Individual	Genebank	1424	1576
164_495418_PI_P3	M. praecox	Individual	Genebank	1440	1560
164_495418_PI_B4	M. praecox	Bulk	Genebank	1460	1540
187_495458_PI_P1	M. rigiduloides	Individual	Genebank	1412	1588
187_495458_PI_P2	M. rigiduloides	Individual	Genebank	1446	1554
187_495458_PI_P3	M. rigiduloides	Individual	Genebank	1444	1556
187_495458_PI_B4	M. rigiduloides	Bulk	Genebank	1429	1571
188_495474_PI_P1	M. rigiduloides	Individual	Genebank	1439	1561
188_495474_PI_P2	M. rigiduloides	Individual	Genebank	1453	1547
188_495474_PI_P3	M. rigiduloides	Individual	Genebank	1483	1517
188_495474_PI_B4	M. rigiduloides	Bulk	Genebank	1427	1573
165_495419_PI_P1	M. praecox	Individual	Genebank	1470	1530
165_495419_PI_P2	M. praecox	Individual	Genebank	1460	1540
165_495419_PI_P3	M. praecox	Individual	Genebank	1449	1551
165_495419_PI_B4	M. praecox	Bulk	Genebank	1448	1552
166_495420_PI_P1	M. praecox	Individual	Genebank	1460	1540
166_495420_PI_P2	M. praecox	Individual	Genebank	1446	1554
166_495420_PI_P3	M. praecox	Individual	Genebank	1485	1515
166_495420_PI_B4	M. praecox	Bulk	Genebank	1459	1541
189_495478_PI_P1	M. rigiduloides	Individual	Genebank	1441	1559
189_495478_PI_P2	M. rigiduloides	Individual	Genebank	1446	1554
189_495478_PI_P3	M. rigiduloides	Individual	Genebank	1445	1555
189_495478_PI_B4	M. rigiduloides	Bulk	Genebank	1448	1552
190_495494_PI_P1	M. rigiduloides	Individual	Genebank	1448	1552
190_495494_PI_P2	M. rigiduloides	Individual	Genebank	1471	1529
190_495494_PI_P3	M. rigiduloides	Individual	Genebank	1447	1553
190_495494_PI_B4	M. rigiduloides	Bulk	Genebank	1459	1541
167_495422_PI_P1	M. praecox	Individual	Genebank	1471	1529
167_495422_PI_P2	M. praecox	Individual	Genebank	1456	1544
167_495422_PI_P3	M. praecox	Individual	Genebank	1444	1556
167_495422_PI_B4	M. praecox	Bulk	Genebank	1435	1565
168_495423_PI_P1	M. praecox	Individual	Genebank	1451	1549
168_495423_PI_P2	M. praecox	Individual	Genebank	1467	1533
191_495567_PI_P1	M. rigiduloides	Individual	Genebank	1440	1560
191_495567_PI_P2	M. rigiduloides	Individual	Genebank	1432	1568
191_495567_PI_P3	M. rigiduloides	Individual	Genebank	1427	1573
191_495567_PI_B4	M. rigiduloides	Bulk	Genebank	1438	1562
192_8308_W6_P1	M. rigiduloides	Individual	Genebank	1438	1562
192_8308_W6_P2	M. rigiduloides	Individual	Genebank	1452	1548
3010	M. sativa		Zhao et al., 2023	225	2775
BIP1-salt_27-62	M. sativa		Zhao et al., 2023	232	2768
BIP10-Dourgh(Ut11)_22-30	M. sativa		Zhao et al., 2023	273	2727
BIP11-Drought(Ut26)_7-18	M. sativa		Zhao et al., 2023	208	2792
BIP12-Drought(Ut30)_13-14	M. sativa		Zhao et al., 2023	312	2688
BIP2-salt_31-6	M. sativa		Zhao et al., 2023	201	2799
BIP3_SemiP_1-34	M. sativa		Zhao et al., 2023	287	2713
BIP4-SemiP_6-2	M. sativa		Zhao et al., 2023	238	2762
BIP5-SemiP_14-46	M. sativa		Zhao et al., 2023	246	2754
BIP6-Drought(Ut7)_17-43	M. sativa		Zhao et al., 2023	255	2745
BIP7-Dought(Ut8)_17-44	M. sativa		Zhao et al., 2023	211	2789
BIP8-Dought(Ut9)_18-22	M. sativa		Zhao et al., 2023	209	2791
BIP9-Dought(Ut10)_21-3	M. sativa		Zhao et al., 2023	234	2766
Bulldog505	M. sativa		Zhao et al., 2023	263	2737
CUF101	M. sativa		Zhao et al., 2023	254	2746
CW1010	M. sativa		Zhao et al., 2023	259	2741
FL99	M. sativa		Zhao et al., 2023	240	2760
GAMS1403-FSH	M. sativa		Zhao et al., 2023	248	2752
GAMS1404-FSH	M. sativa		Zhao et al., 2023	221	2779
GAMS1405-FSH	M. sativa		Zhao et al., 2023	214	2786
I195	M. sativa		Zhao et al., 2023	302	2698
LegacyFD4	M. sativa		Zhao et al., 2023	205	2795
LegacyFD5	M. sativa		Zhao et al., 2023	234	2766
RegenSY27X	M. sativa		Zhao et al., 2023	253	2747
S&WDormancy4	M. sativa		Zhao et al., 2023	222	2778
S&WDormancy5	M. sativa		Zhao et al., 2023	259	2741
S&WDormancy6	M. sativa		Zhao et al., 2023	273	2727
S&WDormancy7	M. sativa		Zhao et al., 2023	258	2742
S&WDormancy8	M. sativa		Zhao et al., 2023	261	2739
S&WDormancy9A	M. sativa		Zhao et al., 2023	252	2748
S&WDormancy9B	M. sativa		Zhao et al., 2023	257	2743
UMN3988-BIP	M. sativa		Zhao et al., 2023	228	2772
UT14-46SP	M. sativa		Zhao et al., 2023	249	2751
UT27-62	M. sativa		Zhao et al., 2023	260	2740

## Sheet: Supp Table 5
Supp Table 5: Correlation (R2) values across all samples used in study
INDV1	INDV2	R2
X1_33642_W6_P1	X1_33642_W6_P2	0.99
X1_33642_W6_P1	X1_33642_W6_P3	0.99
X1_33642_W6_P1	X1_33642_W6_B4	0.99
X1_33642_W6_P2	X1_33642_W6_P3	0.98
X1_33642_W6_P2	X1_33642_W6_B4	0.98
X1_33642_W6_P3	X1_33642_W6_B4	0.99
X10_33716_W6_P1	X10_33716_W6_P2	0.98
X10_33716_W6_P1	X10_33716_W6_P3	0.98
X10_33716_W6_P1	X10_33716_W6_B4	0.98
X10_33716_W6_P2	X10_33716_W6_P3	0.98
X10_33716_W6_P2	X10_33716_W6_B4	0.98
X10_33716_W6_P3	X10_33716_W6_B4	0.98
X100_33768_W6_P1	X100_33768_W6_P2	0.89
X100_33768_W6_P1	X100_33768_W6_P3	0.95
X100_33768_W6_P1	X100_33768_W6_B4	0.95
X100_33768_W6_P2	X100_33768_W6_P3	0.84
X100_33768_W6_P2	X100_33768_W6_B4	0.95
X100_33768_W6_P3	X100_33768_W6_B4	0.92
X101_33771_W6_P1	X101_33771_W6_P2	1
X101_33771_W6_P1	X101_33771_W6_P3	0.96
X101_33771_W6_P1	X101_33771_W6_B4	0.99
X101_33771_W6_P2	X101_33771_W6_P3	0.96
X101_33771_W6_P2	X101_33771_W6_B4	0.99
X101_33771_W6_P3	X101_33771_W6_B4	0.97
X102_33753_W6_P1	X102_33753_W6_P2	0.95
X102_33753_W6_P1	X102_33753_W6_P3	0.93
X102_33753_W6_P1	X102_33753_W6_B4	0.94
X102_33753_W6_P2	X102_33753_W6_P3	0.94
X102_33753_W6_P2	X102_33753_W6_B4	0.97
X102_33753_W6_P3	X102_33753_W6_B4	0.98
X103_233253_PI_P1	X103_233253_PI_P2	0.97
X103_233253_PI_P1	X103_233253_PI_P3	0.97
X103_233253_PI_P1	X103_233253_PI_B4	0.93
X103_233253_PI_P2	X103_233253_PI_P3	0.99
X103_233253_PI_P2	X103_233253_PI_B4	0.97
X103_233253_PI_P3	X103_233253_PI_B4	0.96
X104_307387_PI_P1	X104_307387_PI_P2	0.96
X104_307387_PI_P1	X104_307387_PI_P3	0.99
X104_307387_PI_P1	X104_307387_PI_B4	0.95
X104_307387_PI_P2	X104_307387_PI_P3	0.96
X104_307387_PI_P2	X104_307387_PI_B4	0.95
X104_307387_PI_P3	X104_307387_PI_B4	0.98
X105_495173_PI_P1	X105_495173_PI_P2	0.98
X105_495173_PI_P1	X105_495173_PI_P3	0.97
X105_495173_PI_P1	X105_495173_PI_B4	0.98
X105_495173_PI_P2	X105_495173_PI_P3	0.97
X105_495173_PI_P2	X105_495173_PI_B4	0.99
X105_495173_PI_P3	X105_495173_PI_B4	0.97
X106_495179_PI_P1	X106_495179_PI_P2	0.99
X106_495179_PI_P1	X106_495179_PI_P3	0.99
X106_495179_PI_P1	X106_495179_PI_B4	0.97
X106_495179_PI_P2	X106_495179_PI_P3	0.99
X106_495179_PI_P2	X106_495179_PI_B4	0.97
X106_495179_PI_P3	X106_495179_PI_B4	0.95
X107_495190_PI_P1	X107_495190_PI_P2	0.97
X107_495190_PI_P1	X107_495190_PI_P3	0.98
X107_495190_PI_P1	X107_495190_PI_B4	0.97
X107_495190_PI_P2	X107_495190_PI_P3	0.98
X107_495190_PI_P2	X107_495190_PI_B4	0.97
X107_495190_PI_P3	X107_495190_PI_B4	0.94
X108_495194_PI_P1	X108_495194_PI_P2	0.99
X108_495194_PI_P1	X108_495194_PI_P3	0.99
X108_495194_PI_P1	X108_495194_PI_B4	0.99
X108_495194_PI_P2	X108_495194_PI_P3	0.98
X108_495194_PI_P2	X108_495194_PI_B4	0.98
X108_495194_PI_P3	X108_495194_PI_B4	0.98
X109_505414_PI_P1	X109_505414_PI_P2	0.98
X109_505414_PI_P1	X109_505414_PI_P3	0.96
X109_505414_PI_P1	X109_505414_PI_B4	0.99
X109_505414_PI_P2	X109_505414_PI_P3	0.99
X109_505414_PI_P2	X109_505414_PI_B4	0.96
X109_505414_PI_P3	X109_505414_PI_B4	0.95
X11_33755_W6_P1	X11_33755_W6_P2	0.99
X11_33755_W6_P1	X11_33755_W6_P3	0.95
X11_33755_W6_P1	X11_33755_W6_B4	0.99
X11_33755_W6_P2	X11_33755_W6_P3	0.95
X11_33755_W6_P2	X11_33755_W6_B4	0.98
X11_33755_W6_P3	X11_33755_W6_B4	0.96
X110_516640_PI_P1	X110_516640_PI_P2	0.96
X110_516640_PI_P1	X110_516640_PI_P3	0.98
X110_516640_PI_P1	X110_516640_PI_B4	0.97
X110_516640_PI_P2	X110_516640_PI_P3	0.98
X110_516640_PI_P2	X110_516640_PI_B4	0.96
X110_516640_PI_P3	X110_516640_PI_B4	0.98
X111_534171_PI_P1	X111_534171_PI_P2	0.98
X111_534171_PI_P1	X111_534171_PI_P3	0.99
X111_534171_PI_P1	X111_534171_PI_B4	0.98
X111_534171_PI_P2	X111_534171_PI_P3	0.99
X111_534171_PI_P2	X111_534171_PI_B4	0.97
X111_534171_PI_P3	X111_534171_PI_B4	0.98
X112_672825_PI_P1	X112_672825_PI_P2	0.97
X112_672825_PI_P1	X112_672825_PI_P3	0.94
X112_672825_PI_P1	X112_672825_PI_B4	0.94
X112_672825_PI_P2	X112_672825_PI_P3	0.98
X112_672825_PI_P2	X112_672825_PI_B4	0.98
X112_672825_PI_P3	X112_672825_PI_B4	0.98
X113_631721_PI_P1	X113_631721_PI_P2	0.9
X113_631721_PI_P1	X113_631721_PI_P3	0.93
X113_631721_PI_P1	X113_631721_PI_B4	0.95
X113_631721_PI_P2	X113_631721_PI_P3	0.87
X113_631721_PI_P2	X113_631721_PI_B4	0.89
X113_631721_PI_P3	X113_631721_PI_B4	0.93
X114_222196_PI_P1	X114_222196_PI_P2	0.98
X114_222196_PI_P1	X114_222196_PI_P3	0.98
X114_222196_PI_P1	X114_222196_PI_B4	0.98
X114_222196_PI_P2	X114_222196_PI_P3	0.99
X114_222196_PI_P2	X114_222196_PI_B4	0.98
X114_222196_PI_P3	X114_222196_PI_B4	0.97
X115_250974_PI_P1	X115_250974_PI_P2	0.92
X115_250974_PI_P1	X115_250974_PI_P3	0.92
X115_250974_PI_P1	X115_250974_PI_B4	0.97
X115_250974_PI_P2	X115_250974_PI_P3	0.99
X115_250974_PI_P2	X115_250974_PI_B4	0.93
X115_250974_PI_P3	X115_250974_PI_B4	0.93
X116_269926_PI_P1	X116_269926_PI_P2	0.99
X116_269926_PI_P1	X116_269926_PI_P3	0.96
X116_269926_PI_P1	X116_269926_PI_B4	0.96
X116_269926_PI_P2	X116_269926_PI_P3	0.97
X116_269926_PI_P2	X116_269926_PI_B4	0.97
X116_269926_PI_P3	X116_269926_PI_B4	0.98
X117_503146_PI_P1	X117_503146_PI_P2	0.95
X117_503146_PI_P1	X117_503146_PI_P3	0.91
X117_503146_PI_P1	X117_503146_PI_B4	0.96
X117_503146_PI_P2	X117_503146_PI_P3	0.93
X117_503146_PI_P2	X117_503146_PI_B4	0.93
X117_503146_PI_P3	X117_503146_PI_B4	0.95
X118_631965_PI_P1	X118_631965_PI_P2	0.94
X118_631965_PI_P1	X118_631965_PI_P3	0.95
X118_631965_PI_P1	X118_631965_PI_B4	0.99
X118_631965_PI_P2	X118_631965_PI_P3	0.91
X118_631965_PI_P2	X118_631965_PI_B4	0.93
X118_631965_PI_P3	X118_631965_PI_B4	0.96
X119_641572_PI_P1	X119_641572_PI_P2	0.96
X119_641572_PI_P1	X119_641572_PI_P3	0.97
X119_641572_PI_P1	X119_641572_PI_B4	0.97
X119_641572_PI_P2	X119_641572_PI_P3	0.98
X119_641572_PI_P2	X119_641572_PI_B4	0.95
X119_641572_PI_P3	X119_641572_PI_B4	0.97
X12_33759_W6_P1	X12_33759_W6_P2	0.98
X12_33759_W6_P1	X12_33759_W6_P3	0.98
X12_33759_W6_P1	X12_33759_W6_B4	0.99
X12_33759_W6_P2	X12_33759_W6_P3	0.99
X12_33759_W6_P2	X12_33759_W6_B4	0.99
X12_33759_W6_P3	X12_33759_W6_B4	0.97
X120_641633_PI_P1	X120_641633_PI_P2	0.94
X121_641643_PI_P1	X121_641643_PI_P2	0.95
X121_641643_PI_P1	X121_641643_PI_P3	0.98
X121_641643_PI_P1	X121_641643_PI_B4	0.96
X121_641643_PI_P2	X121_641643_PI_P3	0.95
X121_641643_PI_P2	X121_641643_PI_B4	0.88
X121_641643_PI_P3	X121_641643_PI_B4	0.95
X122_5071_W6_P1	X122_5071_W6_P2	0.93
X122_5071_W6_P1	X122_5071_W6_P3	0.97
X122_5071_W6_P1	X122_5071_W6_B4	0.94
X122_5071_W6_P2	X122_5071_W6_P3	0.95
X122_5071_W6_P2	X122_5071_W6_B4	0.97
X122_5071_W6_P3	X122_5071_W6_B4	0.96
X123_24971_W6_P1	X123_24971_W6_P2	0.96
X123_24971_W6_P1	X123_24971_W6_P3	0.94
X123_24971_W6_P1	X123_24971_W6_B4	0.93
X123_24971_W6_P2	X123_24971_W6_P3	0.96
X123_24971_W6_P2	X123_24971_W6_B4	0.97
X123_24971_W6_P3	X123_24971_W6_B4	0.97
X124_380909_PI_P1	X124_380909_PI_P2	0.97
X124_380909_PI_P1	X124_380909_PI_P3	0.97
X124_380909_PI_P1	X124_380909_PI_B4	0.98
X124_380909_PI_P2	X124_380909_PI_P3	0.99
X124_380909_PI_P2	X124_380909_PI_B4	0.97
X124_380909_PI_P3	X124_380909_PI_B4	0.97
X125_498939_PI_P1	X125_498939_PI_P2	0.99
X125_498939_PI_P1	X125_498939_PI_P3	0.99
X125_498939_PI_P1	X125_498939_PI_B4	0.99
X125_498939_PI_P2	X125_498939_PI_P3	0.99
X125_498939_PI_P2	X125_498939_PI_B4	0.98
X125_498939_PI_P3	X125_498939_PI_B4	0.98
X126_498973_PI_P1	X126_498973_PI_P2	0.99
X126_498973_PI_P1	X126_498973_PI_P3	0.97
X126_498973_PI_P1	X126_498973_PI_B4	0.98
X126_498973_PI_P2	X126_498973_PI_P3	0.96
X126_498973_PI_P2	X126_498973_PI_B4	0.97
X126_498973_PI_P3	X126_498973_PI_B4	0.99
X127_498999_PI_P1	X127_498999_PI_P2	0.93
X127_498999_PI_P1	X127_498999_PI_P3	0.96
X127_498999_PI_P1	X127_498999_PI_B4	0.95
X127_498999_PI_P2	X127_498999_PI_P3	0.96
X127_498999_PI_P2	X127_498999_PI_B4	0.98
X127_498999_PI_P3	X127_498999_PI_B4	0.99
X128_641629_PI_P1	X128_641629_PI_P2	0.99
X128_641629_PI_P1	X128_641629_PI_P3	0.98
X128_641629_PI_P1	X128_641629_PI_B4	0.97
X128_641629_PI_P2	X128_641629_PI_P3	0.99
X128_641629_PI_P2	X128_641629_PI_B4	0.98
X128_641629_PI_P3	X128_641629_PI_B4	0.98
X129_641673_PI_P1	X129_641673_PI_P2	0.99
X129_641673_PI_P1	X129_641673_PI_P3	0.97
X129_641673_PI_P1	X129_641673_PI_B4	0.99
X129_641673_PI_P2	X129_641673_PI_P3	0.96
X129_641673_PI_P2	X129_641673_PI_B4	0.99
X129_641673_PI_P3	X129_641673_PI_B4	0.98
X13_33767_W6_P1	X13_33767_W6_P2	0.99
X13_33767_W6_P1	X13_33767_W6_P3	0.99
X13_33767_W6_P1	X13_33767_W6_B4	0.99
X13_33767_W6_P2	X13_33767_W6_P3	0.99
X13_33767_W6_P2	X13_33767_W6_B4	0.99
X13_33767_W6_P3	X13_33767_W6_B4	0.99
X130_8302_W6_P1	X130_8302_W6_P2	0.98
X130_8302_W6_P1	X130_8302_W6_P3	0.92
X130_8302_W6_P1	X130_8302_W6_B4	0.94
X130_8302_W6_P2	X130_8302_W6_P3	0.94
X130_8302_W6_P2	X130_8302_W6_B4	0.96
X130_8302_W6_P3	X130_8302_W6_B4	0.98
X131_8305_W6_P1	X131_8305_W6_P2	0.96
X131_8305_W6_P1	X131_8305_W6_P3	0.98
X131_8305_W6_P1	X131_8305_W6_B4	0.95
X131_8305_W6_P2	X131_8305_W6_P3	0.99
X131_8305_W6_P2	X131_8305_W6_B4	0.99
X131_8305_W6_P3	X131_8305_W6_B4	0.97
X133_33640_W6_P1	X133_33640_W6_P2	0.98
X133_33640_W6_P1	X133_33640_W6_P3	0.97
X133_33640_W6_P1	X133_33640_W6_B4	0.99
X133_33640_W6_P2	X133_33640_W6_P3	0.98
X133_33640_W6_P2	X133_33640_W6_B4	0.98
X133_33640_W6_P3	X133_33640_W6_B4	0.96
X134_227051_PI_P2	X134_227051_PI_P3	0.96
X134_227051_PI_P2	X134_227051_PI_B4	0.97
X134_227051_PI_P3	X134_227051_PI_B4	0.96
X135_227393_PI_P1	X135_227393_PI_P2	0.99
X135_227393_PI_P1	X135_227393_PI_P3	0.97
X135_227393_PI_P1	X135_227393_PI_B4	0.97
X135_227393_PI_P2	X135_227393_PI_P3	0.95
X135_227393_PI_P2	X135_227393_PI_B4	0.95
X135_227393_PI_P3	X135_227393_PI_B4	1
X136_244327_PI_P1	X136_244327_PI_P2	0.99
X136_244327_PI_P1	X136_244327_PI_P3	0.98
X136_244327_PI_P1	X136_244327_PI_B4	0.97
X136_244327_PI_P2	X136_244327_PI_P3	0.98
X136_244327_PI_P2	X136_244327_PI_B4	0.98
X136_244327_PI_P3	X136_244327_PI_B4	0.99
X137_28799_PI_P2	X137_28799_PI_P3	0.97
X137_28799_PI_P2	X137_28799_PI_B4	0.97
X137_28799_PI_P3	X137_28799_PI_B4	0.99
X139_326396_PI_P1	X139_326396_PI_P2	0.93
X139_326396_PI_P1	X139_326396_PI_B4	0.96
X139_326396_PI_P2	X139_326396_PI_B4	0.98
X14_33709_W6_P1	X14_33709_W6_P2	0.96
X14_33709_W6_P1	X14_33709_W6_P3	0.92
X14_33709_W6_P1	X14_33709_W6_B4	0.96
X14_33709_W6_P2	X14_33709_W6_P3	0.93
X14_33709_W6_P2	X14_33709_W6_B4	0.97
X14_33709_W6_P3	X14_33709_W6_B4	0.95
X140_419435_PI_P1	X140_419435_PI_P2	0.97
X140_419435_PI_P1	X140_419435_PI_P3	0.95
X140_419435_PI_P1	X140_419435_PI_B4	0.94
X140_419435_PI_P2	X140_419435_PI_P3	0.97
X140_419435_PI_P2	X140_419435_PI_B4	0.96
X140_419435_PI_P3	X140_419435_PI_B4	0.98
X141_672814_PI_P1	X141_672814_PI_P2	0.97
X141_672814_PI_P1	X141_672814_PI_P3	0.99
X141_672814_PI_P1	X141_672814_PI_B4	0.96
X141_672814_PI_P2	X141_672814_PI_P3	0.98
X141_672814_PI_P2	X141_672814_PI_B4	0.99
X141_672814_PI_P3	X141_672814_PI_B4	0.96
X142_24504_W6_P1	X142_24504_W6_P2	1
X142_24504_W6_P1	X142_24504_W6_P3	0.98
X142_24504_W6_P1	X142_24504_W6_B4	0.99
X142_24504_W6_P2	X142_24504_W6_P3	0.99
X142_24504_W6_P2	X142_24504_W6_B4	0.99
X142_24504_W6_P3	X142_24504_W6_B4	0.99
X143_37067_W6_P1	X143_37067_W6_P2	0.98
X143_37067_W6_P1	X143_37067_W6_P3	0.99
X143_37067_W6_P1	X143_37067_W6_B4	0.96
X143_37067_W6_P2	X143_37067_W6_P3	0.97
X143_37067_W6_P2	X143_37067_W6_B4	0.98
X143_37067_W6_P3	X143_37067_W6_B4	0.95
X144_380906_PI_P1	X144_380906_PI_P2	0.94
X145_566870_PI_P1	X145_566870_PI_P2	0.91
X145_566870_PI_P1	X145_566870_PI_P3	0.99
X145_566870_PI_P1	X145_566870_PI_B4	0.98
X145_566870_PI_P2	X145_566870_PI_P3	0.91
X145_566870_PI_P2	X145_566870_PI_B4	0.96
X145_566870_PI_P3	X145_566870_PI_B4	0.98
X146_577349_PI_P1	X146_577349_PI_P2	0.94
X146_577349_PI_P1	X146_577349_PI_P3	0.96
X146_577349_PI_P1	X146_577349_PI_B4	0.96
X146_577349_PI_P2	X146_577349_PI_P3	0.95
X146_577349_PI_P2	X146_577349_PI_B4	0.98
X146_577349_PI_P3	X146_577349_PI_B4	0.98
X147_577368_PI_P1	X147_577368_PI_P2	0.98
X147_577368_PI_P1	X147_577368_PI_P3	0.99
X147_577368_PI_P1	X147_577368_PI_B4	0.99
X147_577368_PI_P2	X147_577368_PI_P3	0.98
X147_577368_PI_P2	X147_577368_PI_B4	0.96
X147_577368_PI_P3	X147_577368_PI_B4	0.99
X148_5129_W6_P1	X148_5129_W6_P2	0.96
X148_5129_W6_P1	X148_5129_W6_P3	0.94
X148_5129_W6_P1	X148_5129_W6_B4	0.85
X148_5129_W6_P2	X148_5129_W6_P3	0.98
X148_5129_W6_P2	X148_5129_W6_B4	0.93
X148_5129_W6_P3	X148_5129_W6_B4	0.95
X149_5140_W6_P1	X149_5140_W6_P2	0.98
X149_5140_W6_P1	X149_5140_W6_P3	0.98
X149_5140_W6_P1	X149_5140_W6_B4	0.98
X149_5140_W6_P2	X149_5140_W6_P3	0.98
X149_5140_W6_P2	X149_5140_W6_B4	0.98
X149_5140_W6_P3	X149_5140_W6_B4	0.97
X15_33643_W6_P1	X15_33643_W6_P2	0.98
X15_33643_W6_P1	X15_33643_W6_P3	0.97
X15_33643_W6_P1	X15_33643_W6_B4	0.98
X15_33643_W6_P2	X15_33643_W6_P3	0.98
X15_33643_W6_P2	X15_33643_W6_B4	0.98
X15_33643_W6_P3	X15_33643_W6_B4	0.97
X150_5213_W6_P1	X150_5213_W6_P2	0.96
X150_5213_W6_P1	X150_5213_W6_P3	0.94
X150_5213_W6_P1	X150_5213_W6_B4	0.91
X150_5213_W6_P2	X150_5213_W6_P3	0.94
X150_5213_W6_P2	X150_5213_W6_B4	0.93
X150_5213_W6_P3	X150_5213_W6_B4	0.96
X151_5234_W6_P1	X151_5234_W6_P2	0.96
X151_5234_W6_P1	X151_5234_W6_P3	0.94
X151_5234_W6_P1	X151_5234_W6_B4	0.96
X151_5234_W6_P2	X151_5234_W6_P3	0.94
X151_5234_W6_P2	X151_5234_W6_B4	0.98
X151_5234_W6_P3	X151_5234_W6_B4	0.97
X152_8293_W6_P1	X152_8293_W6_P2	0.99
X152_8293_W6_P1	X152_8293_W6_P3	0.98
X152_8293_W6_P1	X152_8293_W6_B4	0.99
X152_8293_W6_P2	X152_8293_W6_P3	0.98
X152_8293_W6_P2	X152_8293_W6_B4	0.99
X152_8293_W6_P3	X152_8293_W6_B4	0.98
X153_24503_W6_P1	X153_24503_W6_P2	0.97
X153_24503_W6_P1	X153_24503_W6_P3	0.99
X153_24503_W6_P1	X153_24503_W6_B4	0.99
X153_24503_W6_P2	X153_24503_W6_P3	0.98
X153_24503_W6_P2	X153_24503_W6_B4	0.98
X153_24503_W6_P3	X153_24503_W6_B4	0.99
X154_566884_PI_P1	X154_566884_PI_P2	0.97
X154_566884_PI_P1	X154_566884_PI_P3	0.96
X154_566884_PI_P1	X154_566884_PI_B4	0.97
X154_566884_PI_P2	X154_566884_PI_P3	0.97
X154_566884_PI_P2	X154_566884_PI_B4	0.98
X154_566884_PI_P3	X154_566884_PI_B4	0.98
X155_5292_W6_P2	X155_5292_W6_P3	0.98
X155_5292_W6_P2	X155_5292_W6_B4	0.99
X155_5292_W6_P3	X155_5292_W6_B4	0.98
X156_5297_W6_P1	X156_5297_W6_P2	0.88
X156_5297_W6_P1	X156_5297_W6_P3	0.91
X156_5297_W6_P1	X156_5297_W6_B4	0.91
X156_5297_W6_P2	X156_5297_W6_P3	0.93
X156_5297_W6_P2	X156_5297_W6_B4	0.97
X156_5297_W6_P3	X156_5297_W6_B4	0.97
X157_5355_W6_P1	X157_5355_W6_P2	0.99
X157_5355_W6_P1	X157_5355_W6_P3	0.99
X157_5355_W6_P1	X157_5355_W6_B4	0.99
X157_5355_W6_P2	X157_5355_W6_P3	0.99
X157_5355_W6_P2	X157_5355_W6_B4	0.98
X157_5355_W6_P3	X157_5355_W6_B4	0.99
X158_5374_W6_P1	X158_5374_W6_P2	0.99
X158_5374_W6_P1	X158_5374_W6_P3	0.99
X158_5374_W6_P1	X158_5374_W6_B4	0.99
X158_5374_W6_P2	X158_5374_W6_P3	0.99
X158_5374_W6_P2	X158_5374_W6_B4	0.99
X158_5374_W6_P3	X158_5374_W6_B4	0.99
X159_5602_W6_P1	X159_5602_W6_P2	0.93
X159_5602_W6_P1	X159_5602_W6_P3	0.92
X159_5602_W6_P1	X159_5602_W6_B4	0.94
X159_5602_W6_P2	X159_5602_W6_P3	0.99
X159_5602_W6_P2	X159_5602_W6_B4	0.93
X159_5602_W6_P3	X159_5602_W6_B4	0.92
X16_33680_W6_P1	X16_33680_W6_P2	0.99
X16_33680_W6_P1	X16_33680_W6_P3	0.99
X16_33680_W6_P1	X16_33680_W6_B4	0.98
X16_33680_W6_P2	X16_33680_W6_P3	0.99
X16_33680_W6_P2	X16_33680_W6_B4	0.98
X16_33680_W6_P3	X16_33680_W6_B4	0.98
X160_8297_W6_P1	X160_8297_W6_P2	0.98
X160_8297_W6_P1	X160_8297_W6_P3	0.97
X160_8297_W6_P1	X160_8297_W6_B4	0.98
X160_8297_W6_P2	X160_8297_W6_P3	0.97
X160_8297_W6_P2	X160_8297_W6_B4	0.97
X160_8297_W6_P3	X160_8297_W6_B4	0.99
X161_24354_W6_P2	X161_24354_W6_P3	0.94
X161_24354_W6_P2	X161_24354_W6_B4	0.98
X161_24354_W6_P3	X161_24354_W6_B4	0.95
X162_267931_PI_P1	X162_267931_PI_P2	0.99
X162_267931_PI_P1	X162_267931_PI_P3	0.98
X162_267931_PI_P1	X162_267931_PI_B4	0.99
X162_267931_PI_P2	X162_267931_PI_P3	0.98
X162_267931_PI_P2	X162_267931_PI_B4	0.99
X162_267931_PI_P3	X162_267931_PI_B4	0.98
X163_292426_PI_P1	X163_292426_PI_P2	0.97
X163_292426_PI_P1	X163_292426_PI_P3	0.98
X163_292426_PI_P1	X163_292426_PI_B4	0.99
X163_292426_PI_P2	X163_292426_PI_P3	0.96
X163_292426_PI_P2	X163_292426_PI_B4	0.97
X163_292426_PI_P3	X163_292426_PI_B4	0.98
X164_495418_PI_P1	X164_495418_PI_P2	0.97
X164_495418_PI_P1	X164_495418_PI_P3	0.95
X164_495418_PI_P1	X164_495418_PI_B4	0.96
X164_495418_PI_P2	X164_495418_PI_P3	0.97
X164_495418_PI_P2	X164_495418_PI_B4	0.99
X164_495418_PI_P3	X164_495418_PI_B4	0.98
X165_495419_PI_P1	X165_495419_PI_P2	0.99
X165_495419_PI_P1	X165_495419_PI_P3	0.98
X165_495419_PI_P1	X165_495419_PI_B4	0.96
X165_495419_PI_P2	X165_495419_PI_P3	0.99
X165_495419_PI_P2	X165_495419_PI_B4	0.97
X165_495419_PI_P3	X165_495419_PI_B4	0.98
X166_495420_PI_P1	X166_495420_PI_P2	0.98
X166_495420_PI_P1	X166_495420_PI_P3	0.92
X166_495420_PI_P1	X166_495420_PI_B4	0.92
X166_495420_PI_P2	X166_495420_PI_P3	0.88
X166_495420_PI_P2	X166_495420_PI_B4	0.89
X166_495420_PI_P3	X166_495420_PI_B4	0.97
X167_495422_PI_P1	X167_495422_PI_P2	0.96
X167_495422_PI_P1	X167_495422_PI_P3	0.96
X167_495422_PI_P1	X167_495422_PI_B4	0.97
X167_495422_PI_P2	X167_495422_PI_P3	1
X167_495422_PI_P2	X167_495422_PI_B4	0.98
X167_495422_PI_P3	X167_495422_PI_B4	0.99
X168_495423_PI_P1	X168_495423_PI_P2	0.92
X169_495426_PI_P1	X169_495426_PI_P2	0.98
X169_495426_PI_P1	X169_495426_PI_P3	0.96
X169_495426_PI_P1	X169_495426_PI_B4	0.97
X169_495426_PI_P2	X169_495426_PI_P3	0.96
X169_495426_PI_P2	X169_495426_PI_B4	0.97
X169_495426_PI_P3	X169_495426_PI_B4	0.98
X17_33728_W6_P1	X17_33728_W6_P2	0.97
X17_33728_W6_P1	X17_33728_W6_P3	0.96
X17_33728_W6_P1	X17_33728_W6_B4	0.99
X17_33728_W6_P2	X17_33728_W6_P3	0.97
X17_33728_W6_P2	X17_33728_W6_B4	0.96
X17_33728_W6_P3	X17_33728_W6_B4	0.95
X170_495430_PI_P2	X170_495430_PI_P3	0.99
X170_495430_PI_P2	X170_495430_PI_B4	0.96
X170_495430_PI_P3	X170_495430_PI_B4	0.98
X171_495434_PI_P1	X171_495434_PI_P3	0.97
X171_495434_PI_P1	X171_495434_PI_B4	0.85
X171_495434_PI_P3	X171_495434_PI_B4	0.87
X172_534234_PI_P1	X172_534234_PI_P2	0.97
X172_534234_PI_P1	X172_534234_PI_P3	0.97
X172_534234_PI_P1	X172_534234_PI_B4	0.98
X172_534234_PI_P2	X172_534234_PI_P3	0.95
X172_534234_PI_P2	X172_534234_PI_B4	0.97
X172_534234_PI_P3	X172_534234_PI_B4	0.98
X173_537226_PI_P1	X173_537226_PI_P2	0.97
X173_537226_PI_P1	X173_537226_PI_P3	0.98
X173_537226_PI_P1	X173_537226_PI_B4	0.94
X173_537226_PI_P2	X173_537226_PI_P3	0.99
X173_537226_PI_P2	X173_537226_PI_B4	0.97
X173_537226_PI_P3	X173_537226_PI_B4	0.97
X174_233250_PI_P1	X174_233250_PI_P2	0.96
X174_233250_PI_P1	X174_233250_PI_P3	0.94
X174_233250_PI_P1	X174_233250_PI_B4	0.98
X174_233250_PI_P2	X174_233250_PI_P3	0.96
X174_233250_PI_P2	X174_233250_PI_B4	0.98
X174_233250_PI_P3	X174_233250_PI_B4	0.96
X175_495496_PI_P1	X175_495496_PI_P2	0.93
X175_495496_PI_P1	X175_495496_PI_P3	0.97
X175_495496_PI_P1	X175_495496_PI_B4	0.92
X175_495496_PI_P2	X175_495496_PI_P3	0.92
X175_495496_PI_P2	X175_495496_PI_B4	0.95
X175_495496_PI_P3	X175_495496_PI_B4	0.95
X176_495506_PI_P1	X176_495506_PI_P2	0.98
X176_495506_PI_P1	X176_495506_PI_P3	0.97
X176_495506_PI_P1	X176_495506_PI_B4	0.99
X176_495506_PI_P2	X176_495506_PI_P3	0.97
X176_495506_PI_P2	X176_495506_PI_B4	0.97
X176_495506_PI_P3	X176_495506_PI_B4	0.97
X177_495548_PI_P1	X177_495548_PI_P3	0.99
X177_495548_PI_P1	X177_495548_PI_B4	0.99
X177_495548_PI_P3	X177_495548_PI_B4	0.99
X178_534239_PI_P1	X178_534239_PI_P2	0.99
X178_534239_PI_P1	X178_534239_PI_P3	0.99
X178_534239_PI_P1	X178_534239_PI_B4	0.91
X178_534239_PI_P2	X178_534239_PI_P3	0.99
X178_534239_PI_P2	X178_534239_PI_B4	0.91
X178_534239_PI_P3	X178_534239_PI_B4	0.91
X179_672835_PI_P1	X179_672835_PI_P2	0.95
X179_672835_PI_P1	X179_672835_PI_P3	0.96
X179_672835_PI_P1	X179_672835_PI_B4	0.97
X179_672835_PI_P2	X179_672835_PI_P3	0.97
X179_672835_PI_P2	X179_672835_PI_B4	0.97
X179_672835_PI_P3	X179_672835_PI_B4	0.99
X18_33733_W6_P1	X18_33733_W6_P2	0.91
X18_33733_W6_P1	X18_33733_W6_P3	0.86
X18_33733_W6_P1	X18_33733_W6_B4	0.89
X18_33733_W6_P2	X18_33733_W6_P3	0.93
X18_33733_W6_P2	X18_33733_W6_B4	0.98
X18_33733_W6_P3	X18_33733_W6_B4	0.93
X180_5630_W6_P1	X180_5630_W6_P2	0.96
X180_5630_W6_P1	X180_5630_W6_P3	0.94
X180_5630_W6_P1	X180_5630_W6_B4	0.96
X180_5630_W6_P2	X180_5630_W6_P3	0.99
X180_5630_W6_P2	X180_5630_W6_B4	0.98
X180_5630_W6_P3	X180_5630_W6_B4	0.97
X181_8307_W6_P1	X181_8307_W6_P2	0.98
X181_8307_W6_P1	X181_8307_W6_P3	0.96
X181_8307_W6_P1	X181_8307_W6_B4	0.96
X181_8307_W6_P2	X181_8307_W6_P3	0.98
X181_8307_W6_P2	X181_8307_W6_B4	0.98
X181_8307_W6_P3	X181_8307_W6_B4	0.99
X182_18363_W6_P1	X182_18363_W6_P2	0.93
X182_18363_W6_P1	X182_18363_W6_P3	0.94
X182_18363_W6_P1	X182_18363_W6_B4	0.97
X182_18363_W6_P2	X182_18363_W6_P3	0.94
X182_18363_W6_P2	X182_18363_W6_B4	0.92
X182_18363_W6_P3	X182_18363_W6_B4	0.96
X183_24544_W6_P1	X183_24544_W6_P2	0.99
X183_24544_W6_P1	X183_24544_W6_P3	0.91
X183_24544_W6_P1	X183_24544_W6_B4	0.99
X183_24544_W6_P2	X183_24544_W6_P3	0.92
X183_24544_W6_P2	X183_24544_W6_B4	0.99
X183_24544_W6_P3	X183_24544_W6_B4	0.93
X184_227850_PI_P1	X184_227850_PI_P2	0.99
X184_227850_PI_P1	X184_227850_PI_P3	0.99
X184_227850_PI_P1	X184_227850_PI_B4	0.99
X184_227850_PI_P2	X184_227850_PI_P3	0.99
X184_227850_PI_P2	X184_227850_PI_B4	0.99
X184_227850_PI_P3	X184_227850_PI_B4	0.99
X185_441948_PI_P1	X185_441948_PI_P2	0.97
X185_441948_PI_P1	X185_441948_PI_P3	0.97
X185_441948_PI_P1	X185_441948_PI_B4	0.96
X185_441948_PI_P2	X185_441948_PI_P3	0.98
X185_441948_PI_P2	X185_441948_PI_B4	0.98
X185_441948_PI_P3	X185_441948_PI_B4	0.99
X186_459231_PI_P1	X186_459231_PI_P2	0.95
X186_459231_PI_P1	X186_459231_PI_P3	0.95
X186_459231_PI_P1	X186_459231_PI_B4	0.95
X186_459231_PI_P2	X186_459231_PI_P3	0.99
X186_459231_PI_P2	X186_459231_PI_B4	0.97
X186_459231_PI_P3	X186_459231_PI_B4	0.97
X187_495458_PI_P1	X187_495458_PI_P2	0.87
X187_495458_PI_P1	X187_495458_PI_P3	0.95
X187_495458_PI_P1	X187_495458_PI_B4	0.97
X187_495458_PI_P2	X187_495458_PI_P3	0.93
X187_495458_PI_P2	X187_495458_PI_B4	0.85
X187_495458_PI_P3	X187_495458_PI_B4	0.96
X188_495474_PI_P1	X188_495474_PI_P2	0.97
X188_495474_PI_P1	X188_495474_PI_P3	0.93
X188_495474_PI_P1	X188_495474_PI_B4	0.97
X188_495474_PI_P2	X188_495474_PI_P3	0.96
X188_495474_PI_P2	X188_495474_PI_B4	0.97
X188_495474_PI_P3	X188_495474_PI_B4	0.97
X189_495478_PI_P1	X189_495478_PI_P2	0.99
X189_495478_PI_P1	X189_495478_PI_P3	0.99
X189_495478_PI_P1	X189_495478_PI_B4	0.99
X189_495478_PI_P2	X189_495478_PI_P3	0.99
X189_495478_PI_P2	X189_495478_PI_B4	0.99
X189_495478_PI_P3	X189_495478_PI_B4	0.99
X19_33736_W6_P1	X19_33736_W6_P2	0.97
X19_33736_W6_P1	X19_33736_W6_P3	0.94
X19_33736_W6_P1	X19_33736_W6_B4	0.97
X19_33736_W6_P2	X19_33736_W6_P3	0.96
X19_33736_W6_P2	X19_33736_W6_B4	0.98
X19_33736_W6_P3	X19_33736_W6_B4	0.98
X190_495494_PI_P1	X190_495494_PI_P2	0.99
X190_495494_PI_P1	X190_495494_PI_P3	0.99
X190_495494_PI_P1	X190_495494_PI_B4	0.98
X190_495494_PI_P2	X190_495494_PI_P3	0.99
X190_495494_PI_P2	X190_495494_PI_B4	0.97
X190_495494_PI_P3	X190_495494_PI_B4	0.98
X191_495567_PI_P1	X191_495567_PI_P2	0.99
X191_495567_PI_P1	X191_495567_PI_P3	0.98
X191_495567_PI_P1	X191_495567_PI_B4	0.98
X191_495567_PI_P2	X191_495567_PI_P3	0.99
X191_495567_PI_P2	X191_495567_PI_B4	0.99
X191_495567_PI_P3	X191_495567_PI_B4	0.99
X192_8308_W6_P1	X192_8308_W6_P2	0.97
X193_37006_PI_P1	X193_37006_PI_P2	0.98
X193_37006_PI_P1	X193_37006_PI_P3	0.99
X193_37006_PI_P1	X193_37006_PI_B4	0.99
X193_37006_PI_P2	X193_37006_PI_P3	0.99
X193_37006_PI_P2	X193_37006_PI_B4	0.97
X193_37006_PI_P3	X193_37006_PI_B4	0.98
X194_33770_W6_P1	X194_33770_W6_P2	0.99
X194_33770_W6_P1	X194_33770_W6_P3	0.99
X194_33770_W6_P1	X194_33770_W6_B4	0.98
X194_33770_W6_P2	X194_33770_W6_P3	0.98
X194_33770_W6_P2	X194_33770_W6_B4	0.99
X194_33770_W6_P3	X194_33770_W6_B4	0.97
X2_33649_W6_P1	X2_33649_W6_P2	0.97
X2_33649_W6_P1	X2_33649_W6_P3	0.99
X2_33649_W6_P1	X2_33649_W6_B4	0.93
X2_33649_W6_P2	X2_33649_W6_P3	0.95
X2_33649_W6_P2	X2_33649_W6_B4	0.89
X2_33649_W6_P3	X2_33649_W6_B4	0.94
X20_33765_W6_P1	X20_33765_W6_P2	0.97
X20_33765_W6_P1	X20_33765_W6_P3	0.96
X20_33765_W6_P1	X20_33765_W6_B4	0.97
X20_33765_W6_P2	X20_33765_W6_P3	0.95
X20_33765_W6_P2	X20_33765_W6_B4	0.96
X20_33765_W6_P3	X20_33765_W6_B4	0.96
X21_33793_W6_P1	X21_33793_W6_P2	0.92
X21_33793_W6_P1	X21_33793_W6_P3	0.95
X21_33793_W6_P1	X21_33793_W6_B4	0.95
X21_33793_W6_P2	X21_33793_W6_P3	0.97
X21_33793_W6_P2	X21_33793_W6_B4	0.98
X21_33793_W6_P3	X21_33793_W6_B4	0.98
X22_33794_W6_P1	X22_33794_W6_P2	0.95
X22_33794_W6_P1	X22_33794_W6_P3	0.97
X22_33794_W6_P1	X22_33794_W6_B4	0.96
X22_33794_W6_P2	X22_33794_W6_P3	0.96
X22_33794_W6_P2	X22_33794_W6_B4	0.94
X22_33794_W6_P3	X22_33794_W6_B4	0.97
X23_33645_W6_P1	X23_33645_W6_P2	0.99
X23_33645_W6_P1	X23_33645_W6_P3	0.92
X23_33645_W6_P1	X23_33645_W6_B4	0.98
X23_33645_W6_P2	X23_33645_W6_P3	0.94
X23_33645_W6_P2	X23_33645_W6_B4	0.98
X23_33645_W6_P3	X23_33645_W6_B4	0.9
X24_33654_W6_P1	X24_33654_W6_P2	1
X25_33660_W6_P1	X25_33660_W6_P2	0.97
X25_33660_W6_P1	X25_33660_W6_P3	0.97
X25_33660_W6_P1	X25_33660_W6_B4	0.96
X25_33660_W6_P2	X25_33660_W6_P3	0.99
X25_33660_W6_P2	X25_33660_W6_B4	0.99
X25_33660_W6_P3	X25_33660_W6_B4	0.99
X26_33666_W6_P1	X26_33666_W6_P2	0.95
X26_33666_W6_P1	X26_33666_W6_P3	0.96
X26_33666_W6_P1	X26_33666_W6_B4	0.96
X26_33666_W6_P2	X26_33666_W6_P3	0.94
X26_33666_W6_P2	X26_33666_W6_B4	0.96
X26_33666_W6_P3	X26_33666_W6_B4	0.97
X27_33674_W6_P1	X27_33674_W6_P2	0.97
X27_33674_W6_P1	X27_33674_W6_P3	0.96
X27_33674_W6_P1	X27_33674_W6_B4	0.96
X27_33674_W6_P2	X27_33674_W6_P3	0.94
X27_33674_W6_P2	X27_33674_W6_B4	0.99
X27_33674_W6_P3	X27_33674_W6_B4	0.94
X28_33681_W6_P1	X28_33681_W6_P2	0.97
X28_33681_W6_P1	X28_33681_W6_P3	0.95
X28_33681_W6_P1	X28_33681_W6_B4	0.97
X28_33681_W6_P2	X28_33681_W6_P3	0.97
X28_33681_W6_P2	X28_33681_W6_B4	0.98
X28_33681_W6_P3	X28_33681_W6_B4	0.98
X29_33688_W6_P1	X29_33688_W6_P2	0.99
X29_33688_W6_P1	X29_33688_W6_P3	0.97
X29_33688_W6_P1	X29_33688_W6_B4	0.97
X29_33688_W6_P2	X29_33688_W6_P3	0.97
X29_33688_W6_P2	X29_33688_W6_B4	0.97
X29_33688_W6_P3	X29_33688_W6_B4	0.98
X3_33650_W6_P1	X3_33650_W6_P2	0.96
X3_33650_W6_P1	X3_33650_W6_P3	0.99
X3_33650_W6_P1	X3_33650_W6_B4	0.94
X3_33650_W6_P2	X3_33650_W6_P3	0.96
X3_33650_W6_P2	X3_33650_W6_B4	0.96
X3_33650_W6_P3	X3_33650_W6_B4	0.95
X30_33689_W6_P1	X30_33689_W6_P2	0.96
X30_33689_W6_P1	X30_33689_W6_P3	0.96
X30_33689_W6_P1	X30_33689_W6_B4	0.97
X30_33689_W6_P2	X30_33689_W6_P3	0.99
X30_33689_W6_P2	X30_33689_W6_B4	0.98
X30_33689_W6_P3	X30_33689_W6_B4	0.97
X31_33698_W6_P1	X31_33698_W6_P2	0.99
X31_33698_W6_P1	X31_33698_W6_P3	0.94
X31_33698_W6_P1	X31_33698_W6_B4	0.97
X31_33698_W6_P2	X31_33698_W6_P3	0.97
X31_33698_W6_P2	X31_33698_W6_B4	0.98
X31_33698_W6_P3	X31_33698_W6_B4	0.97
X32_33706_W6_P1	X32_33706_W6_P2	0.97
X32_33706_W6_P1	X32_33706_W6_P3	0.94
X32_33706_W6_P1	X32_33706_W6_B4	0.96
X32_33706_W6_P2	X32_33706_W6_P3	0.98
X32_33706_W6_P2	X32_33706_W6_B4	0.98
X32_33706_W6_P3	X32_33706_W6_B4	0.98
X33_33712_W6_P1	X33_33712_W6_P2	0.98
X33_33712_W6_P1	X33_33712_W6_P3	0.99
X33_33712_W6_P1	X33_33712_W6_B4	1
X33_33712_W6_P2	X33_33712_W6_P3	0.99
X33_33712_W6_P2	X33_33712_W6_B4	0.98
X33_33712_W6_P3	X33_33712_W6_B4	0.99
X34_33717_W6_P1	X34_33717_W6_P2	0.97
X34_33717_W6_P1	X34_33717_W6_P3	0.96
X34_33717_W6_P1	X34_33717_W6_B4	0.98
X34_33717_W6_P2	X34_33717_W6_P3	0.97
X34_33717_W6_P2	X34_33717_W6_B4	0.97
X34_33717_W6_P3	X34_33717_W6_B4	0.95
X35_33720_W6_P1	X35_33720_W6_P2	0.98
X35_33720_W6_P1	X35_33720_W6_P3	0.97
X35_33720_W6_P1	X35_33720_W6_B4	0.97
X35_33720_W6_P2	X35_33720_W6_P3	0.97
X35_33720_W6_P2	X35_33720_W6_B4	0.98
X35_33720_W6_P3	X35_33720_W6_B4	0.96
X36_33726_W6_P1	X36_33726_W6_P2	0.95
X36_33726_W6_P1	X36_33726_W6_P3	0.95
X36_33726_W6_P1	X36_33726_W6_B4	0.97
X36_33726_W6_P2	X36_33726_W6_P3	0.95
X36_33726_W6_P2	X36_33726_W6_B4	0.94
X36_33726_W6_P3	X36_33726_W6_B4	0.96
X37_33727_W6_P1	X37_33727_W6_P2	0.97
X37_33727_W6_P1	X37_33727_W6_P3	0.96
X37_33727_W6_P1	X37_33727_W6_B4	0.97
X37_33727_W6_P2	X37_33727_W6_P3	0.98
X37_33727_W6_P2	X37_33727_W6_B4	0.98
X37_33727_W6_P3	X37_33727_W6_B4	0.98
X38_33729_W6_P1	X38_33729_W6_P2	1
X38_33729_W6_P1	X38_33729_W6_P3	0.98
X38_33729_W6_P1	X38_33729_W6_B4	0.99
X38_33729_W6_P2	X38_33729_W6_P3	0.98
X38_33729_W6_P2	X38_33729_W6_B4	0.99
X38_33729_W6_P3	X38_33729_W6_B4	0.98
X39_33739_W6_P1	X39_33739_W6_P2	0.99
X39_33739_W6_P1	X39_33739_W6_P3	0.97
X39_33739_W6_P1	X39_33739_W6_B4	0.99
X39_33739_W6_P2	X39_33739_W6_P3	0.96
X39_33739_W6_P2	X39_33739_W6_B4	0.98
X39_33739_W6_P3	X39_33739_W6_B4	0.99
X4_33661_W6_P1	X4_33661_W6_P2	0.99
X4_33661_W6_P1	X4_33661_W6_P3	0.98
X4_33661_W6_P1	X4_33661_W6_B4	0.99
X4_33661_W6_P2	X4_33661_W6_P3	0.98
X4_33661_W6_P2	X4_33661_W6_B4	0.99
X4_33661_W6_P3	X4_33661_W6_B4	0.98
X40_33740_W6_P1	X40_33740_W6_P2	0.98
X40_33740_W6_P1	X40_33740_W6_P3	0.95
X40_33740_W6_P1	X40_33740_W6_B4	0.98
X40_33740_W6_P2	X40_33740_W6_P3	0.91
X40_33740_W6_P2	X40_33740_W6_B4	0.97
X40_33740_W6_P3	X40_33740_W6_B4	0.95
X41_33741_W6_P1	X41_33741_W6_P2	0.96
X41_33741_W6_P1	X41_33741_W6_P3	0.99
X41_33741_W6_P1	X41_33741_W6_B4	0.96
X41_33741_W6_P2	X41_33741_W6_P3	0.97
X41_33741_W6_P2	X41_33741_W6_B4	0.98
X41_33741_W6_P3	X41_33741_W6_B4	0.97
X42_33746_W6_P1	X42_33746_W6_P2	0.95
X42_33746_W6_P1	X42_33746_W6_P3	0.97
X42_33746_W6_P1	X42_33746_W6_B4	0.98
X42_33746_W6_P2	X42_33746_W6_P3	0.95
X42_33746_W6_P2	X42_33746_W6_B4	0.97
X42_33746_W6_P3	X42_33746_W6_B4	0.97
X43_33747_W6_P1	X43_33747_W6_P2	0.96
X43_33747_W6_P1	X43_33747_W6_P3	0.99
X43_33747_W6_P1	X43_33747_W6_B4	0.97
X43_33747_W6_P2	X43_33747_W6_P3	0.96
X43_33747_W6_P2	X43_33747_W6_B4	0.99
X43_33747_W6_P3	X43_33747_W6_B4	0.97
X44_33756_W6_P1	X44_33756_W6_P2	0.98
X44_33756_W6_P1	X44_33756_W6_P3	0.99
X44_33756_W6_P1	X44_33756_W6_B4	0.99
X44_33756_W6_P2	X44_33756_W6_P3	0.98
X44_33756_W6_P2	X44_33756_W6_B4	0.99
X44_33756_W6_P3	X44_33756_W6_B4	0.98
X45_33772_W6_P1	X45_33772_W6_P3	0.99
X45_33772_W6_P1	X45_33772_W6_B4	0.96
X45_33772_W6_P3	X45_33772_W6_B4	0.98
X46_33790_W6_P1	X46_33790_W6_P2	0.97
X46_33790_W6_P1	X46_33790_W6_P3	0.95
X46_33790_W6_P1	X46_33790_W6_B4	0.97
X46_33790_W6_P2	X46_33790_W6_P3	0.94
X46_33790_W6_P2	X46_33790_W6_B4	0.98
X46_33790_W6_P3	X46_33790_W6_B4	0.97
X47_33811_W6_P1	X47_33811_W6_P2	0.99
X47_33811_W6_P1	X47_33811_W6_B4	0.96
X47_33811_W6_P2	X47_33811_W6_B4	0.95
X49_33641_W6_P1	X49_33641_W6_P2	0.99
X49_33641_W6_P1	X49_33641_W6_P3	0.95
X49_33641_W6_P1	X49_33641_W6_B4	0.98
X49_33641_W6_P2	X49_33641_W6_P3	0.95
X49_33641_W6_P2	X49_33641_W6_B4	0.98
X49_33641_W6_P3	X49_33641_W6_B4	0.9
X5_33663_W6_P1	X5_33663_W6_P2	0.99
X5_33663_W6_P1	X5_33663_W6_P3	0.97
X5_33663_W6_P1	X5_33663_W6_B4	0.99
X5_33663_W6_P2	X5_33663_W6_P3	0.97
X5_33663_W6_P2	X5_33663_W6_B4	0.99
X5_33663_W6_P3	X5_33663_W6_B4	0.98
X50_33646_W6_P1	X50_33646_W6_P2	0.98
X50_33646_W6_P1	X50_33646_W6_P3	0.98
X50_33646_W6_P1	X50_33646_W6_B4	0.96
X50_33646_W6_P2	X50_33646_W6_P3	0.99
X50_33646_W6_P2	X50_33646_W6_B4	0.98
X50_33646_W6_P3	X50_33646_W6_B4	0.95
X51_33647_W6_P1	X51_33647_W6_P2	0.99
X51_33647_W6_P1	X51_33647_W6_P3	0.89
X51_33647_W6_P1	X51_33647_W6_B4	0.94
X51_33647_W6_P2	X51_33647_W6_P3	0.9
X51_33647_W6_P2	X51_33647_W6_B4	0.95
X51_33647_W6_P3	X51_33647_W6_B4	0.97
X52_33653_W6_P1	X52_33653_W6_P2	0.99
X52_33653_W6_P1	X52_33653_W6_P3	0.97
X52_33653_W6_P1	X52_33653_W6_B4	0.98
X52_33653_W6_P2	X52_33653_W6_P3	0.95
X52_33653_W6_P2	X52_33653_W6_B4	0.96
X52_33653_W6_P3	X52_33653_W6_B4	0.98
X53_33659_W6_P1	X53_33659_W6_P2	0.98
X53_33659_W6_P1	X53_33659_W6_P3	0.97
X53_33659_W6_P1	X53_33659_W6_B4	0.93
X53_33659_W6_P2	X53_33659_W6_P3	0.95
X53_33659_W6_P2	X53_33659_W6_B4	0.91
X53_33659_W6_P3	X53_33659_W6_B4	0.97
X54_33670_W6_P1	X54_33670_W6_P2	0.97
X54_33670_W6_P1	X54_33670_W6_P3	0.96
X54_33670_W6_P1	X54_33670_W6_B4	0.98
X54_33670_W6_P2	X54_33670_W6_P3	0.96
X54_33670_W6_P2	X54_33670_W6_B4	0.97
X54_33670_W6_P3	X54_33670_W6_B4	0.97
X55_33677_W6_P1	X55_33677_W6_P3	1
X55_33677_W6_P1	X55_33677_W6_B4	0.96
X55_33677_W6_P3	X55_33677_W6_B4	0.95
X56_33683_W6_P1	X56_33683_W6_P2	0.97
X56_33683_W6_P1	X56_33683_W6_P3	0.97
X56_33683_W6_P1	X56_33683_W6_B4	0.97
X56_33683_W6_P2	X56_33683_W6_P3	0.97
X56_33683_W6_P2	X56_33683_W6_B4	0.96
X56_33683_W6_P3	X56_33683_W6_B4	0.97
X57_33694_W6_P1	X57_33694_W6_P2	0.9
X57_33694_W6_P1	X57_33694_W6_P3	0.94
X57_33694_W6_P1	X57_33694_W6_B4	0.88
X57_33694_W6_P2	X57_33694_W6_P3	0.94
X57_33694_W6_P2	X57_33694_W6_B4	0.97
X57_33694_W6_P3	X57_33694_W6_B4	0.94
X58_33711_W6_P1	X58_33711_W6_P2	0.92
X58_33711_W6_P1	X58_33711_W6_P3	0.89
X58_33711_W6_P1	X58_33711_W6_B4	0.87
X58_33711_W6_P2	X58_33711_W6_P3	0.98
X58_33711_W6_P2	X58_33711_W6_B4	0.97
X58_33711_W6_P3	X58_33711_W6_B4	0.97
X59_33719_W6_P1	X59_33719_W6_P2	0.95
X59_33719_W6_P1	X59_33719_W6_P3	0.98
X59_33719_W6_P1	X59_33719_W6_B4	0.97
X59_33719_W6_P2	X59_33719_W6_P3	0.97
X59_33719_W6_P2	X59_33719_W6_B4	0.95
X59_33719_W6_P3	X59_33719_W6_B4	0.96
X6_33673_W6_P1	X6_33673_W6_P2	0.95
X6_33673_W6_P1	X6_33673_W6_P3	0.92
X6_33673_W6_P1	X6_33673_W6_B4	0.98
X6_33673_W6_P2	X6_33673_W6_P3	0.94
X6_33673_W6_P2	X6_33673_W6_B4	0.96
X6_33673_W6_P3	X6_33673_W6_B4	0.95
X60_33721_W6_P1	X60_33721_W6_P2	0.99
X60_33721_W6_P1	X60_33721_W6_P3	0.97
X60_33721_W6_P1	X60_33721_W6_B4	0.97
X60_33721_W6_P2	X60_33721_W6_P3	0.96
X60_33721_W6_P2	X60_33721_W6_B4	0.96
X60_33721_W6_P3	X60_33721_W6_B4	0.99
X61_33725_W6_P1	X61_33725_W6_P2	0.93
X61_33725_W6_P1	X61_33725_W6_P3	0.94
X61_33725_W6_P1	X61_33725_W6_B4	0.95
X61_33725_W6_P2	X61_33725_W6_P3	0.96
X61_33725_W6_P2	X61_33725_W6_B4	0.94
X61_33725_W6_P3	X61_33725_W6_B4	0.95
X62_33730_W6_P1	X62_33730_W6_P2	0.98
X62_33730_W6_P1	X62_33730_W6_P3	0.98
X62_33730_W6_P1	X62_33730_W6_B4	0.95
X62_33730_W6_P2	X62_33730_W6_P3	0.99
X62_33730_W6_P2	X62_33730_W6_B4	0.98
X62_33730_W6_P3	X62_33730_W6_B4	0.99
X63_33737_W6_P1	X63_33737_W6_P2	0.98
X63_33737_W6_P1	X63_33737_W6_P3	0.98
X63_33737_W6_P1	X63_33737_W6_B4	0.92
X63_33737_W6_P2	X63_33737_W6_P3	0.99
X63_33737_W6_P2	X63_33737_W6_B4	0.93
X63_33737_W6_P3	X63_33737_W6_B4	0.94
X64_33754_W6_P1	X64_33754_W6_P2	0.96
X64_33754_W6_P1	X64_33754_W6_P3	0.96
X64_33754_W6_P1	X64_33754_W6_B4	0.98
X64_33754_W6_P2	X64_33754_W6_P3	0.99
X64_33754_W6_P2	X64_33754_W6_B4	0.99
X64_33754_W6_P3	X64_33754_W6_B4	0.99
X65_33760_W6_P1	X65_33760_W6_P2	0.99
X65_33760_W6_P1	X65_33760_W6_P3	0.95
X65_33760_W6_P1	X65_33760_W6_B4	0.97
X65_33760_W6_P2	X65_33760_W6_P3	0.95
X65_33760_W6_P2	X65_33760_W6_B4	0.96
X65_33760_W6_P3	X65_33760_W6_B4	0.95
X66_33769_W6_P1	X66_33769_W6_P2	0.98
X66_33769_W6_P1	X66_33769_W6_P3	0.97
X66_33769_W6_P1	X66_33769_W6_B4	0.97
X66_33769_W6_P2	X66_33769_W6_P3	0.97
X66_33769_W6_P2	X66_33769_W6_B4	0.98
X66_33769_W6_P3	X66_33769_W6_B4	0.97
X67_33773_W6_P1	X67_33773_W6_P2	0.99
X67_33773_W6_P1	X67_33773_W6_P3	0.99
X67_33773_W6_P1	X67_33773_W6_B4	0.98
X67_33773_W6_P2	X67_33773_W6_P3	0.99
X67_33773_W6_P2	X67_33773_W6_B4	0.97
X67_33773_W6_P3	X67_33773_W6_B4	0.98
X68_33644_W6_P1	X68_33644_W6_P2	0.96
X68_33644_W6_P1	X68_33644_W6_P3	0.96
X68_33644_W6_P1	X68_33644_W6_B4	0.97
X68_33644_W6_P2	X68_33644_W6_P3	0.95
X68_33644_W6_P2	X68_33644_W6_B4	0.96
X68_33644_W6_P3	X68_33644_W6_B4	0.99
X69_33652_W6_P1	X69_33652_W6_P2	0.96
X69_33652_W6_P1	X69_33652_W6_P3	0.96
X69_33652_W6_P1	X69_33652_W6_B4	0.98
X69_33652_W6_P2	X69_33652_W6_P3	0.99
X69_33652_W6_P2	X69_33652_W6_B4	0.98
X69_33652_W6_P3	X69_33652_W6_B4	0.98
X7_33679_W6_P1	X7_33679_W6_P2	0.99
X7_33679_W6_P1	X7_33679_W6_P3	0.99
X7_33679_W6_P1	X7_33679_W6_B4	0.96
X7_33679_W6_P2	X7_33679_W6_P3	0.98
X7_33679_W6_P2	X7_33679_W6_B4	0.95
X7_33679_W6_P3	X7_33679_W6_B4	0.97
X70_33655_W6_P1	X70_33655_W6_P2	0.98
X70_33655_W6_P1	X70_33655_W6_P3	0.96
X70_33655_W6_P1	X70_33655_W6_B4	0.98
X70_33655_W6_P2	X70_33655_W6_P3	0.99
X70_33655_W6_P2	X70_33655_W6_B4	0.99
X70_33655_W6_P3	X70_33655_W6_B4	0.99
X71_33664_W6_P1	X71_33664_W6_P2	0.98
X71_33664_W6_P1	X71_33664_W6_P3	0.97
X71_33664_W6_P1	X71_33664_W6_B4	0.98
X71_33664_W6_P2	X71_33664_W6_P3	0.98
X71_33664_W6_P2	X71_33664_W6_B4	0.97
X71_33664_W6_P3	X71_33664_W6_B4	0.98
X72_33676_W6_P1	X72_33676_W6_P2	0.96
X73_33684_W6_P1	X73_33684_W6_P2	0.97
X73_33684_W6_P1	X73_33684_W6_P3	0.95
X73_33684_W6_P1	X73_33684_W6_B4	0.96
X73_33684_W6_P2	X73_33684_W6_P3	0.98
X73_33684_W6_P2	X73_33684_W6_B4	0.98
X73_33684_W6_P3	X73_33684_W6_B4	0.98
X74_33685_W6_P1	X74_33685_W6_P2	0.96
X74_33685_W6_P1	X74_33685_W6_P3	0.97
X74_33685_W6_P1	X74_33685_W6_B4	0.98
X74_33685_W6_P2	X74_33685_W6_P3	0.94
X74_33685_W6_P2	X74_33685_W6_B4	0.95
X74_33685_W6_P3	X74_33685_W6_B4	0.99
X75_33695_W6_P2	X75_33695_W6_P3	0.97
X75_33695_W6_P2	X75_33695_W6_B4	0.97
X75_33695_W6_P3	X75_33695_W6_B4	0.96
X76_33703_W6_P1	X76_33703_W6_P2	0.91
X76_33703_W6_P1	X76_33703_W6_P3	0.98
X76_33703_W6_P1	X76_33703_W6_B4	0.96
X76_33703_W6_P2	X76_33703_W6_P3	0.91
X76_33703_W6_P2	X76_33703_W6_B4	0.93
X76_33703_W6_P3	X76_33703_W6_B4	0.94
X77_33750_W6_P1	X77_33750_W6_P2	0.99
X77_33750_W6_P1	X77_33750_W6_P3	0.99
X77_33750_W6_P1	X77_33750_W6_B4	0.98
X77_33750_W6_P2	X77_33750_W6_P3	0.99
X77_33750_W6_P2	X77_33750_W6_B4	0.99
X77_33750_W6_P3	X77_33750_W6_B4	0.99
X78_33758_W6_P1	X78_33758_W6_P2	0.94
X78_33758_W6_P1	X78_33758_W6_P3	0.98
X78_33758_W6_P1	X78_33758_W6_B4	0.99
X78_33758_W6_P2	X78_33758_W6_P3	0.94
X78_33758_W6_P2	X78_33758_W6_B4	0.96
X78_33758_W6_P3	X78_33758_W6_B4	0.97
X79_33699_W6_P1	X79_33699_W6_P2	0.99
X79_33699_W6_P1	X79_33699_W6_P3	0.98
X79_33699_W6_P1	X79_33699_W6_B4	0.99
X79_33699_W6_P2	X79_33699_W6_P3	0.99
X79_33699_W6_P2	X79_33699_W6_B4	0.99
X79_33699_W6_P3	X79_33699_W6_B4	0.99
X8_33682_W6_P1	X8_33682_W6_P2	0.99
X8_33682_W6_P1	X8_33682_W6_P3	0.99
X8_33682_W6_P1	X8_33682_W6_B4	0.99
X8_33682_W6_P2	X8_33682_W6_P3	0.99
X8_33682_W6_P2	X8_33682_W6_B4	0.99
X8_33682_W6_P3	X8_33682_W6_B4	0.99
X80_33704_W6_P2	X80_33704_W6_P3	0.99
X80_33704_W6_P2	X80_33704_W6_B4	0.99
X80_33704_W6_P3	X80_33704_W6_B4	0.98
X81_33812_W6_P1	X81_33812_W6_P2	0.99
X81_33812_W6_P1	X81_33812_W6_P3	0.98
X81_33812_W6_P1	X81_33812_W6_B4	0.95
X81_33812_W6_P2	X81_33812_W6_P3	0.97
X81_33812_W6_P2	X81_33812_W6_B4	0.96
X81_33812_W6_P3	X81_33812_W6_B4	0.96
X82_33656_W6_P1	X82_33656_W6_P2	0.99
X82_33656_W6_P1	X82_33656_W6_P3	0.96
X82_33656_W6_P1	X82_33656_W6_B4	0.99
X82_33656_W6_P2	X82_33656_W6_P3	0.96
X82_33656_W6_P2	X82_33656_W6_B4	0.99
X82_33656_W6_P3	X82_33656_W6_B4	0.98
X83_33658_W6_P1	X83_33658_W6_P2	0.95
X83_33658_W6_P1	X83_33658_W6_P3	0.96
X83_33658_W6_P1	X83_33658_W6_B4	0.91
X83_33658_W6_P2	X83_33658_W6_P3	0.98
X83_33658_W6_P2	X83_33658_W6_B4	0.94
X83_33658_W6_P3	X83_33658_W6_B4	0.97
X84_33672_W6_P2	X84_33672_W6_P3	0.88
X84_33672_W6_P2	X84_33672_W6_B4	0.93
X84_33672_W6_P3	X84_33672_W6_B4	0.92
X85_33675_W6_P1	X85_33675_W6_P2	0.96
X85_33675_W6_P1	X85_33675_W6_P3	0.99
X85_33675_W6_P1	X85_33675_W6_B4	0.93
X85_33675_W6_P2	X85_33675_W6_P3	0.98
X85_33675_W6_P2	X85_33675_W6_B4	0.99
X85_33675_W6_P3	X85_33675_W6_B4	0.97
X86_33678_W6_P1	X86_33678_W6_P2	0.97
X86_33678_W6_P1	X86_33678_W6_P3	0.95
X86_33678_W6_P1	X86_33678_W6_B4	0.97
X86_33678_W6_P2	X86_33678_W6_P3	0.93
X86_33678_W6_P2	X86_33678_W6_B4	0.96
X86_33678_W6_P3	X86_33678_W6_B4	0.95
X87_33687_W6_P1	X87_33687_W6_P2	0.98
X87_33687_W6_P1	X87_33687_W6_P3	0.99
X87_33687_W6_P1	X87_33687_W6_B4	0.99
X87_33687_W6_P2	X87_33687_W6_P3	0.98
X87_33687_W6_P2	X87_33687_W6_B4	0.99
X87_33687_W6_P3	X87_33687_W6_B4	0.98
X88_33700_W6_P1	X88_33700_W6_P2	0.82
X88_33700_W6_P1	X88_33700_W6_P3	0.95
X88_33700_W6_P1	X88_33700_W6_B4	0.92
X88_33700_W6_P2	X88_33700_W6_P3	0.89
X88_33700_W6_P2	X88_33700_W6_B4	0.94
X88_33700_W6_P3	X88_33700_W6_B4	0.94
X89_33701_W6_P1	X89_33701_W6_P2	0.98
X89_33701_W6_P1	X89_33701_W6_P3	0.97
X89_33701_W6_P1	X89_33701_W6_B4	0.98
X89_33701_W6_P2	X89_33701_W6_P3	0.99
X89_33701_W6_P2	X89_33701_W6_B4	0.99
X89_33701_W6_P3	X89_33701_W6_B4	0.98
X9_33693_W6_P1	X9_33693_W6_P2	0.99
X9_33693_W6_P1	X9_33693_W6_P3	0.98
X9_33693_W6_P1	X9_33693_W6_B4	0.98
X9_33693_W6_P2	X9_33693_W6_P3	0.99
X9_33693_W6_P2	X9_33693_W6_B4	0.96
X9_33693_W6_P3	X9_33693_W6_B4	0.94
X90_33702_W6_P1	X90_33702_W6_P2	0.84
X90_33702_W6_P1	X90_33702_W6_P3	0.96
X90_33702_W6_P1	X90_33702_W6_B4	0.89
X90_33702_W6_P2	X90_33702_W6_P3	0.86
X90_33702_W6_P2	X90_33702_W6_B4	0.92
X90_33702_W6_P3	X90_33702_W6_B4	0.9
X91_33707_W6_P1	X91_33707_W6_P2	0.93
X91_33707_W6_P1	X91_33707_W6_P3	0.95
X91_33707_W6_P1	X91_33707_W6_B4	0.94
X91_33707_W6_P2	X91_33707_W6_P3	0.86
X91_33707_W6_P2	X91_33707_W6_B4	0.97
X91_33707_W6_P3	X91_33707_W6_B4	0.85
X92_33708_W6_P1	X92_33708_W6_P2	0.93
X92_33708_W6_P1	X92_33708_W6_P3	0.95
X92_33708_W6_P1	X92_33708_W6_B4	0.95
X92_33708_W6_P2	X92_33708_W6_P3	0.94
X92_33708_W6_P2	X92_33708_W6_B4	0.97
X92_33708_W6_P3	X92_33708_W6_B4	0.94
X93_33710_W6_P1	X93_33710_W6_P2	0.98
X93_33710_W6_P1	X93_33710_W6_P3	0.97
X93_33710_W6_P1	X93_33710_W6_B4	0.97
X93_33710_W6_P2	X93_33710_W6_P3	0.99
X93_33710_W6_P2	X93_33710_W6_B4	0.98
X93_33710_W6_P3	X93_33710_W6_B4	0.96
X94_33714_W6_P1	X94_33714_W6_P2	0.99
X94_33714_W6_P1	X94_33714_W6_P3	0.99
X94_33714_W6_P1	X94_33714_W6_B4	0.99
X94_33714_W6_P2	X94_33714_W6_P3	0.99
X94_33714_W6_P2	X94_33714_W6_B4	0.99
X94_33714_W6_P3	X94_33714_W6_B4	0.98
X95_33718_W6_P1	X95_33718_W6_P2	0.99
X95_33718_W6_P1	X95_33718_W6_P3	0.99
X95_33718_W6_P1	X95_33718_W6_B4	0.98
X95_33718_W6_P2	X95_33718_W6_P3	0.99
X95_33718_W6_P2	X95_33718_W6_B4	0.99
X95_33718_W6_P3	X95_33718_W6_B4	0.98
X96_33724_W6_P1	X96_33724_W6_P2	0.88
X97_33731_W6_P1	X97_33731_W6_P2	0.99
X97_33731_W6_P1	X97_33731_W6_P3	0.98
X97_33731_W6_P1	X97_33731_W6_B4	0.99
X97_33731_W6_P2	X97_33731_W6_P3	0.99
X97_33731_W6_P2	X97_33731_W6_B4	0.99
X97_33731_W6_P3	X97_33731_W6_B4	0.98
X98_33738_W6_P1	X98_33738_W6_P2	0.98
X98_33738_W6_P1	X98_33738_W6_P3	0.98
X98_33738_W6_P1	X98_33738_W6_B4	0.98
X98_33738_W6_P2	X98_33738_W6_P3	1
X98_33738_W6_P2	X98_33738_W6_B4	1
X98_33738_W6_P3	X98_33738_W6_B4	1
X99_33757_W6_P1	X99_33757_W6_P2	0.95
X99_33757_W6_P1	X99_33757_W6_P3	0.94
X99_33757_W6_P1	X99_33757_W6_B4	0.97
X99_33757_W6_P2	X99_33757_W6_P3	0.91
X99_33757_W6_P2	X99_33757_W6_B4	0.98
X99_33757_W6_P3	X99_33757_W6_B4	0.93

## Sheet: Supp Table 6
Supplemental Table 6. Total number of haplotypes in a representative single-plant sample (median of three single-plant samples), combined single-plant sample (by pooling sequences from three single-plant samples) and the bulked sample in each of the 181 accessions.
Accession	Species	Representative single-plant sample ID	Total haplotype number (representative single-plant sample)	Combined single-plant sample ID	Total haplotype number (combined single-plant sample)	Bulked sample ID	Total haplotype number (bulked sample)	Difference in total haplotype numbers between the single-plant (median) and bulked samples	Difference in total haplotype numbers between the single-plant (pool) and bulked samples	Rank of total haplotype number of bulked sample
1_33642_W6	M. arabica	1_33642_W6_P1	1996	1_33642_W6_IndvPool	2132	1_33642_W6_B4	2009	13	-123	40
10_33716_W6	M. arabica	10_33716_W6_P1	1969	10_33716_W6_IndvPool	2096	10_33716_W6_B4	1997	28	-99	34
103_233253_PI	M. arabica	103_233253_PI_P2	2040	103_233253_PI_IndvPool	2304	103_233253_PI_B4	2015	-25	-289	44
104_307387_PI	M. arabica	104_307387_PI_P1	1971	104_307387_PI_IndvPool	2896	104_307387_PI_B4	1978	7	-918	25
105_495173_PI	M. arabica	105_495173_PI_P1	1986	105_495173_PI_IndvPool	2152	105_495173_PI_B4	2011	25	-141	41
106_495179_PI	M. arabica	106_495179_PI_P2	1994	106_495179_PI_IndvPool	2122	106_495179_PI_B4	1991	-3	-131	33
107_495190_PI	M. arabica	107_495190_PI_P3	1970	107_495190_PI_IndvPool	2127	107_495190_PI_B4	1953	-17	-174	19
108_495194_PI	M. arabica	108_495194_PI_P3	1989	108_495194_PI_IndvPool	2135	108_495194_PI_B4	1958	-31	-177	20
109_505414_PI	M. arabica	109_505414_PI_P1	1972	109_505414_PI_IndvPool	2093	109_505414_PI_B4	1973	1	-120	23
11_33755_W6	M. arabica	11_33755_W6_P1	2017	11_33755_W6_IndvPool	2210	11_33755_W6_B4	3314	1297	1104	180
110_516640_PI	M. arabica	110_516640_PI_P3	1965	110_516640_PI_IndvPool	2129	110_516640_PI_B4	1998	33	-131	35
111_534171_PI	M. arabica	111_534171_PI_P3	1944	111_534171_PI_IndvPool	2105	111_534171_PI_B4	1989	45	-116	31
112_672825_PI	M. arabica	112_672825_PI_P2	1971	112_672825_PI_IndvPool	2137	112_672825_PI_B4	2030	59	-107	52
12_33759_W6	M. arabica	12_33759_W6_P3	1949	12_33759_W6_IndvPool	2084	12_33759_W6_B4	2006	57	-78	39
13_33767_W6	M. arabica	13_33767_W6_P1	1982	13_33767_W6_IndvPool	2177	13_33767_W6_B4	2019	37	-158	48
2_33649_W6	M. arabica	2_33649_W6_P2	1997	2_33649_W6_IndvPool	2146	2_33649_W6_B4	1886	-111	-260	14
3_33650_W6	M. arabica	3_33650_W6_P2	2000	3_33650_W6_IndvPool	2150	3_33650_W6_B4	1970	-30	-180	22
4_33661_W6	M. arabica	4_33661_W6_P2	2015	4_33661_W6_IndvPool	2180	4_33661_W6_B4	1986	-29	-194	29
5_33663_W6	M. arabica	5_33663_W6_P2	1975	5_33663_W6_IndvPool	2141	5_33663_W6_B4	2046	71	-95	60
6_33673_W6	M. arabica	6_33673_W6_P3	1996	6_33673_W6_IndvPool	2154	6_33673_W6_B4	2019	23	-135	49
7_33679_W6	M. arabica	7_33679_W6_P1	2003	7_33679_W6_IndvPool	2144	7_33679_W6_B4	1986	-17	-158	30
8_33682_W6	M. arabica	8_33682_W6_P2	1993	8_33682_W6_IndvPool	2139	8_33682_W6_B4	2002	9	-137	36
9_33693_W6	M. arabica	9_33693_W6_P3	1983	9_33693_W6_IndvPool	2100	9_33693_W6_B4	2018	35	-82	47
113_631721_PI	M. cretacea	113_631721_PI_P2	2091	113_631721_PI_IndvPool	2441	113_631721_PI_B4	2343	252	-98	170
14_33709_W6	M. cretacea	14_33709_W6_P3	2044	14_33709_W6_IndvPool	2306	14_33709_W6_B4	2215	171	-91	138
114_222196_PI	M. lupulina	114_222196_PI_P2	2014	114_222196_PI_IndvPool	2173	114_222196_PI_B4	2033	19	-140	54
115_250974_PI	M. lupulina	115_250974_PI_P2	2051	115_250974_PI_IndvPool	2263	115_250974_PI_B4	2052	1	-211	63
116_269926_PI	M. lupulina	116_269926_PI_P3	1991	116_269926_PI_IndvPool	2172	116_269926_PI_B4	2119	128	-53	86
117_503146_PI	M. lupulina	117_503146_PI_P3	1965	117_503146_PI_IndvPool	2241	117_503146_PI_B4	2122	157	-119	89
118_631965_PI	M. lupulina	118_631965_PI_P1	2028	118_631965_PI_IndvPool	2219	118_631965_PI_B4	2127	99	-92	92
119_641572_PI	M. lupulina	119_641572_PI_P2	2011	119_641572_PI_IndvPool	2188	119_641572_PI_B4	2048	37	-140	61
121_641643_PI	M. lupulina	121_641643_PI_P1	2061	121_641643_PI_IndvPool	2252	121_641643_PI_B4	2074	13	-178	70
122_5071_W6	M. lupulina	122_5071_W6_P1	2007	122_5071_W6_IndvPool	2211	122_5071_W6_B4	2065	58	-146	68
123_24971_W6	M. lupulina	123_24971_W6_P2	2039	123_24971_W6_IndvPool	2266	123_24971_W6_B4	2014	-25	-252	43
15_33643_W6	M. lupulina	15_33643_W6_P3	2052	15_33643_W6_IndvPool	2255	15_33643_W6_B4	2165	113	-90	107
16_33680_W6	M. lupulina	16_33680_W6_P1	2096	16_33680_W6_IndvPool	2262	16_33680_W6_B4	2117	21	-145	85
17_33728_W6	M. lupulina	17_33728_W6_P3	2001	17_33728_W6_IndvPool	2233	17_33728_W6_B4	2088	87	-145	73
18_33733_W6	M. lupulina	18_33733_W6_P2	2045	18_33733_W6_IndvPool	2311	18_33733_W6_B4	2172	127	-139	113
19_33736_W6	M. lupulina	19_33736_W6_P2	2024	19_33736_W6_IndvPool	2276	19_33736_W6_B4	2173	149	-103	114
20_33765_W6	M. lupulina	20_33765_W6_P3	2041	20_33765_W6_IndvPool	2229	20_33765_W6_B4	2057	16	-172	66
21_33793_W6	M. lupulina	21_33793_W6_P2	2031	21_33793_W6_IndvPool	2229	21_33793_W6_B4	2026	-5	-203	51
22_33794_W6	M. lupulina	22_33794_W6_P2	2054	22_33794_W6_IndvPool	2287	22_33794_W6_B4	2180	126	-107	120
124_380909_PI	M. minima	124_380909_PI_P2	1957	124_380909_PI_IndvPool	2208	124_380909_PI_B4	2093	136	-115	78
125_498939_PI	M. minima	125_498939_PI_P1	2002	125_498939_PI_IndvPool	2206	125_498939_PI_B4	2018	16	-188	45
126_498973_PI	M. minima	126_498973_PI_P2	1995	126_498973_PI_IndvPool	2274	126_498973_PI_B4	2018	23	-256	46
127_498999_PI	M. minima	127_498999_PI_P1	1968	127_498999_PI_IndvPool	2210	127_498999_PI_B4	2120	152	-90	87
128_641629_PI	M. minima	128_641629_PI_P1	1949	128_641629_PI_IndvPool	2540	128_641629_PI_B4	1963	14	-577	21
129_641673_PI	M. minima	129_641673_PI_P2	1989	129_641673_PI_IndvPool	2188	129_641673_PI_B4	2032	43	-156	53
130_8302_W6	M. minima	130_8302_W6_P2	1887	130_8302_W6_IndvPool	2104	130_8302_W6_B4	2022	135	-82	50
131_8305_W6	M. minima	131_8305_W6_P1	1937	131_8305_W6_IndvPool	2128	131_8305_W6_B4	2054	117	-74	65
133_33640_W6	M. minima	133_33640_W6_P2	2031	133_33640_W6_IndvPool	2292	133_33640_W6_B4	2083	52	-209	71
23_33645_W6	M. minima	23_33645_W6_P3	1966	23_33645_W6_IndvPool	2203	23_33645_W6_B4	2144	178	-59	97
25_33660_W6	M. minima	25_33660_W6_P2	2117	25_33660_W6_IndvPool	2445	25_33660_W6_B4	2221	104	-224	144
26_33666_W6	M. minima	26_33666_W6_P2	2028	26_33666_W6_IndvPool	2365	26_33666_W6_B4	2187	159	-178	125
27_33674_W6	M. minima	27_33674_W6_P2	2151	27_33674_W6_IndvPool	2838	27_33674_W6_B4	2224	73	-614	145
28_33681_W6	M. minima	28_33681_W6_P2	2006	28_33681_W6_IndvPool	2353	28_33681_W6_B4	2237	231	-116	153
29_33688_W6	M. minima	29_33688_W6_P1	2106	29_33688_W6_IndvPool	2468	29_33688_W6_B4	2260	154	-208	161
30_33689_W6	M. minima	30_33689_W6_P1	2054	30_33689_W6_IndvPool	2425	30_33689_W6_B4	2214	160	-211	137
31_33698_W6	M. minima	31_33698_W6_P1	2151	31_33698_W6_IndvPool	2450	31_33698_W6_B4	2251	100	-199	157
32_33706_W6	M. minima	32_33706_W6_P3	2065	32_33706_W6_IndvPool	2636	32_33706_W6_B4	2169	104	-467	109
33_33712_W6	M. minima	33_33712_W6_P2	2048	33_33712_W6_IndvPool	2388	33_33712_W6_B4	2253	205	-135	159
34_33717_W6	M. minima	34_33717_W6_P1	2049	34_33717_W6_IndvPool	2358	34_33717_W6_B4	2215	166	-143	140
35_33720_W6	M. minima	35_33720_W6_P2	2106	35_33720_W6_IndvPool	2593	35_33720_W6_B4	2264	158	-329	163
36_33726_W6	M. minima	36_33726_W6_P3	2008	36_33726_W6_IndvPool	2341	36_33726_W6_B4	2235	227	-106	151
37_33727_W6	M. minima	37_33727_W6_P1	2098	37_33727_W6_IndvPool	2473	37_33727_W6_B4	2278	180	-195	165
38_33729_W6	M. minima	38_33729_W6_P3	2062	38_33729_W6_IndvPool	2354	38_33729_W6_B4	2188	126	-166	126
39_33739_W6	M. minima	39_33739_W6_P3	2060	39_33739_W6_IndvPool	2323	39_33739_W6_B4	2087	27	-236	72
40_33740_W6	M. minima	40_33740_W6_P3	2068	40_33740_W6_IndvPool	2362	40_33740_W6_B4	2252	184	-110	158
41_33741_W6	M. minima	41_33741_W6_P1	2041	41_33741_W6_IndvPool	2437	41_33741_W6_B4	2152	111	-285	99
42_33746_W6	M. minima	42_33746_W6_P1	2021	42_33746_W6_IndvPool	2392	42_33746_W6_B4	2220	199	-172	143
43_33747_W6	M. minima	43_33747_W6_P3	2080	43_33747_W6_IndvPool	2509	43_33747_W6_B4	2296	216	-213	168
44_33756_W6	M. minima	44_33756_W6_P2	2041	44_33756_W6_IndvPool	2352	44_33756_W6_B4	2040	-1	-312	56
45_33772_W6	M. minima	45_33772_W6_P1	1945	45_33772_W6_IndvPool	2049	45_33772_W6_B4	2045	100	-4	59
46_33790_W6	M. minima	46_33790_W6_P3	2069	46_33790_W6_IndvPool	2586	46_33790_W6_B4	2159	90	-427	102
135_227393_PI	M. monospeliaca	135_227393_PI_P2	1407	135_227393_PI_IndvPool	1602	135_227393_PI_B4	1399	-8	-203	2
136_244327_PI	M. monospeliaca	136_244327_PI_P1	1400	136_244327_PI_IndvPool	1541	136_244327_PI_B4	1408	8	-133	3
137_28799_PI	M. monospeliaca	137_28799_PI_P1	2010	137_28799_PI_IndvPool	3495	137_28799_PI_B4	1443	-567	-2052	6
139_326396_PI	M. monospeliaca	139_326396_PI_P2	1403	139_326396_PI_IndvPool	na	139_326396_PI_B4	1597	194	na	10
140_419435_PI	M. monospeliaca	140_419435_PI_P3	1424	140_419435_PI_IndvPool	1674	140_419435_PI_B4	1433	9	-241	4
141_672814_PI	M. monospeliaca	141_672814_PI_P3	1381	141_672814_PI_IndvPool	1547	141_672814_PI_B4	1390	9	-157	1
142_24504_W6	M. monospeliaca	142_24504_W6_P1	1374	142_24504_W6_IndvPool	1490	142_24504_W6_B4	1440	66	-50	5
143_37067_W6	M. monospeliaca	143_37067_W6_P1	1402	143_37067_W6_IndvPool	1536	143_37067_W6_B4	2201	799	665	131
145_566870_PI	M. orbicularis	145_566870_PI_P3	1912	145_566870_PI_IndvPool	2134	145_566870_PI_B4	1986	74	-148	28
146_577349_PI	M. orbicularis	146_577349_PI_P2	1929	146_577349_PI_IndvPool	2116	146_577349_PI_B4	1983	54	-133	27
147_577368_PI	M. orbicularis	147_577368_PI_P1	1901	147_577368_PI_IndvPool	2054	147_577368_PI_B4	1912	11	-142	17
148_5129_W6	M. orbicularis	148_5129_W6_P3	1876	148_5129_W6_IndvPool	2053	148_5129_W6_B4	1881	5	-172	13
149_5140_W6	M. orbicularis	149_5140_W6_P2	1917	149_5140_W6_IndvPool	2134	149_5140_W6_B4	1839	-78	-295	11
150_5213_W6	M. orbicularis	150_5213_W6_P3	1868	150_5213_W6_IndvPool	2062	150_5213_W6_B4	1904	36	-158	15
151_5234_W6	M. orbicularis	151_5234_W6_P3	1940	151_5234_W6_IndvPool	2162	151_5234_W6_B4	1981	41	-181	26
152_8293_W6	M. orbicularis	152_8293_W6_P1	1923	152_8293_W6_IndvPool	2629	152_8293_W6_B4	1909	-14	-720	16
153_24503_W6	M. orbicularis	153_24503_W6_P3	1937	153_24503_W6_IndvPool	2081	153_24503_W6_B4	1948	11	-133	18
49_33641_W6	M. orbicularis	49_33641_W6_P1	2134	49_33641_W6_IndvPool	2307	49_33641_W6_B4	2235	101	-72	152
50_33646_W6	M. orbicularis	50_33646_W6_P2	2158	50_33646_W6_IndvPool	2324	50_33646_W6_B4	2218	60	-106	142
51_33647_W6	M. orbicularis	51_33647_W6_P3	2181	51_33647_W6_IndvPool	2593	51_33647_W6_B4	2213	32	-380	135
52_33653_W6	M. orbicularis	52_33653_W6_P3	2122	52_33653_W6_IndvPool	2290	52_33653_W6_B4	2215	93	-75	141
53_33659_W6	M. orbicularis	53_33659_W6_P1	2265	53_33659_W6_IndvPool	2636	53_33659_W6_B4	2263	-2	-373	162
54_33670_W6	M. orbicularis	54_33670_W6_P1	2137	54_33670_W6_IndvPool	2361	54_33670_W6_B4	2176	39	-185	117
55_33677_W6	M. orbicularis	55_33677_W6_P3	2128	55_33677_W6_IndvPool	3570	55_33677_W6_B4	3183	1055	-387	177
56_33683_W6	M. orbicularis	56_33683_W6_P3	2162	56_33683_W6_IndvPool	2687	56_33683_W6_B4	2211	49	-476	134
57_33694_W6	M. orbicularis	57_33694_W6_P3	2141	57_33694_W6_IndvPool	2404	57_33694_W6_B4	2224	83	-180	146
58_33711_W6	M. orbicularis	58_33711_W6_P2	2142	58_33711_W6_IndvPool	2416	58_33711_W6_B4	3192	1050	776	178
59_33719_W6	M. orbicularis	59_33719_W6_P2	2206	59_33719_W6_IndvPool	2473	59_33719_W6_B4	2292	86	-181	166
60_33721_W6	M. orbicularis	60_33721_W6_P3	2173	60_33721_W6_IndvPool	2407	60_33721_W6_B4	2149	-24	-258	98
61_33725_W6	M. orbicularis	61_33725_W6_P1	2052	61_33725_W6_IndvPool	2293	61_33725_W6_B4	2213	161	-80	136
62_33730_W6	M. orbicularis	62_33730_W6_P3	2123	62_33730_W6_IndvPool	2361	62_33730_W6_B4	2180	57	-181	121
63_33737_W6	M. orbicularis	63_33737_W6_P2	2127	63_33737_W6_IndvPool	2390	63_33737_W6_B4	2171	44	-219	111
64_33754_W6	M. orbicularis	64_33754_W6_P1	2154	64_33754_W6_IndvPool	2379	64_33754_W6_B4	2234	80	-145	150
65_33760_W6	M. orbicularis	65_33760_W6_P2	2121	65_33760_W6_IndvPool	2996	65_33760_W6_B4	2090	-31	-906	75
66_33769_W6	M. orbicularis	66_33769_W6_P1	2150	66_33769_W6_IndvPool	2833	66_33769_W6_B4	2130	-20	-703	93
67_33773_W6	M. orbicularis	67_33773_W6_P1	2132	67_33773_W6_IndvPool	2327	67_33773_W6_B4	2121	-11	-206	88
154_566884_PI	M. polymorpha	154_566884_PI_P3	2090	154_566884_PI_IndvPool	2354	154_566884_PI_B4	2163	73	-191	104
156_5297_W6	M. polymorpha	156_5297_W6_P3	2072	156_5297_W6_IndvPool	2404	156_5297_W6_B4	2184	112	-220	123
157_5355_W6	M. polymorpha	157_5355_W6_P2	2053	157_5355_W6_IndvPool	2242	157_5355_W6_B4	2072	19	-170	69
158_5374_W6	M. polymorpha	158_5374_W6_P2	2057	158_5374_W6_IndvPool	2200	158_5374_W6_B4	2559	502	359	175
159_5602_W6	M. polymorpha	159_5602_W6_P2	2045	159_5602_W6_IndvPool	2269	159_5602_W6_B4	2126	81	-143	91
160_8297_W6	M. polymorpha	160_8297_W6_P2	2068	160_8297_W6_IndvPool	2266	160_8297_W6_B4	2199	131	-67	129
161_24354_W6	M. polymorpha	161_24354_W6_P2	2069	161_24354_W6_IndvPool	na	161_24354_W6_B4	2092	23	na	77
162_267931_PI	M. polymorpha	162_267931_PI_P2	2064	162_267931_PI_IndvPool	2245	162_267931_PI_B4	2178	114	-67	119
163_292426_PI	M. polymorpha	163_292426_PI_P2	2036	163_292426_PI_IndvPool	2253	163_292426_PI_B4	2192	156	-61	127
194_33770_W6	M. polymorpha	194_33770_W6_P1	2136	194_33770_W6_IndvPool	2309	194_33770_W6_B4	2176	40	-133	116
68_33644_W6	M. polymorpha	68_33644_W6_P3	2178	68_33644_W6_IndvPool	2399	68_33644_W6_B4	2203	25	-196	132
69_33652_W6	M. polymorpha	69_33652_W6_P2	2103	69_33652_W6_IndvPool	2271	69_33652_W6_B4	2113	10	-158	84
70_33655_W6	M. polymorpha	70_33655_W6_P3	2149	70_33655_W6_IndvPool	2371	70_33655_W6_B4	2141	-8	-230	95
71_33664_W6	M. polymorpha	71_33664_W6_P2	2142	71_33664_W6_IndvPool	2312	71_33664_W6_B4	2154	12	-158	101
73_33684_W6	M. polymorpha	73_33684_W6_P3	2144	73_33684_W6_IndvPool	2403	73_33684_W6_B4	2143	-1	-260	96
74_33685_W6	M. polymorpha	74_33685_W6_P3	2108	74_33685_W6_IndvPool	2222	74_33685_W6_B4	2175	67	-47	115
75_33695_W6	M. polymorpha	75_33695_W6_P2	2147	75_33695_W6_IndvPool	2785	75_33695_W6_B4	2163	16	-622	106
76_33703_W6	M. polymorpha	76_33703_W6_P1	2104	76_33703_W6_IndvPool	2310	76_33703_W6_B4	2206	102	-104	133
77_33750_W6	M. polymorpha	77_33750_W6_P1	2183	77_33750_W6_IndvPool	2366	77_33750_W6_B4	2165	-18	-201	108
78_33758_W6	M. polymorpha	78_33758_W6_P2	2100	78_33758_W6_IndvPool	2295	78_33758_W6_B4	2152	52	-143	100
164_495418_PI	M. praecox	164_495418_PI_P1	2356	164_495418_PI_IndvPool	2841	164_495418_PI_B4	2091	-265	-750	76
165_495419_PI	M. praecox	165_495419_PI_P2	2037	165_495419_PI_IndvPool	2301	165_495419_PI_B4	2478	441	177	174
166_495420_PI	M. praecox	166_495420_PI_P1	2144	166_495420_PI_IndvPool	2636	166_495420_PI_B4	2049	-95	-587	62
167_495422_PI	M. praecox	167_495422_PI_P2	2098	167_495422_PI_IndvPool	2325	167_495422_PI_B4	2163	65	-162	105
169_495426_PI	M. praecox	169_495426_PI_P3	2030	169_495426_PI_IndvPool	2260	169_495426_PI_B4	2042	12	-218	57
170_495430_PI	M. praecox	170_495430_PI_P3	1989	170_495430_PI_IndvPool	2164	170_495430_PI_B4	2005	16	-159	37
171_495434_PI	M. praecox	171_495434_PI_P1	2022	171_495434_PI_IndvPool	2174	171_495434_PI_B4	1864	-158	-310	12
172_534234_PI	M. praecox	172_534234_PI_P2	1968	172_534234_PI_IndvPool	2119	172_534234_PI_B4	2005	37	-114	38
173_537226_PI	M. praecox	173_537226_PI_P1	2019	173_537226_PI_IndvPool	2175	173_537226_PI_B4	1974	-45	-201	24
79_33699_W6	M. praecox	79_33699_W6_P2	1574	79_33699_W6_IndvPool	1740	79_33699_W6_B4	1589	15	-151	9
80_33704_W6	M. praecox	80_33704_W6_P2	2048	80_33704_W6_IndvPool	3367	80_33704_W6_B4	1577	-471	-1790	8
81_33812_W6	M. praecox	81_33812_W6_P1	1579	81_33812_W6_IndvPool	1739	81_33812_W6_B4	3106	1527	1367	176
100_33768_W6	M. rigidula	100_33768_W6_P1	2152	100_33768_W6_IndvPool	2380	100_33768_W6_B4	2295	143	-85	167
101_33771_W6	M. rigidula	101_33771_W6_P1	2169	101_33771_W6_IndvPool	2322	101_33771_W6_B4	2267	98	-55	164
174_233250_PI	M. rigidula	174_233250_PI_P3	1458	174_233250_PI_IndvPool	1675	174_233250_PI_B4	1577	119	-98	7
175_495496_PI	M. rigidula	175_495496_PI_P1	2093	175_495496_PI_IndvPool	2385	175_495496_PI_B4	2107	14	-278	82
176_495506_PI	M. rigidula	176_495506_PI_P1	1946	176_495506_PI_IndvPool	2650	176_495506_PI_B4	1990	44	-660	32
177_495548_PI	M. rigidula	177_495548_PI_P3	2013	177_495548_PI_IndvPool	3219	177_495548_PI_B4	2045	32	-1174	58
178_534239_PI	M. rigidula	178_534239_PI_P3	1980	178_534239_PI_IndvPool	2124	178_534239_PI_B4	2405	425	281	173
179_672835_PI	M. rigidula	179_672835_PI_P2	2149	179_672835_PI_IndvPool	2407	179_672835_PI_B4	2257	108	-150	160
180_5630_W6	M. rigidula	180_5630_W6_P1	2118	180_5630_W6_IndvPool	2306	180_5630_W6_B4	2200	82	-106	130
181_8307_W6	M. rigidula	181_8307_W6_P2	1998	181_8307_W6_IndvPool	2153	181_8307_W6_B4	2013	15	-140	42
182_18363_W6	M. rigidula	182_18363_W6_P2	1993	182_18363_W6_IndvPool	2220	182_18363_W6_B4	2053	60	-167	64
183_24544_W6	M. rigidula	183_24544_W6_P2	2007	183_24544_W6_IndvPool	2395	183_24544_W6_B4	2037	30	-358	55
82_33656_W6	M. rigidula	82_33656_W6_P2	2193	82_33656_W6_IndvPool	3184	82_33656_W6_B4	2089	-104	-1095	74
83_33658_W6	M. rigidula	83_33658_W6_P2	2244	83_33658_W6_IndvPool	2578	83_33658_W6_B4	2404	160	-174	172
84_33672_W6	M. rigidula	84_33672_W6_P3	2173	84_33672_W6_IndvPool	3773	84_33672_W6_B4	3346	1173	-427	181
85_33675_W6	M. rigidula	85_33675_W6_P3	2204	85_33675_W6_IndvPool	2441	85_33675_W6_B4	2224	20	-217	147
86_33678_W6	M. rigidula	86_33678_W6_P2	2168	86_33678_W6_IndvPool	2462	86_33678_W6_B4	2351	183	-111	171
87_33687_W6	M. rigidula	87_33687_W6_P1	2208	87_33687_W6_IndvPool	2404	87_33687_W6_B4	2184	-24	-220	124
88_33700_W6	M. rigidula	88_33700_W6_P2	2183	88_33700_W6_IndvPool	2437	88_33700_W6_B4	3264	1081	827	179
89_33701_W6	M. rigidula	89_33701_W6_P1	2080	89_33701_W6_IndvPool	2272	89_33701_W6_B4	2160	80	-112	103
90_33702_W6	M. rigidula	90_33702_W6_P2	2109	90_33702_W6_IndvPool	2379	90_33702_W6_B4	2061	-48	-318	67
91_33707_W6	M. rigidula	91_33707_W6_P2	2093	91_33707_W6_IndvPool	2303	91_33707_W6_B4	2171	78	-132	112
92_33708_W6	M. rigidula	92_33708_W6_P2	2077	92_33708_W6_IndvPool	2322	92_33708_W6_B4	2246	169	-76	156
93_33710_W6	M. rigidula	93_33710_W6_P1	2161	93_33710_W6_IndvPool	2335	93_33710_W6_B4	2170	9	-165	110
94_33714_W6	M. rigidula	94_33714_W6_P1	2153	94_33714_W6_IndvPool	2366	94_33714_W6_B4	2244	91	-122	155
95_33718_W6	M. rigidula	95_33718_W6_P2	2078	95_33718_W6_IndvPool	2217	95_33718_W6_B4	2124	46	-93	90
97_33731_W6	M. rigidula	97_33731_W6_P3	2128	97_33731_W6_IndvPool	2313	97_33731_W6_B4	2231	103	-82	149
98_33738_W6	M. rigidula	98_33738_W6_P1	2115	98_33738_W6_IndvPool	2297	98_33738_W6_B4	2182	67	-115	122
99_33757_W6	M. rigidula	99_33757_W6_P2	2180	99_33757_W6_IndvPool	2512	99_33757_W6_B4	2335	155	-177	169
102_33753_W6	M. rigiduloides	102_33753_W6_P1	2134	102_33753_W6_IndvPool	2378	102_33753_W6_B4	2242	108	-136	154
184_227850_PI	M. rigiduloides	184_227850_PI_P3	2094	184_227850_PI_IndvPool	2248	184_227850_PI_B4	2098	4	-150	80
185_441948_PI	M. rigiduloides	185_441948_PI_P1	2113	185_441948_PI_IndvPool	2311	185_441948_PI_B4	2215	102	-96	139
186_459231_PI	M. rigiduloides	186_459231_PI_P2	2133	186_459231_PI_IndvPool	2305	186_459231_PI_B4	2198	65	-107	128
187_495458_PI	M. rigiduloides	187_495458_PI_P2	2125	187_495458_PI_IndvPool	2356	187_495458_PI_B4	2137	12	-219	94
188_495474_PI	M. rigiduloides	188_495474_PI_P2	2127	188_495474_PI_IndvPool	2351	188_495474_PI_B4	2177	50	-174	118
189_495478_PI	M. rigiduloides	189_495478_PI_P3	2111	189_495478_PI_IndvPool	2273	189_495478_PI_B4	2094	-17	-179	79
190_495494_PI	M. rigiduloides	190_495494_PI_P2	2114	190_495494_PI_IndvPool	2271	190_495494_PI_B4	2101	-13	-170	81
191_495567_PI	M. rigiduloides	191_495567_PI_P2	2161	191_495567_PI_IndvPool	2342	191_495567_PI_B4	2110	-51	-232	83
193_37006_PI	M. rigiduloides	193_37006_PI_P2	2136	193_37006_PI_IndvPool	2299	193_37006_PI_B4	2227	91	-72	148

## Sheet: Supp Table 7
Supp Table 7: Average read depth across all samples
Sample	Average read depth
1_33642_W6_P2	631.516
2_33649_W6_P3	629.07
3_33650_W6_P1	702.248
4_33661_W6_P3	701.39
5_33663_W6_P1	693.014
6_33673_W6_P2	668.419
7_33679_W6_P2	717.846
8_33682_W6_P3	692.72
9_33693_W6_P3	621.534
10_33716_W6_P3	577.821
11_33755_W6_P2	810.539
12_33759_W6_P2	638.105
13_33767_W6_P2	654.727
14_33709_W6_P2	562.191
15_33643_W6_P1	798.288
16_33680_W6_P3	695.964
17_33728_W6_P3	703.197
18_33733_W6_P3	689.015
19_33736_W6_P3	673.789
20_33765_W6_P3	715.459
21_33793_W6_P3	725.557
22_33794_W6_P3	712.447
23_33645_W6_P2	679.787
24_33654_W6_P1	607.159
25_33660_W6_P1	882.639
26_33666_W6_P1	780.067
27_33674_W6_P3	806.686
28_33681_W6_P3	781.186
29_33688_W6_P1	855.212
30_33689_W6_P2	814.752
31_33698_W6_P2	727.84
32_33706_W6_P1	820.134
33_33712_W6_P3	800.149
34_33717_W6_P1	905.665
35_33720_W6_P3	645.869
36_33726_W6_P3	675.434
37_33727_W6_P1	660.951
38_33729_W6_P3	841.932
39_33739_W6_P2	797.902
40_33740_W6_P3	951.739
41_33741_W6_P3	714.54
42_33746_W6_P3	819.52
43_33747_W6_P3	740.681
44_33756_W6_P3	993.176
45_33772_W6_P1	571.146
46_33790_W6_P3	718.005
47_33811_W6_P2	619.279
49_33641_W6_P1	719.034
50_33646_W6_P2	702.964
51_33647_W6_P3	848.138
52_33653_W6_P2	752.123
53_33659_W6_P3	1006.23
54_33670_W6_P2	735.291
55_33677_W6_P1	808.702
56_33683_W6_P1	791.808
57_33694_W6_P2	666.616
58_33711_W6_P3	810.561
59_33719_W6_P1	859.485
60_33721_W6_P2	824.263
61_33725_W6_P3	724.281
62_33730_W6_P2	796.26
63_33737_W6_P1	836.825
64_33754_W6_P2	790.255
65_33760_W6_P2	765.304
66_33769_W6_P1	830.706
67_33773_W6_P2	730.796
68_33644_W6_P3	695.926
69_33652_W6_P1	771.861
70_33655_W6_P2	693.785
71_33664_W6_P1	687.101
72_33676_W6_P1	649.85
73_33684_W6_P1	653.889
74_33685_W6_P3	585.513
75_33695_W6_P3	785.979
76_33703_W6_P3	682.651
77_33750_W6_P1	708.219
78_33758_W6_P1	656.161
79_33699_W6_P1	628.249
80_33704_W6_P1	664.525
81_33812_W6_P3	639.788
82_33656_W6_P2	788.959
83_33658_W6_P3	780.749
84_33672_W6_P3	793.704
85_33675_W6_P3	776.821
86_33678_W6_P2	722.314
87_33687_W6_P1	777.415
88_33700_W6_P1	742.367
89_33701_W6_P2	717.074
90_33702_W6_P2	740.225
91_33707_W6_P1	715.59
92_33708_W6_P2	724.576
93_33710_W6_P1	782.783
94_33714_W6_P3	817.492
95_33718_W6_P3	755.93
96_33724_W6_P2	612.398
97_33731_W6_P1	664.514
98_33738_W6_P3	769.356
99_33757_W6_P3	749.769
100_33768_W6_P3	619.236
101_33771_W6_P3	666.249
102_33753_W6_P2	684.618
103_233253_PI_P1	694.216
104_307387_PI_P1	609.511
105_495173_PI_P3	622.04
106_495179_PI_P3	699.126
107_495190_PI_P1	600.046
108_495194_PI_P2	619.814
109_505414_PI_P1	604.074
110_516640_PI_P2	554.558
111_534171_PI_P1	679.666
112_672825_PI_P3	680.137
113_631721_PI_P1	474.833
114_222196_PI_P3	662.907
115_250974_PI_P1	624.277
116_269926_PI_P1	759.058
117_503146_PI_P1	688.459
118_631965_PI_P1	715.828
119_641572_PI_P2	608.029
120_641633_PI_P1	696.621
121_641643_PI_P2	773.311
122_5071_W6_P1	664.775
123_24971_W6_P1	750.777
124_380909_PI_P2	696.594
125_498939_PI_P3	812.029
126_498973_PI_P3	721.576
127_498999_PI_P3	750.11
128_641629_PI_P2	597.296
129_641673_PI_P1	785.681
130_8302_W6_P3	656.754
131_8305_W6_P2	680.822
133_33640_W6_P2	786.618
134_227051_PI_P2	633.37
135_227393_PI_P1	646.343
136_244327_PI_P2	744.502
137_28799_PI_P1	699.688
139_326396_PI_P2	572.517
140_419435_PI_P3	609.5
141_672814_PI_P1	614.898
142_24504_W6_P2	684.822
143_37067_W6_P3	565.595
144_380906_PI_P2	756.436
145_566870_PI_P2	663.909
146_577349_PI_P3	794.842
147_577368_PI_P1	716.69
148_5129_W6_P3	744.259
149_5140_W6_P2	719.263
150_5213_W6_P2	549.639
151_5234_W6_P2	788.949
152_8293_W6_P3	801.55
153_24503_W6_P1	713.573
154_566884_PI_P2	721.188
155_5292_W6_P2	770.996
156_5297_W6_P2	676.213
157_5355_W6_P3	690.836
158_5374_W6_P2	787.794
159_5602_W6_P2	640.193
160_8297_W6_P3	815.181
161_24354_W6_P2	733.563
162_267931_PI_P2	741.379
163_292426_PI_P3	685.609
164_495418_PI_P3	847.584
165_495419_PI_P1	749.654
166_495420_PI_P3	637.607
167_495422_PI_P2	727.454
168_495423_PI_P2	634.141
169_495426_PI_P3	613.371
170_495430_PI_P3	677.242
171_495434_PI_P1	759.267
172_534234_PI_P1	673.6
173_537226_PI_P1	772.046
174_233250_PI_P1	491.333
175_495496_PI_P1	700.187
176_495506_PI_P2	593.964
177_495548_PI_P3	697.564
178_534239_PI_P3	678.418
179_672835_PI_P2	694.393
180_5630_W6_P1	690.283
181_8307_W6_P3	692.594
182_18363_W6_P2	628.421
183_24544_W6_P1	779.441
184_227850_PI_P2	677.535
185_441948_PI_P2	825.901
186_459231_PI_P2	710.598
187_495458_PI_P3	679.64
188_495474_PI_P2	723.849
189_495478_PI_P1	748.617
190_495494_PI_P1	721.291
191_495567_PI_P2	676.033
192_8308_W6_P1	718.491
193_37006_PI_P2	685.618
194_33770_W6_P1	685.082
1_33642_W6_P3	584.924
1_33642_W6_P1	571.526
2_33649_W6_P2	578.239
2_33649_W6_P1	546.681
3_33650_W6_P2	678.895
3_33650_W6_P3	578.443
4_33661_W6_P1	647.928
4_33661_W6_P2	626.842
5_33663_W6_P2	524.902
5_33663_W6_P3	483.269
6_33673_W6_P3	572.063
6_33673_W6_P1	491.062
7_33679_W6_P1	664.899
7_33679_W6_P3	581.889
8_33682_W6_P2	617.129
8_33682_W6_P1	571.77
9_33693_W6_P1	615.686
9_33693_W6_P2	479.656
10_33716_W6_P2	567.312
10_33716_W6_P1	507.611
11_33755_W6_P1	708.202
11_33755_W6_P3	636.242
12_33759_W6_P1	485.227
12_33759_W6_P3	461.295
13_33767_W6_P1	618.182
13_33767_W6_P3	584.399
14_33709_W6_P1	542.011
14_33709_W6_P3	438.26
15_33643_W6_P2	730.619
15_33643_W6_P3	656.284
16_33680_W6_P1	633.731
16_33680_W6_P2	611.345
17_33728_W6_P1	694.185
17_33728_W6_P2	544.399
18_33733_W6_P2	518.54
18_33733_W6_P1	415.629
19_33736_W6_P1	660.146
19_33736_W6_P2	597.355
20_33765_W6_P2	668.885
20_33765_W6_P1	633.277
21_33793_W6_P2	692.992
21_33793_W6_P1	156.688
22_33794_W6_P2	702.466
22_33794_W6_P1	648.631
23_33645_W6_P3	591.564
23_33645_W6_P1	464.072
24_33654_W6_P2	603.583
25_33660_W6_P2	770.93
25_33660_W6_P3	683.226
26_33666_W6_P3	713.653
26_33666_W6_P2	548.743
27_33674_W6_P2	704.629
27_33674_W6_P1	659.65
28_33681_W6_P1	769.89
28_33681_W6_P2	695.96
29_33688_W6_P3	776.249
29_33688_W6_P2	742.087
30_33689_W6_P3	702.102
30_33689_W6_P1	674.986
31_33698_W6_P3	708.026
31_33698_W6_P1	656.453
32_33706_W6_P2	805.421
32_33706_W6_P3	756.86
33_33712_W6_P1	733.238
33_33712_W6_P2	656.294
34_33717_W6_P2	748.761
34_33717_W6_P3	722.371
35_33720_W6_P1	639.505
35_33720_W6_P2	602.863
36_33726_W6_P2	673.252
36_33726_W6_P1	660.944
37_33727_W6_P3	659.683
37_33727_W6_P2	656.431
38_33729_W6_P2	829.635
38_33729_W6_P1	786.189
39_33739_W6_P1	739.448
39_33739_W6_P3	737.222
40_33740_W6_P1	914.135
40_33740_W6_P2	650.881
41_33741_W6_P1	698.454
41_33741_W6_P2	681.309
42_33746_W6_P1	703.241
42_33746_W6_P2	599.442
43_33747_W6_P1	678.43
43_33747_W6_P2	639.834
44_33756_W6_P1	817.79
44_33756_W6_P2	692.255
45_33772_W6_P3	519.729
45_33772_W6_P2	14.3204
46_33790_W6_P2	515.965
46_33790_W6_P1	446.344
47_33811_W6_P1	603.974
49_33641_W6_P3	702.322
49_33641_W6_P2	668.42
50_33646_W6_P3	615.423
50_33646_W6_P1	587.847
51_33647_W6_P2	753.703
51_33647_W6_P1	724.945
52_33653_W6_P3	638.021
52_33653_W6_P1	586.801
53_33659_W6_P1	697.861
53_33659_W6_P2	694.856
54_33670_W6_P1	704.761
54_33670_W6_P3	638.532
55_33677_W6_P2	768.216
55_33677_W6_P3	732.536
56_33683_W6_P2	748.959
56_33683_W6_P3	694.965
57_33694_W6_P1	642.436
57_33694_W6_P3	622.129
58_33711_W6_P1	699.252
58_33711_W6_P2	696.759
59_33719_W6_P3	841.554
59_33719_W6_P2	831.803
60_33721_W6_P1	818.399
60_33721_W6_P3	745.712
61_33725_W6_P1	491.959
61_33725_W6_P2	407.824
62_33730_W6_P3	731.439
62_33730_W6_P1	666.291
63_33737_W6_P2	721.12
63_33737_W6_P3	720.595
64_33754_W6_P1	765.097
64_33754_W6_P3	738.303
65_33760_W6_P1	740.15
65_33760_W6_P3	642.703
66_33769_W6_P2	689.491
66_33769_W6_P3	554.569
67_33773_W6_P1	712.953
67_33773_W6_P3	712.712
68_33644_W6_P2	598.202
68_33644_W6_P1	568.61
69_33652_W6_P2	604.872
69_33652_W6_P3	584.712
70_33655_W6_P3	657.316
70_33655_W6_P1	647.274
71_33664_W6_P2	653.438
71_33664_W6_P3	588.524
72_33676_W6_P2	646.528
73_33684_W6_P3	589.654
73_33684_W6_P2	540.612
74_33685_W6_P1	559.166
74_33685_W6_P2	327.686
75_33695_W6_P2	541.714
75_33695_W6_P1	332.163
76_33703_W6_P2	667.526
76_33703_W6_P1	610.847
77_33750_W6_P3	696.087
77_33750_W6_P2	651.761
78_33758_W6_P3	642.347
78_33758_W6_P2	597.246
79_33699_W6_P3	602.268
79_33699_W6_P2	565.831
80_33704_W6_P3	611.689
80_33704_W6_P2	597.577
81_33812_W6_P1	564.102
81_33812_W6_P2	521.303
82_33656_W6_P1	742.199
82_33656_W6_P3	559.642
83_33658_W6_P2	685.476
83_33658_W6_P1	517.931
84_33672_W6_P1	777.932
84_33672_W6_P2	700.716
85_33675_W6_P1	715.553
85_33675_W6_P2	689.837
86_33678_W6_P1	716.715
86_33678_W6_P3	708.408
87_33687_W6_P3	739.356
87_33687_W6_P2	661.067
88_33700_W6_P3	729.487
88_33700_W6_P2	650.065
89_33701_W6_P1	693.316
89_33701_W6_P3	651.53
90_33702_W6_P1	690.753
90_33702_W6_P3	671.679
91_33707_W6_P3	708.218
91_33707_W6_P2	666.646
92_33708_W6_P3	619.982
92_33708_W6_P1	481.862
93_33710_W6_P2	710.471
93_33710_W6_P3	620.647
94_33714_W6_P1	808.428
94_33714_W6_P2	688.887
95_33718_W6_P2	716.14
95_33718_W6_P1	672.499
96_33724_W6_P1	600.867
97_33731_W6_P3	661.371
97_33731_W6_P2	581.702
98_33738_W6_P2	563.823
98_33738_W6_P1	534.663
99_33757_W6_P2	618.046
99_33757_W6_P1	513.155
100_33768_W6_P2	609.023
100_33768_W6_P1	596.284
101_33771_W6_P2	596.907
101_33771_W6_P1	586.451
102_33753_W6_P1	593.428
102_33753_W6_P3	542.347
103_233253_PI_P3	649.3
103_233253_PI_P2	577.418
104_307387_PI_P2	557.871
104_307387_PI_P3	517.986
105_495173_PI_P1	617.646
105_495173_PI_P2	526.508
106_495179_PI_P2	647.17
106_495179_PI_P1	544.371
107_495190_PI_P3	560.228
107_495190_PI_P2	391.031
108_495194_PI_P3	602.579
108_495194_PI_P1	550.318
109_505414_PI_P3	556.94
109_505414_PI_P2	445.154
110_516640_PI_P3	499.179
110_516640_PI_P1	444.905
111_534171_PI_P3	542.476
111_534171_PI_P2	535.301
112_672825_PI_P2	602.663
112_672825_PI_P1	396.714
113_631721_PI_P2	441.477
113_631721_PI_P3	331.07
114_222196_PI_P2	644.442
114_222196_PI_P1	613.205
115_250974_PI_P2	494.175
115_250974_PI_P3	407.424
116_269926_PI_P3	644.878
116_269926_PI_P2	636.729
117_503146_PI_P2	512.979
117_503146_PI_P3	477.332
118_631965_PI_P2	647.671
118_631965_PI_P3	456.871
119_641572_PI_P3	603.919
119_641572_PI_P1	531.144
120_641633_PI_P2	524.054
121_641643_PI_P3	665.432
121_641643_PI_P1	642.067
122_5071_W6_P2	552.857
122_5071_W6_P3	508.038
123_24971_W6_P2	693.91
123_24971_W6_P3	652.604
124_380909_PI_P1	646.684
124_380909_PI_P3	644.352
125_498939_PI_P2	742.7
125_498939_PI_P1	661.986
126_498973_PI_P2	694.275
126_498973_PI_P1	618.461
127_498999_PI_P2	715.987
127_498999_PI_P1	604.027
128_641629_PI_P1	575.737
128_641629_PI_P3	431.552
129_641673_PI_P2	759.24
129_641673_PI_P3	684.8
130_8302_W6_P2	556.361
130_8302_W6_P1	418.395
131_8305_W6_P3	464.046
131_8305_W6_P1	441.95
133_33640_W6_P1	658.725
133_33640_W6_P3	645.585
134_227051_PI_P3	615.128
135_227393_PI_P2	629.476
135_227393_PI_P3	579.806
136_244327_PI_P1	596.547
136_244327_PI_P3	558.632
137_28799_PI_P3	607.462
137_28799_PI_P2	560.044
139_326396_PI_P1	559.55
140_419435_PI_P2	600.54
140_419435_PI_P1	388.793
141_672814_PI_P2	614.014
141_672814_PI_P3	540.818
142_24504_W6_P1	626.11
142_24504_W6_P3	541.295
143_37067_W6_P1	557.99
143_37067_W6_P2	543.963
144_380906_PI_P1	622.575
145_566870_PI_P3	602.12
145_566870_PI_P1	593.67
146_577349_PI_P2	736.598
146_577349_PI_P1	634.236
147_577368_PI_P2	621.67
147_577368_PI_P3	620.578
148_5129_W6_P2	703.052
148_5129_W6_P1	567.719
149_5140_W6_P3	635.646
149_5140_W6_P1	620.96
150_5213_W6_P1	511.218
150_5213_W6_P3	488.985
151_5234_W6_P1	758.163
151_5234_W6_P3	601.273
152_8293_W6_P1	740.047
152_8293_W6_P2	696.235
153_24503_W6_P2	682.019
153_24503_W6_P3	669.517
154_566884_PI_P1	705.584
154_566884_PI_P3	660.407
155_5292_W6_P3	557.602
156_5297_W6_P3	549.225
156_5297_W6_P1	391.434
157_5355_W6_P1	678.033
157_5355_W6_P2	617.811
158_5374_W6_P3	709.979
158_5374_W6_P1	661.361
159_5602_W6_P1	623.617
159_5602_W6_P3	544.005
160_8297_W6_P1	766.136
160_8297_W6_P2	604.088
161_24354_W6_P3	725.8
162_267931_PI_P3	663.207
162_267931_PI_P1	627.511
163_292426_PI_P2	616.502
163_292426_PI_P1	577.913
164_495418_PI_P2	822.639
164_495418_PI_P1	720.635
165_495419_PI_P2	725.877
165_495419_PI_P3	679.467
166_495420_PI_P1	508.741
166_495420_PI_P2	472.266
167_495422_PI_P3	683.438
167_495422_PI_P1	652.373
168_495423_PI_P1	463.465
169_495426_PI_P1	576.73
169_495426_PI_P2	550.863
170_495430_PI_P2	607.965
170_495430_PI_P1	77.8083
171_495434_PI_P3	713.961
171_495434_PI_P2	47.0319
172_534234_PI_P3	639.271
172_534234_PI_P2	515.239
173_537226_PI_P3	673.056
173_537226_PI_P2	659.402
174_233250_PI_P2	456.872
174_233250_PI_P3	432.533
175_495496_PI_P3	690.757
175_495496_PI_P2	230.778
176_495506_PI_P1	486.615
176_495506_PI_P3	480.3
177_495548_PI_P1	578.801
177_495548_PI_P2	561.154
178_534239_PI_P2	589.312
178_534239_PI_P1	586.161
179_672835_PI_P3	663.226
179_672835_PI_P1	598.853
180_5630_W6_P2	673.492
180_5630_W6_P3	552.719
181_8307_W6_P2	644.084
181_8307_W6_P1	540.581
182_18363_W6_P3	578.544
182_18363_W6_P1	576.098
183_24544_W6_P2	613.121
183_24544_W6_P3	509.232
184_227850_PI_P1	675.813
184_227850_PI_P3	641.604
185_441948_PI_P3	627.982
185_441948_PI_P1	592.835
186_459231_PI_P1	710.568
186_459231_PI_P3	665.522
187_495458_PI_P1	667.58
187_495458_PI_P2	596.449
188_495474_PI_P1	675.146
188_495474_PI_P3	619.677
189_495478_PI_P3	637.289
189_495478_PI_P2	625.072
190_495494_PI_P3	630.813
190_495494_PI_P2	625.744
191_495567_PI_P3	645.215
191_495567_PI_P1	597.548
192_8308_W6_P2	637.736
193_37006_PI_P1	674.621
193_37006_PI_P3	660.366
194_33770_W6_P3	664.958
194_33770_W6_P2	629.515
